# Supplementary material for: Tissue-specific RNA Polymerase II promoter-proximal pause release and burst kinetics in a Drosophila embryonic patterning network
Source: Genome Biol. 2024 Jan 2;25:2. doi: 10.1186/s13059-023-03135-0 (PMC10763363; doi:10.1186/s13059-023-03135-0)
Supplement: Supplementary file 2 — Additional file 2: Table S1 and S2. DV regulated genes identified from Toll mutant PRO-seq, PRO-seq expression and Pol II promoter pausing data for DV regulated genes, and enriched GO terms for DV regulated genes identified from PRO-seq. [file 13059_2023_3135_MOESM2_ESM.xlsx]

## Sheet: Table S1 DV genes from PRO-seq
DV regulated genes identified from Toll mutant PRO-seq
Tissue of expression	Gene name	Gene stable ID	Transcript stable ID	Chr	Start	End	Transcription start site (TSS)	Strand
Dorsal ectoderm	net	FBgn0002931	FBtr0330637	chr2L	82984	87387	87387	-
Dorsal ectoderm	ush	FBgn0003963	FBtr0078063	chr2L	523466	540560	523466	+
Dorsal ectoderm	dpp	FBgn0000490	FBtr0077775	chr2L	2454737	2459823	2454737	+
Dorsal ectoderm	Thor	FBgn0261560	FBtr0345289	chr2L	3478522	3479612	3478522	+
Dorsal ectoderm	CG9171	FBgn0031738	FBtr0332039	chr2L	5767592	5773598	5773598	-
Dorsal ectoderm	rau	FBgn0031745	FBtr0079158	chr2L	5859769	5879498	5879498	-
Dorsal ectoderm	Nepl4	FBgn0031805	FBtr0079253	chr2L	6367882	6370190	6367882	+
Dorsal ectoderm	slam	FBgn0043854	FBtr0344864	chr2L	6373515	6377284	6373515	+
Dorsal ectoderm	salm	FBgn0261648	FBtr0343619	chr2L	11434311	11445614	11445614	-
Dorsal ectoderm	prd	FBgn0003145	FBtr0080299	chr2L	12082995	12085378	12085378	-
Dorsal ectoderm	B4	FBgn0023407	FBtr0080513	chr2L	13502656	13549328	13549328	-
Dorsal ectoderm	Ance	FBgn0012037	FBtr0080552	chr2L	13905645	13909170	13905645	+
Dorsal ectoderm	Ance-2	FBgn0032535	FBtr0080554	chr2L	13909333	13911719	13909333	+
Dorsal ectoderm	CG5888	FBgn0028523	FBtr0340234	chr2L	16400175	16405957	16405957	-
Dorsal ectoderm	grnd	FBgn0032682	FBtr0300674	chr2L	18485417	18487710	18485417	+
Dorsal ectoderm	tup	FBgn0003896	FBtr0081112	chr2L	18859507	18881261	18881261	-
Dorsal ectoderm	cad	FBgn0000251	FBtr0081413	chr2L	20770894	20783135	20770894	+
Dorsal ectoderm	Ptr	FBgn0262867	FBtr0307501	chr2R	6181748	6196320	6196320	-
Dorsal ectoderm	septin	FBgn0026361	FBtr0088877	chr2R	7960218	7961921	7961921	-
Dorsal ectoderm	CG8026	FBgn0033391	FBtr0302512	chr2R	9186670	9192096	9192096	-
Dorsal ectoderm	Wnt2	FBgn0004360	FBtr0339383	chr2R	9494166	9503188	9494166	+
Dorsal ectoderm	eve	FBgn0000606	FBtr0088390	chr2R	9979319	9980795	9979319	+
Dorsal ectoderm	egr	FBgn0033483	FBtr0088405	chr2R	10078366	10084210	10078366	+
Dorsal ectoderm	psq	FBgn0263102	FBtr0088281	chr2R	10583686	10616248	10583686	+
Dorsal ectoderm	CG30020	FBgn0050020	FBtr0339521	chr2R	10886810	10892787	10886810	+
Dorsal ectoderm	shn	FBgn0003396	FBtr0088099	chr2R	11198276	11217394	11198276	+
Dorsal ectoderm	GstE14	FBgn0033817	FBtr0087744	chr2R	13239729	13241013	13239729	+
Dorsal ectoderm	Oaz	FBgn0284250	FBtr0302926	chr2R	14458483	14465881	14458483	+
Dorsal ectoderm	Kank	FBgn0027596	FBtr0303757	chr2R	14901475	14928425	14928425	-
Dorsal ectoderm	hbs	FBgn0029082	FBtr0345419	chr2R	15011396	15042134	15011396	+
Dorsal ectoderm	ItgaPS4	FBgn0034005	FBtr0087371	chr2R	15258761	15262873	15258761	+
Dorsal ectoderm	Sema2b	FBgn0264273	FBtr0329992	chr2R	16386524	16430763	16386524	+
Dorsal ectoderm	Alk	FBgn0040505	FBtr0087118	chr2R	16626102	16637975	16637975	-
Dorsal ectoderm	veil	FBgn0034225	FBtr0086926	chr2R	17479147	17482118	17479147	+
Dorsal ectoderm	Pepck1	FBgn0003067	FBtr0086701	chr2R	18536767	18539416	18536767	+
Dorsal ectoderm	CG13868	FBgn0034501	FBtr0301209	chr2R	20308777	20316917	20309027	-
Dorsal ectoderm	hbn	FBgn0008636	FBtr0071556	chr2R	20954668	20960909	20960909	-
Dorsal ectoderm	Magi	FBgn0034590	FBtr0071636	chr2R	21129463	21142261	21142261	-
Dorsal ectoderm	cv-2	FBgn0000395	FBtr0071610	chr2R	21355015	21379464	21379464	-
Dorsal ectoderm	side-V	FBgn0085400	FBtr0330239	chr2R	23163012	23203973	23203973	-
Dorsal ectoderm	CG3502	FBgn0046253	FBtr0273227	chr2R	23343405	23347641	23347641	-
Dorsal ectoderm	Dll	FBgn0000157	FBtr0300076	chr2R	24814822	24834602	24814822	+
Dorsal ectoderm	lov	FBgn0266129	FBtr0330231	chr2R	25086412	25099192	25099192	-
Dorsal ectoderm	mthl8	FBgn0052475	FBtr0329896	chr3L	22428	26308	22428	+
Dorsal ectoderm	CG12011	FBgn0035257	FBtr0072764	chr3L	1694617	1696412	1694617	+
Dorsal ectoderm	Svil	FBgn0266696	FBtr0345095	chr3L	2462861	2464849	2462861	+
Dorsal ectoderm	CG2162	FBgn0035388	FBtr0345029	chr3L	3038343	3040469	3038343	+
Dorsal ectoderm	CG32485	FBgn0052485	FBtr0072985	chr3L	3050323	3051765	3050323	+
Dorsal ectoderm	spo	FBgn0003486	FBtr0077130	chr3L	5590083	5592269	5592269	-
Dorsal ectoderm	Ect4	FBgn0262579	FBtr0304998	chr3L	8063874	8108836	8063874	+
Dorsal ectoderm	CG43163	FBgn0262719	FBtr0308608	chr3L	8472807	8507146	8507146	-
Dorsal ectoderm	Doc3	FBgn0035954	FBtr0076521	chr3L	9005196	9007249	9005196	+
Dorsal ectoderm	Doc2	FBgn0035956	FBtr0076547	chr3L	9012686	9019246	9019246	-
Dorsal ectoderm	Doc1	FBgn0028789	FBtr0331548	chr3L	9041829	9045042	9041829	+
Dorsal ectoderm	scyl	FBgn0041094	FBtr0076168	chr3L	11252307	11255243	11252307	+
Dorsal ectoderm	bbg	FBgn0087007	FBtr0273428	chr3L	14412828	14448573	14448573	-
Dorsal ectoderm	gdl	FBgn0001099	FBtr0091757	chr3L	15509445	15510837	15509445	+
Dorsal ectoderm	geko	FBgn0020300	FBtr0075126	chr3L	18139402	18145418	18139402	+
Dorsal ectoderm	CG11456	FBgn0037031	FBtr0300873	chr3L	20841987	20844340	20841987	+
Dorsal ectoderm	Ac78C	FBgn0024150	FBtr0305501	chr3L	21136447	21145921	21145921	-
Dorsal ectoderm	zen	FBgn0004053	FBtr0081670	chr3R	6752864	6754194	6754194	-
Dorsal ectoderm	grn	FBgn0001138	FBtr0081808	chr3R	8147368	8181444	8181444	-
Dorsal ectoderm	CG45263	FBgn0266801	FBtr0345460	chr3R	8382724	8477617	8477617	-
Dorsal ectoderm	phu	FBgn0043791	FBtr0082060	chr3R	9494801	9496723	9494801	+
Dorsal ectoderm	CG12420	FBgn0037797	FBtr0082222	chr3R	10222698	10223745	10222698	+
Dorsal ectoderm	Mrp4	FBgn0263316	FBtr0302027	chr3R	11569250	11575937	11569250	+
Dorsal ectoderm	CG4702	FBgn0037992	FBtr0082550	chr3R	12121583	12128201	12128201	-
Dorsal ectoderm	Dtg	FBgn0038071	FBtr0082648	chr3R	12648058	12652910	12648058	+
Dorsal ectoderm	pnr	FBgn0003117	FBtr0083221	chr3R	16034586	16040915	16034586	+
Dorsal ectoderm	Hmx	FBgn0264005	FBtr0346339	chr3R	17558930	17569097	17558930	+
Dorsal ectoderm	CG14317	FBgn0038566	FBtr0083541	chr3R	18081048	18082583	18081048	+
Dorsal ectoderm	bnl	FBgn0014135	FBtr0300123	chr3R	19794589	19836817	19836817	-
Dorsal ectoderm	C15	FBgn0004863	FBtr0084111	chr3R	21499986	21512814	21499986	+
Dorsal ectoderm	tok	FBgn0004885	FBtr0339252	chr3R	24720057	24749125	24720057	+
Dorsal ectoderm	tld	FBgn0003719	FBtr0084691	chr3R	24749731	24753510	24749731	+
Dorsal ectoderm	CG13653	FBgn0039288	FBtr0084804	chr3R	25195527	25196531	25195527	+
Dorsal ectoderm	CG31098	FBgn0051098	FBtr0084863	chr3R	25291370	25292977	25292977	-
Dorsal ectoderm	toy	FBgn0019650	FBtr0089185	chr4	989725	1006288	989725	+
Dorsal ectoderm	prage	FBgn0283741	FBtr0309968	chrX	1824162	1852933	1824162	+
Dorsal ectoderm	bnb	FBgn0001090	FBtr0074657	chrX	18794520	18797687	18797687	-
Dorsal ectoderm	CG14204	FBgn0031032	FBtr0336898	chrX	19583617	19587057	19583617	+
Mesoderm	CG3036	FBgn0031645	FBtr0077391	chr2L	4892112	4903889	4892112	+
Mesoderm	Ndae1	FBgn0259111	FBtr0331659	chr2L	7226138	7249343	7249343	-
Mesoderm	gcm	FBgn0014179	FBtr0335492	chr2L	9579498	9581745	9581745	-
Mesoderm	sna	FBgn0003448	FBtr0080739	chr2L	15476593	15478260	15478260	-
Mesoderm	CadN	FBgn0015609	FBtr0081017	chr2L	17649866	17752346	17752346	-
Mesoderm	Cyp310a1	FBgn0032693	FBtr0081077	chr2L	18651058	18653010	18653010	-
Mesoderm	sns	FBgn0024189	FBtr0111043	chr2R	8798489	8856091	8798489	+
Mesoderm	CG18446	FBgn0033458	FBtr0088376	chr2R	9871470	9873646	9871470	+
Mesoderm	Mef2	FBgn0011656	FBtr0088444	chr2R	9916118	9929615	9929615	-
Mesoderm	CG9005	FBgn0033638	FBtr0300945	chr2R	11619479	11632515	11632515	-
Mesoderm	Mdr49	FBgn0004512	FBtr0302198	chr2R	12940323	12944388	12944388	-
Mesoderm	Zasp52	FBgn0265991	FBtr0329910	chr2R	15780639	15814917	15814917	-
Mesoderm	Asph	FBgn0034075	FBtr0300575	chr2R	16110502	16116996	16110502	+
Mesoderm	HLH54F	FBgn0022740	FBtr0089547	chr2R	17757405	17760517	17757405	+
Mesoderm	GEFmeso	FBgn0050115	FBtr0340387	chr2R	18554119	18583317	18583317	-
Mesoderm	edl	FBgn0023214	FBtr0086652	chr2R	18667527	18673536	18673536	-
Mesoderm	Act57B	FBgn0000044	FBtr0071519	chr2R	20944021	20946431	20944021	+
Mesoderm	dnr1	FBgn0260866	FBtr0330229	chr2R	22563152	22592964	22592964	-
Mesoderm	twi	FBgn0003900	FBtr0100130	chr2R	23046322	23048325	23046322	+
Mesoderm	retn	FBgn0004795	FBtr0340030	chr2R	23646193	23654820	23646193	+
Mesoderm	nerfin-1	FBgn0028999	FBtr0072592	chr3L	909112	912319	909112	+
Mesoderm	rho	FBgn0004635	FBtr0072694	chr3L	1463811	1468475	1463811	+
Mesoderm	sty	FBgn0014388	FBtr0073146	chr3L	3402816	3417961	3417961	-
Mesoderm	ImpE2	FBgn0001254	FBtr0073141	chr3L	3510974	3512681	3512681	-
Mesoderm	CG11357	FBgn0035558	FBtr0304987	chr3L	4542051	4553457	4542051	+
Mesoderm	ltl	FBgn0268063	FBtr0332144	chr3L	7518997	7528013	7518997	+
Mesoderm	CG7120	FBgn0035888	FBtr0332983	chr3L	8396000	8402295	8396000	+
Mesoderm	Pka-C3	FBgn0000489	FBtr0075529	chr3L	15925805	15952993	15952993	-
Mesoderm	CG32182	FBgn0052182	FBtr0075188	chr3L	17758112	17759553	17758112	+
Mesoderm	kni	FBgn0001320	FBtr0078283	chr3L	20692330	20695378	20695378	-
Mesoderm	Six4	FBgn0027364	FBtr0078274	chr3L	20788886	20792777	20792777	-
Mesoderm	croc	FBgn0014143	FBtr0078395	chr3L	21474133	21476479	21476479	-
Mesoderm	Mes2	FBgn0037207	FBtr0078561	chr3L	22945657	22952248	22945657	+
Mesoderm	cas	FBgn0004878	FBtr0078725	chr3R	5712975	5716805	5716805	-
Mesoderm	CG14688	FBgn0037819	FBtr0113215	chr3R	10677737	10680925	10680925	-
Mesoderm	Ect3	FBgn0260746	FBtr0082487	chr3R	11999278	12003516	11999278	+
Mesoderm	ry	FBgn0003308	FBtr0082704	chr3R	13032528	13038020	13032528	+
Mesoderm	sim	FBgn0004666	FBtr0082711	chr3R	13057755	13078124	13057755	+
Mesoderm	wntD	FBgn0038134	FBtr0082775	chr3R	13292052	13293198	13293198	-
Mesoderm	Act87E	FBgn0000046	FBtr0082785	chr3R	13425983	13428089	13425983	+
Mesoderm	stumps	FBgn0020299	FBtr0334957	chr3R	14603483	14608079	14603483	+
Mesoderm	DNaseII	FBgn0000477	FBtr0083538	chr3R	18019375	18021161	18019375	+
Mesoderm	htl	FBgn0010389	FBtr0083548	chr3R	18045216	18052984	18052984	-
Mesoderm	tin	FBgn0004110	FBtr0084086	chr3R	21378977	21381970	21378977	+
Mesoderm	lmd	FBgn0039039	FBtr0084364	chr3R	23021222	23026713	23026713	-
Mesoderm	Tl	FBgn0262473	FBtr0330155	chr3R	26799041	26841915	26799041	+
Mesoderm	Ppn	FBgn0003137	FBtr0300337	chr3R	28520665	28540324	28540324	-
Mesoderm	zfh1	FBgn0004606	FBtr0085702	chr3R	30783258	30787177	30783258	+
Mesoderm	ase	FBgn0000137	FBtr0070075	chrX	460747	463176	460747	+
Mesoderm	vnd	FBgn0261930	FBtr0070110	chrX	591042	597819	591042	+
Mesoderm	CG1673	FBgn0030482	FBtr0073777	chrX	13396899	13401224	13396899	+
Mesoderm	CG12177	FBgn0030510	FBtr0346119	chrX	13678297	13680500	13680500	-
Mesoderm	sing	FBgn0261245	FBtr0074318	chrX	16679297	16681784	16679297	+
Mesoderm	if	FBgn0001250	FBtr0301352	chrX	16752189	16783434	16783434	-
Mesoderm	Him	FBgn0030900	FBtr0074549	chrX	18209427	18210741	18209427	+
Mesoderm	CG14207	FBgn0031037	FBtr0307161	chrX	19610138	19611153	19610138	+
Mesoderm	meso18E	FBgn0040089	FBtr0339436	chrX	19706418	19713045	19713045	-
Mesoderm	fog	FBgn0000719	FBtr0333182	chrX	22824317	22855194	22855194	-
Neuroectoderm	robo2	FBgn0002543	FBtr0329985	chr2L	1380086	1420453	1420453	-
Neuroectoderm	erm	FBgn0031375	FBtr0330202	chr2L	1950239	1954553	1954553	-
Neuroectoderm	aop	FBgn0000097	FBtr0077851	chr2L	2156484	2161527	2161527	-
Neuroectoderm	ed	FBgn0000547	FBtr0077465	chr2L	4031377	4114436	4031377	+
Neuroectoderm	mid	FBgn0261963	FBtr0310358	chr2L	5461639	5466829	5461639	+
Neuroectoderm	SoxN	FBgn0029123	FBtr0079733	chr2L	8825645	8829670	8825645	+
Neuroectoderm	Trim9	FBgn0051721	FBtr0080096	chr2L	10544883	10627374	10544883	+
Neuroectoderm	nub	FBgn0085424	FBtr0112643	chr2L	12618345	12628135	12618345	+
Neuroectoderm	wor	FBgn0001983	FBtr0080740	chr2L	15423297	15425580	15425580	-
Neuroectoderm	Socs36E	FBgn0041184	FBtr0081040	chr2L	18138675	18152417	18152417	-
Neuroectoderm	conu	FBgn0039994	FBtr0111288	chr2R	4744656	4758048	4744656	+
Neuroectoderm	ptc	FBgn0003892	FBtr0089427	chr2R	8649649	8665223	8649649	+
Neuroectoderm	Sting	FBgn0033453	FBtr0345020	chr2R	9842686	9845512	9842686	+
Neuroectoderm	magu	FBgn0262169	FBtr0113062	chr2R	10052541	10063712	10052541	+
Neuroectoderm	ths	FBgn0033652	FBtr0088030	chr2R	11790366	11812015	11790366	+
Neuroectoderm	sca	FBgn0003326	FBtr0087856	chr2R	12780541	12802010	12780541	+
Neuroectoderm	CG13334	FBgn0033856	FBtr0087677	chr2R	13558545	13560105	13558545	+
Neuroectoderm	Letm1	FBgn0284252	FBtr0072349	chr2R	24509764	24514997	24514997	-
Neuroectoderm	gsb	FBgn0001148	FBtr0072444	chr2R	25061964	25064643	25061964	+
Neuroectoderm	trh	FBgn0262139	FBtr0333902	chr3L	366524	377316	377316	-
Neuroectoderm	scrt	FBgn0004880	FBtr0073165	chr3L	3983896	3988569	3983896	+
Neuroectoderm	Blimp-1	FBgn0035625	FBtr0077089	chr3L	5630983	5648936	5630983	+
Neuroectoderm	dally	FBgn0263930	FBtr0305901	chr3L	8827505	8891192	8827505	+
Neuroectoderm	Slc45-1	FBgn0035968	FBtr0332124	chr3L	9203065	9208853	9208853	-
Neuroectoderm	ind	FBgn0025776	FBtr0333875	chr3L	15042799	15043924	15043924	-
Neuroectoderm	Toll-6	FBgn0036494	FBtr0306307	chr3L	15336692	15342437	15336692	+
Neuroectoderm	term	FBgn0003683	FBtr0075112	chr3L	18592303	18593771	18593771	-
Neuroectoderm	CG6885	FBgn0036810	FBtr0075053	chr3L	18744488	18745699	18744488	+
Neuroectoderm	wnd	FBgn0036896	FBtr0302513	chr3L	19625418	19633096	19633096	-
Neuroectoderm	Neu2	FBgn0037085	FBtr0078394	chr3L	21488850	21490586	21490586	-
Neuroectoderm	MP1	FBgn0027930	FBtr0078903	chr3R	4307908	4309835	4307908	+
Neuroectoderm	hkb	FBgn0261434	FBtr0078951	chr3R	4345015	4346646	4346646	-
Neuroectoderm	Pif1A	FBgn0261015	FBtr0301876	chr3R	8774286	8792547	8792547	-
Neuroectoderm	mfas	FBgn0260745	FBtr0082500	chr3R	11984862	11993315	11993315	-
Neuroectoderm	svp	FBgn0003651	FBtr0082563	chr3R	12281110	12296138	12281110	+
Neuroectoderm	ems	FBgn0000576	FBtr0082863	chr3R	13901853	13904620	13901853	+
Neuroectoderm	Meltrin	FBgn0265140	FBtr0301499	chr3R	14667853	14697292	14697292	-
Neuroectoderm	spn-E	FBgn0003483	FBtr0083183	chr3R	15837419	15844415	15837419	+
Neuroectoderm	Sulf1	FBgn0040271	FBtr0334700	chr3R	16310542	16339575	16339575	-
Neuroectoderm	cic	FBgn0262582	FBtr0305026	chr3R	20293244	20301377	20293244	+
Neuroectoderm	E(spl)mdelta-HLH	FBgn0002734	FBtr0084954	chr3R	25997621	25998633	25997621	+
Neuroectoderm	E(spl)m3-HLH	FBgn0002609	FBtr0084958	chr3R	26021823	26023127	26021823	+
Neuroectoderm	Dr	FBgn0000492	FBtr0085441	chr3R	29556386	29565244	29556386	+
Neuroectoderm	ppk19	FBgn0039679	FBtr0085451	chr3R	29672456	29674223	29672456	+
Neuroectoderm	tll	FBgn0003720	FBtr0085709	chr3R	30852315	30854400	30852315	+
Neuroectoderm	ey	FBgn0005558	FBtr0089236	chr4	704651	721173	704651	+
Neuroectoderm	l(1)sc	FBgn0002561	FBtr0070074	chrX	409721	410817	409721	+
Neuroectoderm	CG9650	FBgn0029939	FBtr0474235	chrX	7226455	7241538	7226455	+
Neuroectoderm	brk	FBgn0024250	FBtr0071048	chrX	7307939	7311132	7307939	+
Neuroectoderm	Atg5	FBgn0029943	FBtr0071065	chrX	7314622	7323770	7323770	-
Neuroectoderm	NetA	FBgn0015773	FBtr0346088	chrX	14604012	14653928	14653928	-
Neuroectoderm	CG14411	FBgn0030582	FBtr0300432	chrX	14832647	14835887	14832647	+
Neuroectoderm	sog	FBgn0003463	FBtr0074063	chrX	15604576	15626540	15626540	-
Neuroectoderm	CG15646	FBgn0030665	FBtr0339692	chrX	15667885	15671029	15671029	-
Neuroectoderm	upd2	FBgn0030904	FBtr0473620	chrX	18240654	18243284	18243284	-
Neuroectoderm	upd1	FBgn0004956	FBtr0074581	chrX	18305354	18308259	18308259	-

## Sheet: Table S1 PRO-seq expression
PRO-seq expression and Pol II promoter pausing data for DV regulated genes
Tissue of expression	Gene name	Gene stable ID	Transcript stable ID	Chromosome	Start	End	Toll mutant	time (h AEL)	Replicate	Promoter count (PC)	Gene body count (GBC)	Pausing index (PI)	DESeq2 log2 normalized transcript level
Dorsal ectoderm	net	FBgn0002931	FBtr0290323	chr2L	82421	87387	gd7	3	1	1980	1603	0.5526095450739603	9.118870542448988
Dorsal ectoderm	net	FBgn0002931	FBtr0290323	chr2L	82421	87387	gd7	3	2	1356	713	0.6553890768487192	8.949037232274291
Dorsal ectoderm	net	FBgn0002931	FBtr0290323	chr2L	82421	87387	Toll10B	3	1	1219	227	0.843015214384509	7.724766229162473
Dorsal ectoderm	net	FBgn0002931	FBtr0290323	chr2L	82421	87387	Toll10B	3	2	1434	240	0.8566308243727598	7.620353466881649
Dorsal ectoderm	net	FBgn0002931	FBtr0290323	chr2L	82421	87387	Tollrm9rm10	3	1	1706	61	0.9654782116581777	6.481966271607706
Dorsal ectoderm	net	FBgn0002931	FBtr0290323	chr2L	82421	87387	Tollrm9rm10	3	2	1373	68	0.9528105482303956	6.542470151259469
Dorsal ectoderm	net	FBgn0002931	FBtr0290323	chr2L	82421	87387	gd7	5	1	1514	177	0.8953282081608516	7.330954494213679
Dorsal ectoderm	net	FBgn0002931	FBtr0290323	chr2L	82421	87387	gd7	5	2	2102	142	0.9367201426024956	7.231992388969324
Dorsal ectoderm	net	FBgn0002931	FBtr0290323	chr2L	82421	87387	Toll10B	5	1	1206	161	0.8822238478419897	7.405575913534316
Dorsal ectoderm	net	FBgn0002931	FBtr0290323	chr2L	82421	87387	Toll10B	5	2	1846	182	0.9102564102564102	7.449912782762385
Dorsal ectoderm	net	FBgn0002931	FBtr0290323	chr2L	82421	87387	Tollrm9rm10	5	1	512	8	0.9846153846153847	6.041640643243111
Dorsal ectoderm	net	FBgn0002931	FBtr0290323	chr2L	82421	87387	Tollrm9rm10	5	2	1022	16	0.9845857418111753	5.877115788680852
Dorsal ectoderm	ush	FBgn0003963	FBtr0329895	chr2L	523736	540560	gd7	3	1	2102	2441	0.462689852520361	10.095038935964972
Dorsal ectoderm	ush	FBgn0003963	FBtr0329895	chr2L	523736	540560	gd7	3	2	1350	1269	0.5154639175257731	10.092033260397027
Dorsal ectoderm	ush	FBgn0003963	FBtr0329895	chr2L	523736	540560	Toll10B	3	1	1108	153	0.8786677240285488	8.158985285794676
Dorsal ectoderm	ush	FBgn0003963	FBtr0329895	chr2L	523736	540560	Toll10B	3	2	1531	209	0.8798850574712643	8.254277648910058
Dorsal ectoderm	ush	FBgn0003963	FBtr0329895	chr2L	523736	540560	Tollrm9rm10	3	1	1835	227	0.8899127061105723	8.221000292761435
Dorsal ectoderm	ush	FBgn0003963	FBtr0329895	chr2L	523736	540560	Tollrm9rm10	3	2	1877	174	0.9151633349585568	8.031254762145931
Dorsal ectoderm	ush	FBgn0003963	FBtr0329895	chr2L	523736	540560	gd7	5	1	1412	2800	0.3352326685660019	10.592306938376876
Dorsal ectoderm	ush	FBgn0003963	FBtr0329895	chr2L	523736	540560	gd7	5	2	1832	2452	0.4276377217553688	10.5584221815822
Dorsal ectoderm	ush	FBgn0003963	FBtr0329895	chr2L	523736	540560	Toll10B	5	1	1258	403	0.75737507525587	8.896892836080498
Dorsal ectoderm	ush	FBgn0003963	FBtr0329895	chr2L	523736	540560	Toll10B	5	2	1791	432	0.805668016194332	8.89550716980471
Dorsal ectoderm	ush	FBgn0003963	FBtr0329895	chr2L	523736	540560	Tollrm9rm10	5	1	967	116	0.8928901200369345	8.342658176754474
Dorsal ectoderm	ush	FBgn0003963	FBtr0329895	chr2L	523736	540560	Tollrm9rm10	5	2	1590	334	0.8264033264033264	8.502629914767482
Dorsal ectoderm	dpp	FBgn0000490	FBtr0077775	chr2L	2454737	2459823	gd7	3	1	1656	3863	0.3000543576734916	10.545997893935429
Dorsal ectoderm	dpp	FBgn0000490	FBtr0077775	chr2L	2454737	2459823	gd7	3	2	1324	2002	0.39807576668671074	10.539685866954652
Dorsal ectoderm	dpp	FBgn0000490	FBtr0077775	chr2L	2454737	2459823	Toll10B	3	1	718	212	0.7720430107526882	8.359571325596054
Dorsal ectoderm	dpp	FBgn0000490	FBtr0077775	chr2L	2454737	2459823	Toll10B	3	2	886	268	0.7677642980935875	8.405196574766768
Dorsal ectoderm	dpp	FBgn0000490	FBtr0077775	chr2L	2454737	2459823	Tollrm9rm10	3	1	940	668	0.5845771144278606	9.065080191588743
Dorsal ectoderm	dpp	FBgn0000490	FBtr0077775	chr2L	2454737	2459823	Tollrm9rm10	3	2	1018	722	0.5850574712643678	9.126059990332315
Dorsal ectoderm	dpp	FBgn0000490	FBtr0077775	chr2L	2454737	2459823	gd7	5	1	1125	1451	0.43672360248447206	9.894964536787157
Dorsal ectoderm	dpp	FBgn0000490	FBtr0077775	chr2L	2454737	2459823	gd7	5	2	1034	1337	0.43610291016448754	9.913538838850052
Dorsal ectoderm	dpp	FBgn0000490	FBtr0077775	chr2L	2454737	2459823	Toll10B	5	1	169	76	0.689795918367347	7.676855783578368
Dorsal ectoderm	dpp	FBgn0000490	FBtr0077775	chr2L	2454737	2459823	Toll10B	5	2	351	105	0.7697368421052632	7.817343425789962
Dorsal ectoderm	dpp	FBgn0000490	FBtr0077775	chr2L	2454737	2459823	Tollrm9rm10	5	1	173	108	0.6156583629893239	8.255343468223638
Dorsal ectoderm	dpp	FBgn0000490	FBtr0077775	chr2L	2454737	2459823	Tollrm9rm10	5	2	422	214	0.6635220125786163	8.135067211243975
Dorsal ectoderm	Thor	FBgn0261560	FBtr0077524	chr2L	3478434	3479612	gd7	3	1	1467	328	0.8172701949860725	7.505696959289828
Dorsal ectoderm	Thor	FBgn0261560	FBtr0077524	chr2L	3478434	3479612	gd7	3	2	1230	139	0.8984660336011687	7.329528520275758
Dorsal ectoderm	Thor	FBgn0261560	FBtr0077524	chr2L	3478434	3479612	Toll10B	3	1	1237	74	0.9435545385202135	6.7746724747954525
Dorsal ectoderm	Thor	FBgn0261560	FBtr0077524	chr2L	3478434	3479612	Toll10B	3	2	1732	108	0.941304347826087	6.917119898359279
Dorsal ectoderm	Thor	FBgn0261560	FBtr0077524	chr2L	3478434	3479612	Tollrm9rm10	3	1	2243	106	0.9548744146445296	6.811625313436125
Dorsal ectoderm	Thor	FBgn0261560	FBtr0077524	chr2L	3478434	3479612	Tollrm9rm10	3	2	2141	94	0.9579418344519016	6.7216556576694
Dorsal ectoderm	Thor	FBgn0261560	FBtr0077524	chr2L	3478434	3479612	gd7	5	1	1984	206	0.9059360730593607	7.402298496128599
Dorsal ectoderm	Thor	FBgn0261560	FBtr0077524	chr2L	3478434	3479612	gd7	5	2	2155	143	0.9377719756309835	7.185552342307814
Dorsal ectoderm	Thor	FBgn0261560	FBtr0077524	chr2L	3478434	3479612	Toll10B	5	1	1414	186	0.88375	7.470266418857984
Dorsal ectoderm	Thor	FBgn0261560	FBtr0077524	chr2L	3478434	3479612	Toll10B	5	2	2373	158	0.9375740813907546	7.275212504368351
Dorsal ectoderm	Thor	FBgn0261560	FBtr0077524	chr2L	3478434	3479612	Tollrm9rm10	5	1	1839	104	0.9464745239320638	7.433668649543639
Dorsal ectoderm	Thor	FBgn0261560	FBtr0077524	chr2L	3478434	3479612	Tollrm9rm10	5	2	2987	250	0.9227679950571517	7.475994690975895
Dorsal ectoderm	CG9171	FBgn0031738	FBtr0301235	chr2L	5767002	5800173	gd7	3	1	1907	121	0.9403353057199211	6.390922996669848
Dorsal ectoderm	CG9171	FBgn0031738	FBtr0301235	chr2L	5767002	5800173	gd7	3	2	1126	55	0.9534292972057579	6.297603517410824
Dorsal ectoderm	CG9171	FBgn0031738	FBtr0301235	chr2L	5767002	5800173	Toll10B	3	1	1004	116	0.8964285714285715	6.78658568495383
Dorsal ectoderm	CG9171	FBgn0031738	FBtr0301235	chr2L	5767002	5800173	Toll10B	3	2	1052	109	0.9061154177433247	6.598020067930965
Dorsal ectoderm	CG9171	FBgn0031738	FBtr0301235	chr2L	5767002	5800173	Tollrm9rm10	3	1	1203	56	0.9555202541699762	6.036678084523357
Dorsal ectoderm	CG9171	FBgn0031738	FBtr0301235	chr2L	5767002	5800173	Tollrm9rm10	3	2	1019	44	0.9586077140169332	5.887404542323159
Dorsal ectoderm	CG9171	FBgn0031738	FBtr0301235	chr2L	5767002	5800173	gd7	5	1	712	355	0.6672914714151827	7.611316774481791
Dorsal ectoderm	CG9171	FBgn0031738	FBtr0301235	chr2L	5767002	5800173	gd7	5	2	1003	325	0.7552710843373494	7.621842595642694
Dorsal ectoderm	CG9171	FBgn0031738	FBtr0301235	chr2L	5767002	5800173	Toll10B	5	1	656	81	0.8900949796472184	6.487275842129322
Dorsal ectoderm	CG9171	FBgn0031738	FBtr0301235	chr2L	5767002	5800173	Toll10B	5	2	759	78	0.9068100358422939	6.406276613931928
Dorsal ectoderm	CG9171	FBgn0031738	FBtr0301235	chr2L	5767002	5800173	Tollrm9rm10	5	1	445	20	0.956989247311828	5.951048137071659
Dorsal ectoderm	CG9171	FBgn0031738	FBtr0301235	chr2L	5767002	5800173	Tollrm9rm10	5	2	682	43	0.9406896551724138	5.874438412921562
Dorsal ectoderm	rau	FBgn0031745	FBtr0079158	chr2L	5859769	5879498	gd7	3	1	4952	443	0.9178869323447637	7.476047025804481
Dorsal ectoderm	rau	FBgn0031745	FBtr0079158	chr2L	5859769	5879498	gd7	3	2	3054	247	0.9251741896395032	7.532402271151268
Dorsal ectoderm	rau	FBgn0031745	FBtr0079158	chr2L	5859769	5879498	Toll10B	3	1	2323	50	0.978929624947324	6.145142322837317
Dorsal ectoderm	rau	FBgn0031745	FBtr0079158	chr2L	5859769	5879498	Toll10B	3	2	2877	48	0.9835897435897436	6.007198892143937
Dorsal ectoderm	rau	FBgn0031745	FBtr0079158	chr2L	5859769	5879498	Tollrm9rm10	3	1	4037	78	0.981044957472661	6.23844021725265
Dorsal ectoderm	rau	FBgn0031745	FBtr0079158	chr2L	5859769	5879498	Tollrm9rm10	3	2	2986	67	0.9780543727481166	6.128736404887156
Dorsal ectoderm	rau	FBgn0031745	FBtr0079158	chr2L	5859769	5879498	gd7	5	1	3946	78	0.9806163021868787	6.30724466936345
Dorsal ectoderm	rau	FBgn0031745	FBtr0079158	chr2L	5859769	5879498	gd7	5	2	5438	96	0.9826526924466932	6.53588258337294
Dorsal ectoderm	rau	FBgn0031745	FBtr0079158	chr2L	5859769	5879498	Toll10B	5	1	2465	78	0.9693275658670861	6.441137902169707
Dorsal ectoderm	rau	FBgn0031745	FBtr0079158	chr2L	5859769	5879498	Toll10B	5	2	3404	78	0.977599080987938	6.388701490825885
Dorsal ectoderm	rau	FBgn0031745	FBtr0079158	chr2L	5859769	5879498	Tollrm9rm10	5	1	1364	28	0.9798850574712644	6.1222755621868155
Dorsal ectoderm	rau	FBgn0031745	FBtr0079158	chr2L	5859769	5879498	Tollrm9rm10	5	2	4148	72	0.9829383886255925	6.176557302124118
Dorsal ectoderm	Nepl4	FBgn0031805	FBtr0079253	chr2L	6367882	6370190	gd7	3	1	108	709	0.13219094247246022	7.768324937206553
Dorsal ectoderm	Nepl4	FBgn0031805	FBtr0079253	chr2L	6367882	6370190	gd7	3	2	67	342	0.16381418092909536	7.678114017330597
Dorsal ectoderm	Nepl4	FBgn0031805	FBtr0079253	chr2L	6367882	6370190	Toll10B	3	1	22	79	0.21782178217821782	6.200843572634933
Dorsal ectoderm	Nepl4	FBgn0031805	FBtr0079253	chr2L	6367882	6370190	Toll10B	3	2	22	80	0.21568627450980393	6.072665164291123
Dorsal ectoderm	Nepl4	FBgn0031805	FBtr0079253	chr2L	6367882	6370190	Tollrm9rm10	3	1	21	165	0.11290322580645161	6.583614360161094
Dorsal ectoderm	Nepl4	FBgn0031805	FBtr0079253	chr2L	6367882	6370190	Tollrm9rm10	3	2	30	140	0.17647058823529413	6.4286111489307265
Dorsal ectoderm	Nepl4	FBgn0031805	FBtr0079253	chr2L	6367882	6370190	gd7	5	1	3	11	0.21428571428571427	4.932614382466524
Dorsal ectoderm	Nepl4	FBgn0031805	FBtr0079253	chr2L	6367882	6370190	gd7	5	2	0	11	0	4.97813963952478
Dorsal ectoderm	Nepl4	FBgn0031805	FBtr0079253	chr2L	6367882	6370190	Toll10B	5	1	3	13	0.1875	5.07795161769144
Dorsal ectoderm	Nepl4	FBgn0031805	FBtr0079253	chr2L	6367882	6370190	Toll10B	5	2	6	7	0.46153846153846156	4.852353899850067
Dorsal ectoderm	Nepl4	FBgn0031805	FBtr0079253	chr2L	6367882	6370190	Tollrm9rm10	5	1	1	7	0.125	5.120527427216608
Dorsal ectoderm	Nepl4	FBgn0031805	FBtr0079253	chr2L	6367882	6370190	Tollrm9rm10	5	2	1	10	0.09090909090909091	4.857154304480469
Dorsal ectoderm	slam	FBgn0043854	FBtr0344864	chr2L	6373515	6377284	gd7	3	1	2319	50702	0.04373738707304653	13.96657288554241
Dorsal ectoderm	slam	FBgn0043854	FBtr0344864	chr2L	6373515	6377284	gd7	3	2	1444	22728	0.059738540460036405	13.799333977057415
Dorsal ectoderm	slam	FBgn0043854	FBtr0344864	chr2L	6373515	6377284	Toll10B	3	1	686	10879	0.05931690445309122	12.885135011442348
Dorsal ectoderm	slam	FBgn0043854	FBtr0344864	chr2L	6373515	6377284	Toll10B	3	2	788	13677	0.054476322156930525	12.944419378640884
Dorsal ectoderm	slam	FBgn0043854	FBtr0344864	chr2L	6373515	6377284	Tollrm9rm10	3	1	1281	24748	0.04921433785393215	13.447076035459531
Dorsal ectoderm	slam	FBgn0043854	FBtr0344864	chr2L	6373515	6377284	Tollrm9rm10	3	2	1210	20792	0.05499500045450414	13.246480399073665
Dorsal ectoderm	slam	FBgn0043854	FBtr0344864	chr2L	6373515	6377284	gd7	5	1	5	177	0.027472527472527472	9.50067139362976
Dorsal ectoderm	slam	FBgn0043854	FBtr0344864	chr2L	6373515	6377284	gd7	5	2	7	130	0.051094890510948905	9.426516742029069
Dorsal ectoderm	slam	FBgn0043854	FBtr0344864	chr2L	6373515	6377284	Toll10B	5	1	4	92	0.041666666666666664	9.345004567154046
Dorsal ectoderm	slam	FBgn0043854	FBtr0344864	chr2L	6373515	6377284	Toll10B	5	2	2	62	0.03125	9.226125501536371
Dorsal ectoderm	slam	FBgn0043854	FBtr0344864	chr2L	6373515	6377284	Tollrm9rm10	5	1	1	95	0.010416666666666666	9.559843754964552
Dorsal ectoderm	slam	FBgn0043854	FBtr0344864	chr2L	6373515	6377284	Tollrm9rm10	5	2	2	65	0.029850746268656716	9.184967439626863
Dorsal ectoderm	salm	FBgn0261648	FBtr0343619	chr2L	11434311	11445614	gd7	3	1	3512	2194	0.6154924640729057	10.10139223624186
Dorsal ectoderm	salm	FBgn0261648	FBtr0343619	chr2L	11434311	11445614	gd7	3	2	2357	1023	0.6973372781065089	9.993280268754413
Dorsal ectoderm	salm	FBgn0261648	FBtr0343619	chr2L	11434311	11445614	Toll10B	3	1	1867	717	0.7225232198142415	9.561875196850831
Dorsal ectoderm	salm	FBgn0261648	FBtr0343619	chr2L	11434311	11445614	Toll10B	3	2	2138	841	0.7176905001678415	9.549707126832203
Dorsal ectoderm	salm	FBgn0261648	FBtr0343619	chr2L	11434311	11445614	Tollrm9rm10	3	1	2863	1579	0.6445294912201711	10.022732311698825
Dorsal ectoderm	salm	FBgn0261648	FBtr0343619	chr2L	11434311	11445614	Tollrm9rm10	3	2	2642	1356	0.6608304152076038	9.866781344363142
Dorsal ectoderm	salm	FBgn0261648	FBtr0343619	chr2L	11434311	11445614	gd7	5	1	2453	2241	0.5225820195994887	10.465939012641815
Dorsal ectoderm	salm	FBgn0261648	FBtr0343619	chr2L	11434311	11445614	gd7	5	2	2923	1946	0.6003286095707537	10.4248214805548
Dorsal ectoderm	salm	FBgn0261648	FBtr0343619	chr2L	11434311	11445614	Toll10B	5	1	1150	101	0.9192645883293366	8.082845509685248
Dorsal ectoderm	salm	FBgn0261648	FBtr0343619	chr2L	11434311	11445614	Toll10B	5	2	1915	102	0.9494298463063956	8.047313862007696
Dorsal ectoderm	salm	FBgn0261648	FBtr0343619	chr2L	11434311	11445614	Tollrm9rm10	5	1	1025	89	0.9201077199281867	8.345150401702755
Dorsal ectoderm	salm	FBgn0261648	FBtr0343619	chr2L	11434311	11445614	Tollrm9rm10	5	2	1768	249	0.8765493306891423	8.456697318011212
Dorsal ectoderm	prd	FBgn0003145	FBtr0080298	chr2L	12082995	12085827	gd7	3	1	3261	1795	0.6449762658227848	9.598507712930074
Dorsal ectoderm	prd	FBgn0003145	FBtr0080298	chr2L	12082995	12085827	gd7	3	2	2473	884	0.7366696455168305	9.539701229751929
Dorsal ectoderm	prd	FBgn0003145	FBtr0080298	chr2L	12082995	12085827	Toll10B	3	1	2151	1121	0.65739608801956	9.675679422354754
Dorsal ectoderm	prd	FBgn0003145	FBtr0080298	chr2L	12082995	12085827	Toll10B	3	2	2413	1201	0.6676812396236856	9.570342548179168
Dorsal ectoderm	prd	FBgn0003145	FBtr0080298	chr2L	12082995	12085827	Tollrm9rm10	3	1	2941	1723	0.6305746140651801	9.810720225497253
Dorsal ectoderm	prd	FBgn0003145	FBtr0080298	chr2L	12082995	12085827	Tollrm9rm10	3	2	2889	1518	0.6555479918311776	9.669841360430642
Dorsal ectoderm	prd	FBgn0003145	FBtr0080298	chr2L	12082995	12085827	gd7	5	1	1676	204	0.8914893617021277	7.933280882131721
Dorsal ectoderm	prd	FBgn0003145	FBtr0080298	chr2L	12082995	12085827	gd7	5	2	1242	185	0.8703573931324456	7.936475306460619
Dorsal ectoderm	prd	FBgn0003145	FBtr0080298	chr2L	12082995	12085827	Toll10B	5	1	625	21	0.9674922600619195	6.798948860279662
Dorsal ectoderm	prd	FBgn0003145	FBtr0080298	chr2L	12082995	12085827	Toll10B	5	2	1080	23	0.9791477787851315	6.797829107510919
Dorsal ectoderm	prd	FBgn0003145	FBtr0080298	chr2L	12082995	12085827	Tollrm9rm10	5	1	763	24	0.9695044472681067	7.1036306876497335
Dorsal ectoderm	prd	FBgn0003145	FBtr0080298	chr2L	12082995	12085827	Tollrm9rm10	5	2	1149	50	0.9582985821517932	6.993582043585624
Dorsal ectoderm	B4	FBgn0023407	FBtr0080513	chr2L	13502656	13549328	gd7	3	1	8324	1626	0.8365829145728643	9.20892485803933
Dorsal ectoderm	B4	FBgn0023407	FBtr0080513	chr2L	13502656	13549328	gd7	3	2	4998	804	0.8614270941054809	9.151171378528662
Dorsal ectoderm	B4	FBgn0023407	FBtr0080513	chr2L	13502656	13549328	Toll10B	3	1	4322	103	0.9767231638418079	7.177621133158965
Dorsal ectoderm	B4	FBgn0023407	FBtr0080513	chr2L	13502656	13549328	Toll10B	3	2	4169	129	0.9699860400186133	7.214965765126701
Dorsal ectoderm	B4	FBgn0023407	FBtr0080513	chr2L	13502656	13549328	Tollrm9rm10	3	1	6364	117	0.9819472303656843	7.047080896520534
Dorsal ectoderm	B4	FBgn0023407	FBtr0080513	chr2L	13502656	13549328	Tollrm9rm10	3	2	5579	100	0.9823912660679697	6.929322962648893
Dorsal ectoderm	B4	FBgn0023407	FBtr0080513	chr2L	13502656	13549328	gd7	5	1	4739	237	0.952371382636656	7.685574643037122
Dorsal ectoderm	B4	FBgn0023407	FBtr0080513	chr2L	13502656	13549328	gd7	5	2	5083	219	0.9586948321388156	7.704127740737845
Dorsal ectoderm	B4	FBgn0023407	FBtr0080513	chr2L	13502656	13549328	Toll10B	5	1	3729	142	0.9633169723585637	7.411294718547275
Dorsal ectoderm	B4	FBgn0023407	FBtr0080513	chr2L	13502656	13549328	Toll10B	5	2	5773	140	0.9763233553187891	7.343044656267708
Dorsal ectoderm	B4	FBgn0023407	FBtr0080513	chr2L	13502656	13549328	Tollrm9rm10	5	1	2583	45	0.9828767123287672	6.975875124416374
Dorsal ectoderm	B4	FBgn0023407	FBtr0080513	chr2L	13502656	13549328	Tollrm9rm10	5	2	5394	114	0.9793028322440087	7.0208869395765525
Dorsal ectoderm	Ance	FBgn0012037	FBtr0080552	chr2L	13905645	13909170	gd7	3	1	1811	942	0.6578278241917908	8.52727485405799
Dorsal ectoderm	Ance	FBgn0012037	FBtr0080552	chr2L	13905645	13909170	gd7	3	2	1301	455	0.7408883826879271	8.446960948311679
Dorsal ectoderm	Ance	FBgn0012037	FBtr0080552	chr2L	13905645	13909170	Toll10B	3	1	560	60	0.9032258064516129	6.649363664839179
Dorsal ectoderm	Ance	FBgn0012037	FBtr0080552	chr2L	13905645	13909170	Toll10B	3	2	722	118	0.8595238095238096	7.001207179098938
Dorsal ectoderm	Ance	FBgn0012037	FBtr0080552	chr2L	13905645	13909170	Tollrm9rm10	3	1	939	71	0.9297029702970298	6.557141393343486
Dorsal ectoderm	Ance	FBgn0012037	FBtr0080552	chr2L	13905645	13909170	Tollrm9rm10	3	2	912	67	0.9315628192032687	6.514434828358364
Dorsal ectoderm	Ance	FBgn0012037	FBtr0080552	chr2L	13905645	13909170	gd7	5	1	778	175	0.8163693599160545	7.290341071574662
Dorsal ectoderm	Ance	FBgn0012037	FBtr0080552	chr2L	13905645	13909170	gd7	5	2	789	135	0.8538961038961039	7.161425793689013
Dorsal ectoderm	Ance	FBgn0012037	FBtr0080552	chr2L	13905645	13909170	Toll10B	5	1	235	154	0.6041131105398457	7.336105163579776
Dorsal ectoderm	Ance	FBgn0012037	FBtr0080552	chr2L	13905645	13909170	Toll10B	5	2	331	176	0.6528599605522682	7.388775041764802
Dorsal ectoderm	Ance	FBgn0012037	FBtr0080552	chr2L	13905645	13909170	Tollrm9rm10	5	1	114	57	0.6666666666666666	6.984798259157573
Dorsal ectoderm	Ance	FBgn0012037	FBtr0080552	chr2L	13905645	13909170	Tollrm9rm10	5	2	265	145	0.6463414634146342	7.053265584667583
Dorsal ectoderm	Ance-2	FBgn0032535	FBtr0080554	chr2L	13909333	13911719	gd7	3	1	54	707	0.070959264126149807	8.064432406621766
Dorsal ectoderm	Ance-2	FBgn0032535	FBtr0080554	chr2L	13909333	13911719	gd7	3	2	38	297	0.11343283582089553	7.847370374086414
Dorsal ectoderm	Ance-2	FBgn0032535	FBtr0080554	chr2L	13909333	13911719	Toll10B	3	1	5	65	0.07142857142857142	6.4773668775169275
Dorsal ectoderm	Ance-2	FBgn0032535	FBtr0080554	chr2L	13909333	13911719	Toll10B	3	2	3	63	0.045454545454545456	6.336440331693294
Dorsal ectoderm	Ance-2	FBgn0032535	FBtr0080554	chr2L	13909333	13911719	Tollrm9rm10	3	1	6	68	0.08108108108108109	6.300877405933769
Dorsal ectoderm	Ance-2	FBgn0032535	FBtr0080554	chr2L	13909333	13911719	Tollrm9rm10	3	2	13	54	0.19402985074626866	6.1507439536674955
Dorsal ectoderm	Ance-2	FBgn0032535	FBtr0080554	chr2L	13909333	13911719	gd7	5	1	5	119	0.04032258064516129	6.773527268870238
Dorsal ectoderm	Ance-2	FBgn0032535	FBtr0080554	chr2L	13909333	13911719	gd7	5	2	11	103	0.09649122807017543	6.7396120300311235
Dorsal ectoderm	Ance-2	FBgn0032535	FBtr0080554	chr2L	13909333	13911719	Toll10B	5	1	10	104	0.08771929824561403	6.8116134932295
Dorsal ectoderm	Ance-2	FBgn0032535	FBtr0080554	chr2L	13909333	13911719	Toll10B	5	2	7	115	0.05737704918032787	6.835116411385284
Dorsal ectoderm	Ance-2	FBgn0032535	FBtr0080554	chr2L	13909333	13911719	Tollrm9rm10	5	1	8	45	0.1509433962264151	6.593150197608178
Dorsal ectoderm	Ance-2	FBgn0032535	FBtr0080554	chr2L	13909333	13911719	Tollrm9rm10	5	2	5	80	0.058823529411764705	6.4021907347430655
Dorsal ectoderm	CG5888	FBgn0028523	FBtr0340234	chr2L	16400175	16405957	gd7	3	1	2864	3986	0.41810218978102187	10.552452306368783
Dorsal ectoderm	CG5888	FBgn0028523	FBtr0340234	chr2L	16400175	16405957	gd7	3	2	1779	2303	0.4358157765801078	10.662104910067344
Dorsal ectoderm	CG5888	FBgn0028523	FBtr0340234	chr2L	16400175	16405957	Toll10B	3	1	1334	1388	0.49008082292432037	10.022063130162932
Dorsal ectoderm	CG5888	FBgn0028523	FBtr0340234	chr2L	16400175	16405957	Toll10B	3	2	1325	1472	0.47372184483375046	9.906344276118553
Dorsal ectoderm	CG5888	FBgn0028523	FBtr0340234	chr2L	16400175	16405957	Tollrm9rm10	3	1	1502	1782	0.4573690621193666	9.9719279528048
Dorsal ectoderm	CG5888	FBgn0028523	FBtr0340234	chr2L	16400175	16405957	Tollrm9rm10	3	2	1511	1675	0.47426239799121156	9.898718730969126
Dorsal ectoderm	CG5888	FBgn0028523	FBtr0340234	chr2L	16400175	16405957	gd7	5	1	163	178	0.4780058651026393	8.01964123396105
Dorsal ectoderm	CG5888	FBgn0028523	FBtr0340234	chr2L	16400175	16405957	gd7	5	2	149	164	0.476038338658147	8.034533605146704
Dorsal ectoderm	CG5888	FBgn0028523	FBtr0340234	chr2L	16400175	16405957	Toll10B	5	1	41	44	0.4823529411764706	7.328346736571163
Dorsal ectoderm	CG5888	FBgn0028523	FBtr0340234	chr2L	16400175	16405957	Toll10B	5	2	32	38	0.45714285714285713	7.2342765924961645
Dorsal ectoderm	CG5888	FBgn0028523	FBtr0340234	chr2L	16400175	16405957	Tollrm9rm10	5	1	22	31	0.41509433962264153	7.454987472365923
Dorsal ectoderm	CG5888	FBgn0028523	FBtr0340234	chr2L	16400175	16405957	Tollrm9rm10	5	2	43	50	0.46236559139784944	7.241660793909219
Dorsal ectoderm	grnd	FBgn0032682	FBtr0300674	chr2L	18485417	18487710	gd7	3	1	1255	489	0.7196100917431193	7.832799959324814
Dorsal ectoderm	grnd	FBgn0032682	FBtr0300674	chr2L	18485417	18487710	gd7	3	2	1089	241	0.818796992481203	7.776384860762477
Dorsal ectoderm	grnd	FBgn0032682	FBtr0300674	chr2L	18485417	18487710	Toll10B	3	1	352	76	0.822429906542056	6.739450425859258
Dorsal ectoderm	grnd	FBgn0032682	FBtr0300674	chr2L	18485417	18487710	Toll10B	3	2	386	104	0.7877551020408163	6.839413664339146
Dorsal ectoderm	grnd	FBgn0032682	FBtr0300674	chr2L	18485417	18487710	Tollrm9rm10	3	1	1138	399	0.7404033832140533	7.87327248323172
Dorsal ectoderm	grnd	FBgn0032682	FBtr0300674	chr2L	18485417	18487710	Tollrm9rm10	3	2	1140	411	0.7350096711798839	7.891613810498377
Dorsal ectoderm	grnd	FBgn0032682	FBtr0300674	chr2L	18485417	18487710	gd7	5	1	567	195	0.7440944881889764	7.317404708939148
Dorsal ectoderm	grnd	FBgn0032682	FBtr0300674	chr2L	18485417	18487710	gd7	5	2	726	165	0.8148148148148148	7.260952046037218
Dorsal ectoderm	grnd	FBgn0032682	FBtr0300674	chr2L	18485417	18487710	Toll10B	5	1	232	18	0.928	5.956228249075712
Dorsal ectoderm	grnd	FBgn0032682	FBtr0300674	chr2L	18485417	18487710	Toll10B	5	2	370	32	0.9203980099502488	6.164030860497717
Dorsal ectoderm	grnd	FBgn0032682	FBtr0300674	chr2L	18485417	18487710	Tollrm9rm10	5	1	595	44	0.9311424100156495	6.733169568040818
Dorsal ectoderm	grnd	FBgn0032682	FBtr0300674	chr2L	18485417	18487710	Tollrm9rm10	5	2	1040	106	0.9075043630017452	6.75162998522174
Dorsal ectoderm	tup	FBgn0003896	FBtr0081112	chr2L	18859507	18881261	gd7	3	1	2093	1095	0.6565244667503137	8.695739577567078
Dorsal ectoderm	tup	FBgn0003896	FBtr0081112	chr2L	18859507	18881261	gd7	3	2	1349	533	0.7167906482465463	8.620718499821711
Dorsal ectoderm	tup	FBgn0003896	FBtr0081112	chr2L	18859507	18881261	Toll10B	3	1	1023	13	0.9874517374517374	5.848597867174616
Dorsal ectoderm	tup	FBgn0003896	FBtr0081112	chr2L	18859507	18881261	Toll10B	3	2	1253	32	0.9750972762645914	6.123088103802873
Dorsal ectoderm	tup	FBgn0003896	FBtr0081112	chr2L	18859507	18881261	Tollrm9rm10	3	1	1537	100	0.938912645082468	6.746790258021414
Dorsal ectoderm	tup	FBgn0003896	FBtr0081112	chr2L	18859507	18881261	Tollrm9rm10	3	2	1336	98	0.9316596931659693	6.7242923305646505
Dorsal ectoderm	tup	FBgn0003896	FBtr0081112	chr2L	18859507	18881261	gd7	5	1	2130	1059	0.6679209783631233	9.020241886185222
Dorsal ectoderm	tup	FBgn0003896	FBtr0081112	chr2L	18859507	18881261	gd7	5	2	2640	907	0.744290950098675	8.961983053387076
Dorsal ectoderm	tup	FBgn0003896	FBtr0081112	chr2L	18859507	18881261	Toll10B	5	1	948	34	0.9653767820773931	6.244577739834191
Dorsal ectoderm	tup	FBgn0003896	FBtr0081112	chr2L	18859507	18881261	Toll10B	5	2	1851	35	0.9814422057264051	6.217390884035918
Dorsal ectoderm	tup	FBgn0003896	FBtr0081112	chr2L	18859507	18881261	Tollrm9rm10	5	1	719	31	0.9586666666666667	6.536960346264781
Dorsal ectoderm	tup	FBgn0003896	FBtr0081112	chr2L	18859507	18881261	Tollrm9rm10	5	2	1840	81	0.9578344612181156	6.588610231544585
Dorsal ectoderm	cad	FBgn0000251	FBtr0335152	chr2L	20770731	20783135	gd7	3	1	2789	897	0.7566467715680955	8.411757621471587
Dorsal ectoderm	cad	FBgn0000251	FBtr0335152	chr2L	20770731	20783135	gd7	3	2	1903	419	0.8195521102497847	8.297316882974844
Dorsal ectoderm	cad	FBgn0000251	FBtr0335152	chr2L	20770731	20783135	Toll10B	3	1	1964	99	0.9520116335433835	6.915051590053442
Dorsal ectoderm	cad	FBgn0000251	FBtr0335152	chr2L	20770731	20783135	Toll10B	3	2	2020	164	0.924908424908425	7.180990299786168
Dorsal ectoderm	cad	FBgn0000251	FBtr0335152	chr2L	20770731	20783135	Tollrm9rm10	3	1	2270	212	0.9145850120870266	7.291135167805264
Dorsal ectoderm	cad	FBgn0000251	FBtr0335152	chr2L	20770731	20783135	Tollrm9rm10	3	2	2341	200	0.9212908303817394	7.232895697263002
Dorsal ectoderm	cad	FBgn0000251	FBtr0335152	chr2L	20770731	20783135	gd7	5	1	961	71	0.9312015503875969	6.52864199576425
Dorsal ectoderm	cad	FBgn0000251	FBtr0335152	chr2L	20770731	20783135	gd7	5	2	1284	60	0.9553571428571429	6.486912172046702
Dorsal ectoderm	cad	FBgn0000251	FBtr0335152	chr2L	20770731	20783135	Toll10B	5	1	974	66	0.9365384615384615	6.606571242501348
Dorsal ectoderm	cad	FBgn0000251	FBtr0335152	chr2L	20770731	20783135	Toll10B	5	2	1492	61	0.9607211848036059	6.505411759119906
Dorsal ectoderm	cad	FBgn0000251	FBtr0335152	chr2L	20770731	20783135	Tollrm9rm10	5	1	531	35	0.9381625441696113	6.562213110469775
Dorsal ectoderm	cad	FBgn0000251	FBtr0335152	chr2L	20770731	20783135	Tollrm9rm10	5	2	1186	95	0.9258391881342701	6.6527441178563835
Dorsal ectoderm	Ptr	FBgn0262867	FBtr0307500	chr2R	6181748	6196264	gd7	3	1	2114	11381	0.15665061133753241	12.130597204818862
Dorsal ectoderm	Ptr	FBgn0262867	FBtr0307500	chr2R	6181748	6196264	gd7	3	2	1353	5299	0.20339747444377632	12.012340370491092
Dorsal ectoderm	Ptr	FBgn0262867	FBtr0307500	chr2R	6181748	6196264	Toll10B	3	1	877	1851	0.3214809384164223	10.85680431672594
Dorsal ectoderm	Ptr	FBgn0262867	FBtr0307500	chr2R	6181748	6196264	Toll10B	3	2	904	2103	0.30063185899567674	10.8143270169863
Dorsal ectoderm	Ptr	FBgn0262867	FBtr0307500	chr2R	6181748	6196264	Tollrm9rm10	3	1	1697	7076	0.19343440100307763	11.89215329437318
Dorsal ectoderm	Ptr	FBgn0262867	FBtr0307500	chr2R	6181748	6196264	Tollrm9rm10	3	2	1765	6378	0.2167505833230996	11.773845712378364
Dorsal ectoderm	Ptr	FBgn0262867	FBtr0307500	chr2R	6181748	6196264	gd7	5	1	768	1017	0.43025210084033616	10.143671460987468
Dorsal ectoderm	Ptr	FBgn0262867	FBtr0307500	chr2R	6181748	6196264	gd7	5	2	1049	1021	0.5067632850241546	10.231831264595858
Dorsal ectoderm	Ptr	FBgn0262867	FBtr0307500	chr2R	6181748	6196264	Toll10B	5	1	436	154	0.7389830508474576	8.989110016209228
Dorsal ectoderm	Ptr	FBgn0262867	FBtr0307500	chr2R	6181748	6196264	Toll10B	5	2	712	155	0.8212226066897347	8.95556299061722
Dorsal ectoderm	Ptr	FBgn0262867	FBtr0307500	chr2R	6181748	6196264	Tollrm9rm10	5	1	658	197	0.7695906432748538	9.459583800532773
Dorsal ectoderm	Ptr	FBgn0262867	FBtr0307500	chr2R	6181748	6196264	Tollrm9rm10	5	2	1182	501	0.7023172905525846	9.51862662196076
Dorsal ectoderm	septin	FBgn0026361	FBtr0088876	chr2R	7960133	7961921	gd7	3	1	121	5860	0.02023073064704899	11.1673318937677
Dorsal ectoderm	septin	FBgn0026361	FBtr0088876	chr2R	7960133	7961921	gd7	3	2	52	2781	0.018355100600070597	11.069013962361623
Dorsal ectoderm	septin	FBgn0026361	FBtr0088876	chr2R	7960133	7961921	Toll10B	3	1	54	1671	0.03130434782608696	10.441757799919548
Dorsal ectoderm	septin	FBgn0026361	FBtr0088876	chr2R	7960133	7961921	Toll10B	3	2	57	2133	0.026027397260273973	10.5130061711928
Dorsal ectoderm	septin	FBgn0026361	FBtr0088876	chr2R	7960133	7961921	Tollrm9rm10	3	1	87	1958	0.04254278728606357	10.302684212732103
Dorsal ectoderm	septin	FBgn0026361	FBtr0088876	chr2R	7960133	7961921	Tollrm9rm10	3	2	70	1764	0.03816793893129771	10.191116624107645
Dorsal ectoderm	septin	FBgn0026361	FBtr0088876	chr2R	7960133	7961921	gd7	5	1	138	335	0.2917547568710359	8.844843961561619
Dorsal ectoderm	septin	FBgn0026361	FBtr0088876	chr2R	7960133	7961921	gd7	5	2	161	277	0.3675799086757991	8.77994777196422
Dorsal ectoderm	septin	FBgn0026361	FBtr0088876	chr2R	7960133	7961921	Toll10B	5	1	102	155	0.3968871595330739	8.444519190452523
Dorsal ectoderm	septin	FBgn0026361	FBtr0088876	chr2R	7960133	7961921	Toll10B	5	2	116	153	0.4312267657992565	8.391359848962114
Dorsal ectoderm	septin	FBgn0026361	FBtr0088876	chr2R	7960133	7961921	Tollrm9rm10	5	1	91	128	0.4155251141552511	8.685764329652304
Dorsal ectoderm	septin	FBgn0026361	FBtr0088876	chr2R	7960133	7961921	Tollrm9rm10	5	2	128	256	0.3333333333333333	8.576780295756208
Dorsal ectoderm	CG8026	FBgn0033391	FBtr0302512	chr2R	9186670	9192096	gd7	3	1	566	87	0.8667687595712098	5.519946050808
Dorsal ectoderm	CG8026	FBgn0033391	FBtr0302512	chr2R	9186670	9192096	gd7	3	2	369	35	0.9133663366336634	5.3338882155621565
Dorsal ectoderm	CG8026	FBgn0033391	FBtr0302512	chr2R	9186670	9192096	Toll10B	3	1	32	11	0.7441860465116279	4.699063423884887
Dorsal ectoderm	CG8026	FBgn0033391	FBtr0302512	chr2R	9186670	9192096	Toll10B	3	2	37	12	0.7551020408163265	4.656403510818307
Dorsal ectoderm	CG8026	FBgn0033391	FBtr0302512	chr2R	9186670	9192096	Tollrm9rm10	3	1	186	21	0.8985507246376812	4.820574535751962
Dorsal ectoderm	CG8026	FBgn0033391	FBtr0302512	chr2R	9186670	9192096	Tollrm9rm10	3	2	174	28	0.8613861386138614	4.955139048126238
Dorsal ectoderm	CG8026	FBgn0033391	FBtr0302512	chr2R	9186670	9192096	gd7	5	1	401	205	0.6617161716171617	6.523055907399587
Dorsal ectoderm	CG8026	FBgn0033391	FBtr0302512	chr2R	9186670	9192096	gd7	5	2	372	177	0.6775956284153005	6.477430824754825
Dorsal ectoderm	CG8026	FBgn0033391	FBtr0302512	chr2R	9186670	9192096	Toll10B	5	1	39	14	0.7358490566037735	4.780856517844278
Dorsal ectoderm	CG8026	FBgn0033391	FBtr0302512	chr2R	9186670	9192096	Toll10B	5	2	33	19	0.6346153846153846	4.879022607800525
Dorsal ectoderm	CG8026	FBgn0033391	FBtr0302512	chr2R	9186670	9192096	Tollrm9rm10	5	1	111	19	0.8538461538461538	5.213686907361998
Dorsal ectoderm	CG8026	FBgn0033391	FBtr0302512	chr2R	9186670	9192096	Tollrm9rm10	5	2	191	34	0.8488888888888889	5.060774785139543
Dorsal ectoderm	Wnt2	FBgn0004360	FBtr0339383	chr2R	9494166	9503188	gd7	3	1	642	50	0.9277456647398844	4.958638232417188
Dorsal ectoderm	Wnt2	FBgn0004360	FBtr0339383	chr2R	9494166	9503188	gd7	3	2	442	31	0.9344608879492601	5.070427209038946
Dorsal ectoderm	Wnt2	FBgn0004360	FBtr0339383	chr2R	9494166	9503188	Toll10B	3	1	369	9	0.9761904761904762	4.3877234165018315
Dorsal ectoderm	Wnt2	FBgn0004360	FBtr0339383	chr2R	9494166	9503188	Toll10B	3	2	451	8	0.9825708061002179	4.279568399805752
Dorsal ectoderm	Wnt2	FBgn0004360	FBtr0339383	chr2R	9494166	9503188	Tollrm9rm10	3	1	544	20	0.9645390070921985	4.576039203110791
Dorsal ectoderm	Wnt2	FBgn0004360	FBtr0339383	chr2R	9494166	9503188	Tollrm9rm10	3	2	454	17	0.9639065817409767	4.495108868447047
Dorsal ectoderm	Wnt2	FBgn0004360	FBtr0339383	chr2R	9494166	9503188	gd7	5	1	888	271	0.7661777394305436	6.683923391868779
Dorsal ectoderm	Wnt2	FBgn0004360	FBtr0339383	chr2R	9494166	9503188	gd7	5	2	870	233	0.7887579329102448	6.630699712484901
Dorsal ectoderm	Wnt2	FBgn0004360	FBtr0339383	chr2R	9494166	9503188	Toll10B	5	1	261	4	0.9849056603773585	4.172254025220379
Dorsal ectoderm	Wnt2	FBgn0004360	FBtr0339383	chr2R	9494166	9503188	Toll10B	5	2	413	7	0.9833333333333333	4.273792066214114
Dorsal ectoderm	Wnt2	FBgn0004360	FBtr0339383	chr2R	9494166	9503188	Tollrm9rm10	5	1	309	10	0.9686520376175548	4.671363939066267
Dorsal ectoderm	Wnt2	FBgn0004360	FBtr0339383	chr2R	9494166	9503188	Tollrm9rm10	5	2	499	25	0.9522900763358778	4.685293462289636
Dorsal ectoderm	eve	FBgn0000606	FBtr0088390	chr2R	9979319	9980795	gd7	3	1	8357	4035	0.6743867010974822	10.668958901420416
Dorsal ectoderm	eve	FBgn0000606	FBtr0088390	chr2R	9979319	9980795	gd7	3	2	4950	1928	0.7196859552195406	10.578176822678593
Dorsal ectoderm	eve	FBgn0000606	FBtr0088390	chr2R	9979319	9980795	Toll10B	3	1	4758	1712	0.7353941267387945	10.348480115550853
Dorsal ectoderm	eve	FBgn0000606	FBtr0088390	chr2R	9979319	9980795	Toll10B	3	2	4718	1924	0.710328214393255	10.291658312995011
Dorsal ectoderm	eve	FBgn0000606	FBtr0088390	chr2R	9979319	9980795	Tollrm9rm10	3	1	5454	2734	0.6660967269174402	10.522037455656246
Dorsal ectoderm	eve	FBgn0000606	FBtr0088390	chr2R	9979319	9980795	Tollrm9rm10	3	2	5770	2547	0.6937597691475291	10.43845328256653
Dorsal ectoderm	eve	FBgn0000606	FBtr0088390	chr2R	9979319	9980795	gd7	5	1	2183	214	0.9107217355027117	8.33369951685195
Dorsal ectoderm	eve	FBgn0000606	FBtr0088390	chr2R	9979319	9980795	gd7	5	2	1693	184	0.9019712306872669	8.300027639798987
Dorsal ectoderm	eve	FBgn0000606	FBtr0088390	chr2R	9979319	9980795	Toll10B	5	1	1931	73	0.9635728542914171	7.797432581308952
Dorsal ectoderm	eve	FBgn0000606	FBtr0088390	chr2R	9979319	9980795	Toll10B	5	2	2723	75	0.9731951393852752	7.772378141359363
Dorsal ectoderm	eve	FBgn0000606	FBtr0088390	chr2R	9979319	9980795	Tollrm9rm10	5	1	1085	59	0.9484265734265734	7.998162553046503
Dorsal ectoderm	eve	FBgn0000606	FBtr0088390	chr2R	9979319	9980795	Tollrm9rm10	5	2	1838	92	0.9523316062176166	7.756130930521802
Dorsal ectoderm	egr	FBgn0033483	FBtr0088405	chr2R	10078366	10084210	gd7	3	1	1947	5472	0.26243429033562476	10.529190065755772
Dorsal ectoderm	egr	FBgn0033483	FBtr0088405	chr2R	10078366	10084210	gd7	3	2	1211	2314	0.3435460992907801	10.28957704882572
Dorsal ectoderm	egr	FBgn0033483	FBtr0088405	chr2R	10078366	10084210	Toll10B	3	1	380	22	0.945273631840796	6.080926553872301
Dorsal ectoderm	egr	FBgn0033483	FBtr0088405	chr2R	10078366	10084210	Toll10B	3	2	498	40	0.9256505576208178	6.279247440057441
Dorsal ectoderm	egr	FBgn0033483	FBtr0088405	chr2R	10078366	10084210	Tollrm9rm10	3	1	1237	321	0.7939666238767651	7.788016162078658
Dorsal ectoderm	egr	FBgn0033483	FBtr0088405	chr2R	10078366	10084210	Tollrm9rm10	3	2	1020	261	0.7962529274004684	7.586969686791002
Dorsal ectoderm	egr	FBgn0033483	FBtr0088405	chr2R	10078366	10084210	gd7	5	1	943	278	0.7723177723177723	7.743574832101637
Dorsal ectoderm	egr	FBgn0033483	FBtr0088405	chr2R	10078366	10084210	gd7	5	2	1272	288	0.8153846153846154	7.871016535554976
Dorsal ectoderm	egr	FBgn0033483	FBtr0088405	chr2R	10078366	10084210	Toll10B	5	1	389	23	0.9441747572815534	6.089876817463951
Dorsal ectoderm	egr	FBgn0033483	FBtr0088405	chr2R	10078366	10084210	Toll10B	5	2	493	12	0.9762376237623762	5.814987678834161
Dorsal ectoderm	egr	FBgn0033483	FBtr0088405	chr2R	10078366	10084210	Tollrm9rm10	5	1	610	8	0.9870550161812298	5.987443430868374
Dorsal ectoderm	egr	FBgn0033483	FBtr0088405	chr2R	10078366	10084210	Tollrm9rm10	5	2	820	19	0.9773539928486293	5.861722118129623
Dorsal ectoderm	psq	FBgn0263102	FBtr0088281	chr2R	10583686	10616248	gd7	3	1	2473	2660	0.48178453146308203	10.331773198994224
Dorsal ectoderm	psq	FBgn0263102	FBtr0088281	chr2R	10583686	10616248	gd7	3	2	1300	1224	0.5150554675118859	10.209939666566909
Dorsal ectoderm	psq	FBgn0263102	FBtr0088281	chr2R	10583686	10616248	Toll10B	3	1	674	520	0.5644891122278057	9.33111454049848
Dorsal ectoderm	psq	FBgn0263102	FBtr0088281	chr2R	10583686	10616248	Toll10B	3	2	774	560	0.5802098950524738	9.247371933141018
Dorsal ectoderm	psq	FBgn0263102	FBtr0088281	chr2R	10583686	10616248	Tollrm9rm10	3	1	1314	680	0.6589769307923772	9.303788175224962
Dorsal ectoderm	psq	FBgn0263102	FBtr0088281	chr2R	10583686	10616248	Tollrm9rm10	3	2	977	607	0.6167929292929293	9.200028043322767
Dorsal ectoderm	psq	FBgn0263102	FBtr0088281	chr2R	10583686	10616248	gd7	5	1	1146	1237	0.4809064204783886	9.92654908863642
Dorsal ectoderm	psq	FBgn0263102	FBtr0088281	chr2R	10583686	10616248	gd7	5	2	1401	1132	0.5530990919857875	9.93770346768393
Dorsal ectoderm	psq	FBgn0263102	FBtr0088281	chr2R	10583686	10616248	Toll10B	5	1	405	372	0.5212355212355212	9.03944989626816
Dorsal ectoderm	psq	FBgn0263102	FBtr0088281	chr2R	10583686	10616248	Toll10B	5	2	551	367	0.6002178649237473	8.972614182872878
Dorsal ectoderm	psq	FBgn0263102	FBtr0088281	chr2R	10583686	10616248	Tollrm9rm10	5	1	424	354	0.5449871465295629	9.4506807912913
Dorsal ectoderm	psq	FBgn0263102	FBtr0088281	chr2R	10583686	10616248	Tollrm9rm10	5	2	1079	940	0.5344229816740961	9.576551024304925
Dorsal ectoderm	CG30020	FBgn0050020	FBtr0088235	chr2R	10886810	10893191	gd7	3	1	832	2185	0.2757706330792178	10.29999466610561
Dorsal ectoderm	CG30020	FBgn0050020	FBtr0088235	chr2R	10886810	10893191	gd7	3	2	545	1049	0.34190715181932246	10.224393630807036
Dorsal ectoderm	CG30020	FBgn0050020	FBtr0088235	chr2R	10886810	10893191	Toll10B	3	1	447	903	0.33111111111111113	9.99395797339288
Dorsal ectoderm	CG30020	FBgn0050020	FBtr0088235	chr2R	10886810	10893191	Toll10B	3	2	474	1060	0.3089960886571056	9.982630595323796
Dorsal ectoderm	CG30020	FBgn0050020	FBtr0088235	chr2R	10886810	10893191	Tollrm9rm10	3	1	719	1428	0.33488588728458313	10.136584243031637
Dorsal ectoderm	CG30020	FBgn0050020	FBtr0088235	chr2R	10886810	10893191	Tollrm9rm10	3	2	550	1339	0.2911593435680254	10.069009546019926
Dorsal ectoderm	CG30020	FBgn0050020	FBtr0088235	chr2R	10886810	10893191	gd7	5	1	458	1036	0.30655957161981257	9.935928748382333
Dorsal ectoderm	CG30020	FBgn0050020	FBtr0088235	chr2R	10886810	10893191	gd7	5	2	432	967	0.30879199428162973	9.96401389259758
Dorsal ectoderm	CG30020	FBgn0050020	FBtr0088235	chr2R	10886810	10893191	Toll10B	5	1	477	806	0.37178487918939984	9.87670601589766
Dorsal ectoderm	CG30020	FBgn0050020	FBtr0088235	chr2R	10886810	10893191	Toll10B	5	2	444	847	0.3439194422927963	9.85809252062791
Dorsal ectoderm	CG30020	FBgn0050020	FBtr0088235	chr2R	10886810	10893191	Tollrm9rm10	5	1	299	443	0.4029649595687331	9.828900217064334
Dorsal ectoderm	CG30020	FBgn0050020	FBtr0088235	chr2R	10886810	10893191	Tollrm9rm10	5	2	445	1108	0.2865421764327109	9.900602606471114
Dorsal ectoderm	shn	FBgn0003396	FBtr0088099	chr2R	11198276	11217394	gd7	3	1	5258	11307	0.31741623905825533	12.072629100100608
Dorsal ectoderm	shn	FBgn0003396	FBtr0088099	chr2R	11198276	11217394	gd7	3	2	2962	4618	0.3907651715039578	11.81518544234273
Dorsal ectoderm	shn	FBgn0003396	FBtr0088099	chr2R	11198276	11217394	Toll10B	3	1	2065	840	0.7108433734939759	10.078799078112407
Dorsal ectoderm	shn	FBgn0003396	FBtr0088099	chr2R	11198276	11217394	Toll10B	3	2	2198	961	0.695789806900918	10.045965182403748
Dorsal ectoderm	shn	FBgn0003396	FBtr0088099	chr2R	11198276	11217394	Tollrm9rm10	3	1	3115	863	0.7830568124685772	9.85170241017015
Dorsal ectoderm	shn	FBgn0003396	FBtr0088099	chr2R	11198276	11217394	Tollrm9rm10	3	2	3066	821	0.7887831232312837	9.803312271566355
Dorsal ectoderm	shn	FBgn0003396	FBtr0088099	chr2R	11198276	11217394	gd7	5	1	2394	1464	0.6205287713841369	10.387419756602888
Dorsal ectoderm	shn	FBgn0003396	FBtr0088099	chr2R	11198276	11217394	gd7	5	2	3839	1317	0.7445694336695112	10.382824678325315
Dorsal ectoderm	shn	FBgn0003396	FBtr0088099	chr2R	11198276	11217394	Toll10B	5	1	2668	738	0.7833235466823253	9.953707924406514
Dorsal ectoderm	shn	FBgn0003396	FBtr0088099	chr2R	11198276	11217394	Toll10B	5	2	3609	715	0.8346438482886216	9.869403144664064
Dorsal ectoderm	shn	FBgn0003396	FBtr0088099	chr2R	11198276	11217394	Tollrm9rm10	5	1	1523	505	0.7509861932938856	10.091710758319364
Dorsal ectoderm	shn	FBgn0003396	FBtr0088099	chr2R	11198276	11217394	Tollrm9rm10	5	2	3484	1361	0.7190918472652219	10.227251675717111
Dorsal ectoderm	GstE14	FBgn0033817	FBtr0087744	chr2R	13239729	13241013	gd7	3	1	311	487	0.38972431077694236	7.401215386208892
Dorsal ectoderm	GstE14	FBgn0033817	FBtr0087744	chr2R	13239729	13241013	gd7	3	2	183	297	0.38125	7.543759344386012
Dorsal ectoderm	GstE14	FBgn0033817	FBtr0087744	chr2R	13239729	13241013	Toll10B	3	1	93	104	0.4720812182741117	6.475824476831571
Dorsal ectoderm	GstE14	FBgn0033817	FBtr0087744	chr2R	13239729	13241013	Toll10B	3	2	71	115	0.3817204301075269	6.417089875099919
Dorsal ectoderm	GstE14	FBgn0033817	FBtr0087744	chr2R	13239729	13241013	Tollrm9rm10	3	1	161	153	0.5127388535031847	6.55472376334307
Dorsal ectoderm	GstE14	FBgn0033817	FBtr0087744	chr2R	13239729	13241013	Tollrm9rm10	3	2	154	157	0.49517684887459806	6.568456816301348
Dorsal ectoderm	GstE14	FBgn0033817	FBtr0087744	chr2R	13239729	13241013	gd7	5	1	19	25	0.4318181818181818	5.358287192154052
Dorsal ectoderm	GstE14	FBgn0033817	FBtr0087744	chr2R	13239729	13241013	gd7	5	2	42	34	0.5526315789473685	5.584577560028658
Dorsal ectoderm	GstE14	FBgn0033817	FBtr0087744	chr2R	13239729	13241013	Toll10B	5	1	8	11	0.42105263157894735	5.113397702829856
Dorsal ectoderm	GstE14	FBgn0033817	FBtr0087744	chr2R	13239729	13241013	Toll10B	5	2	5	2	0.7142857142857143	4.788425317777511
Dorsal ectoderm	GstE14	FBgn0033817	FBtr0087744	chr2R	13239729	13241013	Tollrm9rm10	5	1	6	9	0.4	5.2948209209168855
Dorsal ectoderm	GstE14	FBgn0033817	FBtr0087744	chr2R	13239729	13241013	Tollrm9rm10	5	2	9	5	0.6428571428571429	4.825687519621602
Dorsal ectoderm	Oaz	FBgn0284250	FBtr0302926	chr2R	14458483	14465881	gd7	3	1	811	84	0.906145251396648	5.796091343552052
Dorsal ectoderm	Oaz	FBgn0284250	FBtr0302926	chr2R	14458483	14465881	gd7	3	2	478	55	0.8968105065666041	5.973096333827464
Dorsal ectoderm	Oaz	FBgn0284250	FBtr0302926	chr2R	14458483	14465881	Toll10B	3	1	809	10	0.9877899877899878	4.932028166213129
Dorsal ectoderm	Oaz	FBgn0284250	FBtr0302926	chr2R	14458483	14465881	Toll10B	3	2	1059	17	0.9842007434944238	5.054857404548927
Dorsal ectoderm	Oaz	FBgn0284250	FBtr0302926	chr2R	14458483	14465881	Tollrm9rm10	3	1	807	35	0.9584323040380047	5.364412346223981
Dorsal ectoderm	Oaz	FBgn0284250	FBtr0302926	chr2R	14458483	14465881	Tollrm9rm10	3	2	771	24	0.969811320754717	5.144766978925545
Dorsal ectoderm	Oaz	FBgn0284250	FBtr0302926	chr2R	14458483	14465881	gd7	5	1	979	708	0.5803200948429165	8.14570278309498
Dorsal ectoderm	Oaz	FBgn0284250	FBtr0302926	chr2R	14458483	14465881	gd7	5	2	953	705	0.5747889022919179	8.24863726358949
Dorsal ectoderm	Oaz	FBgn0284250	FBtr0302926	chr2R	14458483	14465881	Toll10B	5	1	1107	19	0.9831261101243339	5.1940971322045595
Dorsal ectoderm	Oaz	FBgn0284250	FBtr0302926	chr2R	14458483	14465881	Toll10B	5	2	1632	14	0.991494532199271	5.014576747708072
Dorsal ectoderm	Oaz	FBgn0284250	FBtr0302926	chr2R	14458483	14465881	Tollrm9rm10	5	1	799	31	0.9626506024096385	5.852175970484653
Dorsal ectoderm	Oaz	FBgn0284250	FBtr0302926	chr2R	14458483	14465881	Tollrm9rm10	5	2	1178	27	0.9775933609958506	5.2072844279384825
Dorsal ectoderm	Kank	FBgn0027596	FBtr0303757	chr2R	14901475	14928425	gd7	3	1	2053	627	0.766044776119403	8.135194014852742
Dorsal ectoderm	Kank	FBgn0027596	FBtr0303757	chr2R	14901475	14928425	gd7	3	2	1359	315	0.8118279569892473	8.096385227772991
Dorsal ectoderm	Kank	FBgn0027596	FBtr0303757	chr2R	14901475	14928425	Toll10B	3	1	1050	93	0.9186351706036745	6.9740342783964575
Dorsal ectoderm	Kank	FBgn0027596	FBtr0303757	chr2R	14901475	14928425	Toll10B	3	2	1385	147	0.9040469973890339	7.189970940255952
Dorsal ectoderm	Kank	FBgn0027596	FBtr0303757	chr2R	14901475	14928425	Tollrm9rm10	3	1	1706	80	0.9552071668533034	6.658987843079935
Dorsal ectoderm	Kank	FBgn0027596	FBtr0303757	chr2R	14901475	14928425	Tollrm9rm10	3	2	1752	68	0.9626373626373627	6.550768398123374
Dorsal ectoderm	Kank	FBgn0027596	FBtr0303757	chr2R	14901475	14928425	gd7	5	1	1099	165	0.8694620253164557	7.258350829478528
Dorsal ectoderm	Kank	FBgn0027596	FBtr0303757	chr2R	14901475	14928425	gd7	5	2	1352	138	0.9073825503355705	7.1961625398903575
Dorsal ectoderm	Kank	FBgn0027596	FBtr0303757	chr2R	14901475	14928425	Toll10B	5	1	659	229	0.7421171171171171	7.691222879046816
Dorsal ectoderm	Kank	FBgn0027596	FBtr0303757	chr2R	14901475	14928425	Toll10B	5	2	1058	241	0.8144726712856043	7.674057567235416
Dorsal ectoderm	Kank	FBgn0027596	FBtr0303757	chr2R	14901475	14928425	Tollrm9rm10	5	1	606	51	0.9223744292237442	6.926650695367972
Dorsal ectoderm	Kank	FBgn0027596	FBtr0303757	chr2R	14901475	14928425	Tollrm9rm10	5	2	1754	133	0.9295177530471648	7.006505686670628
Dorsal ectoderm	hbs	FBgn0029082	FBtr0087414	chr2R	15011396	15041378	gd7	3	1	3708	527	0.8755608028335301	8.075556928571112
Dorsal ectoderm	hbs	FBgn0029082	FBtr0087414	chr2R	15011396	15041378	gd7	3	2	2204	288	0.884430176565008	8.116659123792255
Dorsal ectoderm	hbs	FBgn0029082	FBtr0087414	chr2R	15011396	15041378	Toll10B	3	1	614	83	0.8809182209469153	7.013226379699475
Dorsal ectoderm	hbs	FBgn0029082	FBtr0087414	chr2R	15011396	15041378	Toll10B	3	2	751	128	0.8543799772468714	7.198810388629219
Dorsal ectoderm	hbs	FBgn0029082	FBtr0087414	chr2R	15011396	15041378	Tollrm9rm10	3	1	1301	72	0.9475600873998543	6.71859180167148
Dorsal ectoderm	hbs	FBgn0029082	FBtr0087414	chr2R	15011396	15041378	Tollrm9rm10	3	2	1135	62	0.948203842940685	6.624393672983868
Dorsal ectoderm	hbs	FBgn0029082	FBtr0087414	chr2R	15011396	15041378	gd7	5	1	2906	511	0.8504536142815335	8.369708304515735
Dorsal ectoderm	hbs	FBgn0029082	FBtr0087414	chr2R	15011396	15041378	gd7	5	2	4928	425	0.9206052680739772	8.289256335676608
Dorsal ectoderm	hbs	FBgn0029082	FBtr0087414	chr2R	15011396	15041378	Toll10B	5	1	839	294	0.7405119152691968	8.022517917383173
Dorsal ectoderm	hbs	FBgn0029082	FBtr0087414	chr2R	15011396	15041378	Toll10B	5	2	852	300	0.7395833333333334	7.976809241247402
Dorsal ectoderm	hbs	FBgn0029082	FBtr0087414	chr2R	15011396	15041378	Tollrm9rm10	5	1	1058	53	0.9522952295229523	7.076415694571741
Dorsal ectoderm	hbs	FBgn0029082	FBtr0087414	chr2R	15011396	15041378	Tollrm9rm10	5	2	3156	111	0.9660238751147842	6.994246113584937
Dorsal ectoderm	ItgaPS4	FBgn0034005	FBtr0087371	chr2R	15258761	15262873	gd7	3	1	99	495	0.16666666666666666	7.339199193380674
Dorsal ectoderm	ItgaPS4	FBgn0034005	FBtr0087371	chr2R	15258761	15262873	gd7	3	2	35	197	0.15086206896551724	7.065951787722274
Dorsal ectoderm	ItgaPS4	FBgn0034005	FBtr0087371	chr2R	15258761	15262873	Toll10B	3	1	6	32	0.15789473684210525	5.538461614752494
Dorsal ectoderm	ItgaPS4	FBgn0034005	FBtr0087371	chr2R	15258761	15262873	Toll10B	3	2	6	41	0.1276595744680851	5.580226845834059
Dorsal ectoderm	ItgaPS4	FBgn0034005	FBtr0087371	chr2R	15258761	15262873	Tollrm9rm10	3	1	5	41	0.10869565217391304	5.5004467428857655
Dorsal ectoderm	ItgaPS4	FBgn0034005	FBtr0087371	chr2R	15258761	15262873	Tollrm9rm10	3	2	5	41	0.10869565217391304	5.494134149338757
Dorsal ectoderm	ItgaPS4	FBgn0034005	FBtr0087371	chr2R	15258761	15262873	gd7	5	1	3	27	0.1	5.325573509130992
Dorsal ectoderm	ItgaPS4	FBgn0034005	FBtr0087371	chr2R	15258761	15262873	gd7	5	2	2	11	0.15384615384615385	5.0047391251807865
Dorsal ectoderm	ItgaPS4	FBgn0034005	FBtr0087371	chr2R	15258761	15262873	Toll10B	5	1	6	89	0.06315789473684211	6.250542092200896
Dorsal ectoderm	ItgaPS4	FBgn0034005	FBtr0087371	chr2R	15258761	15262873	Toll10B	5	2	14	81	0.14736842105263157	6.119254263601151
Dorsal ectoderm	ItgaPS4	FBgn0034005	FBtr0087371	chr2R	15258761	15262873	Tollrm9rm10	5	1	0	17	0	5.49553465847263
Dorsal ectoderm	ItgaPS4	FBgn0034005	FBtr0087371	chr2R	15258761	15262873	Tollrm9rm10	5	2	3	34	0.08108108108108109	5.386918118702028
Dorsal ectoderm	Sema2b	FBgn0264273	FBtr0329992	chr2R	16386524	16430763	gd7	3	1	2276	301	0.883197516492045	6.522808536275394
Dorsal ectoderm	Sema2b	FBgn0264273	FBtr0329992	chr2R	16386524	16430763	gd7	3	2	1768	145	0.9242028227914271	6.433039871002845
Dorsal ectoderm	Sema2b	FBgn0264273	FBtr0329992	chr2R	16386524	16430763	Toll10B	3	1	565	19	0.9674657534246576	4.869532355687515
Dorsal ectoderm	Sema2b	FBgn0264273	FBtr0329992	chr2R	16386524	16430763	Toll10B	3	2	670	17	0.975254730713246	4.732547509260515
Dorsal ectoderm	Sema2b	FBgn0264273	FBtr0329992	chr2R	16386524	16430763	Tollrm9rm10	3	1	1023	45	0.9578651685393258	5.1846380423069345
Dorsal ectoderm	Sema2b	FBgn0264273	FBtr0329992	chr2R	16386524	16430763	Tollrm9rm10	3	2	951	38	0.961577350859454	5.073057316248309
Dorsal ectoderm	Sema2b	FBgn0264273	FBtr0329992	chr2R	16386524	16430763	gd7	5	1	528	31	0.9445438282647585	5.017369682269346
Dorsal ectoderm	Sema2b	FBgn0264273	FBtr0329992	chr2R	16386524	16430763	gd7	5	2	740	25	0.9673202614379085	4.955311204661151
Dorsal ectoderm	Sema2b	FBgn0264273	FBtr0329992	chr2R	16386524	16430763	Toll10B	5	1	246	12	0.9534883720930233	4.663307771825408
Dorsal ectoderm	Sema2b	FBgn0264273	FBtr0329992	chr2R	16386524	16430763	Toll10B	5	2	321	19	0.9441176470588235	4.8230389306838575
Dorsal ectoderm	Sema2b	FBgn0264273	FBtr0329992	chr2R	16386524	16430763	Tollrm9rm10	5	1	268	12	0.9571428571428572	4.918394587049956
Dorsal ectoderm	Sema2b	FBgn0264273	FBtr0329992	chr2R	16386524	16430763	Tollrm9rm10	5	2	488	15	0.9701789264413518	4.619894323961959
Dorsal ectoderm	Alk	FBgn0040505	FBtr0331926	chr2R	16625293	16640011	gd7	3	1	754	483	0.6095392077607114	7.757700788371599
Dorsal ectoderm	Alk	FBgn0040505	FBtr0331926	chr2R	16625293	16640011	gd7	3	2	478	259	0.6485753052917232	7.7792361818367475
Dorsal ectoderm	Alk	FBgn0040505	FBtr0331926	chr2R	16625293	16640011	Toll10B	3	1	192	13	0.9365853658536586	5.662709539624344
Dorsal ectoderm	Alk	FBgn0040505	FBtr0331926	chr2R	16625293	16640011	Toll10B	3	2	230	36	0.8646616541353384	6.016458786968186
Dorsal ectoderm	Alk	FBgn0040505	FBtr0331926	chr2R	16625293	16640011	Tollrm9rm10	3	1	271	68	0.799410029498525	6.3237221764194995
Dorsal ectoderm	Alk	FBgn0040505	FBtr0331926	chr2R	16625293	16640011	Tollrm9rm10	3	2	284	53	0.8427299703264095	6.15560594604139
Dorsal ectoderm	Alk	FBgn0040505	FBtr0331926	chr2R	16625293	16640011	gd7	5	1	776	894	0.46467065868263474	8.728935906466774
Dorsal ectoderm	Alk	FBgn0040505	FBtr0331926	chr2R	16625293	16640011	gd7	5	2	759	834	0.4764595103578154	8.760984780185456
Dorsal ectoderm	Alk	FBgn0040505	FBtr0331926	chr2R	16625293	16640011	Toll10B	5	1	235	36	0.8671586715867159	6.111167032670116
Dorsal ectoderm	Alk	FBgn0040505	FBtr0331926	chr2R	16625293	16640011	Toll10B	5	2	318	29	0.9164265129682997	5.95102517524373
Dorsal ectoderm	Alk	FBgn0040505	FBtr0331926	chr2R	16625293	16640011	Tollrm9rm10	5	1	100	45	0.6896551724137931	6.629193876818458
Dorsal ectoderm	Alk	FBgn0040505	FBtr0331926	chr2R	16625293	16640011	Tollrm9rm10	5	2	217	95	0.6955128205128205	6.554130062253436
Dorsal ectoderm	veil	FBgn0034225	FBtr0086926	chr2R	17479147	17482118	gd7	3	1	1711	436	0.7969259431765254	7.0991272092505255
Dorsal ectoderm	veil	FBgn0034225	FBtr0086926	chr2R	17479147	17482118	gd7	3	2	1228	213	0.8521859819569744	7.021214726289905
Dorsal ectoderm	veil	FBgn0034225	FBtr0086926	chr2R	17479147	17482118	Toll10B	3	1	540	26	0.9540636042402827	5.224527144755373
Dorsal ectoderm	veil	FBgn0034225	FBtr0086926	chr2R	17479147	17482118	Toll10B	3	2	535	37	0.9353146853146853	5.330468378818741
Dorsal ectoderm	veil	FBgn0034225	FBtr0086926	chr2R	17479147	17482118	Tollrm9rm10	3	1	1025	179	0.8513289036544851	6.47893067398391
Dorsal ectoderm	veil	FBgn0034225	FBtr0086926	chr2R	17479147	17482118	Tollrm9rm10	3	2	1144	161	0.8766283524904215	6.373358760663864
Dorsal ectoderm	veil	FBgn0034225	FBtr0086926	chr2R	17479147	17482118	gd7	5	1	65	15	0.8125	4.843972649888307
Dorsal ectoderm	veil	FBgn0034225	FBtr0086926	chr2R	17479147	17482118	gd7	5	2	95	11	0.8962264150943396	4.7744411984679624
Dorsal ectoderm	veil	FBgn0034225	FBtr0086926	chr2R	17479147	17482118	Toll10B	5	1	16	8	0.6666666666666666	4.709110161421803
Dorsal ectoderm	veil	FBgn0034225	FBtr0086926	chr2R	17479147	17482118	Toll10B	5	2	36	3	0.9230769230769231	4.488611202466691
Dorsal ectoderm	veil	FBgn0034225	FBtr0086926	chr2R	17479147	17482118	Tollrm9rm10	5	1	38	8	0.8260869565217391	4.949979299253592
Dorsal ectoderm	veil	FBgn0034225	FBtr0086926	chr2R	17479147	17482118	Tollrm9rm10	5	2	86	14	0.86	4.76677930567592
Dorsal ectoderm	Pepck1	FBgn0003067	FBtr0086701	chr2R	18536767	18539416	gd7	3	1	6925	3031	0.6955604660506227	10.418018631921164
Dorsal ectoderm	Pepck1	FBgn0003067	FBtr0086701	chr2R	18536767	18539416	gd7	3	2	3963	1366	0.7436667292174892	10.27253031479109
Dorsal ectoderm	Pepck1	FBgn0003067	FBtr0086701	chr2R	18536767	18539416	Toll10B	3	1	2091	313	0.8698003327787022	8.857581850815935
Dorsal ectoderm	Pepck1	FBgn0003067	FBtr0086701	chr2R	18536767	18539416	Toll10B	3	2	2527	409	0.8606948228882834	8.931336962080694
Dorsal ectoderm	Pepck1	FBgn0003067	FBtr0086701	chr2R	18536767	18539416	Tollrm9rm10	3	1	3371	738	0.8203942565100998	9.318535131405266
Dorsal ectoderm	Pepck1	FBgn0003067	FBtr0086701	chr2R	18536767	18539416	Tollrm9rm10	3	2	4586	715	0.8651197887191096	9.28215645623437
Dorsal ectoderm	Pepck1	FBgn0003067	FBtr0086701	chr2R	18536767	18539416	gd7	5	1	3524	552	0.8645731108930323	9.152873297674615
Dorsal ectoderm	Pepck1	FBgn0003067	FBtr0086701	chr2R	18536767	18539416	gd7	5	2	3892	481	0.8900068602789847	9.122039676645697
Dorsal ectoderm	Pepck1	FBgn0003067	FBtr0086701	chr2R	18536767	18539416	Toll10B	5	1	2099	606	0.7759704251386321	9.391625088516331
Dorsal ectoderm	Pepck1	FBgn0003067	FBtr0086701	chr2R	18536767	18539416	Toll10B	5	2	2342	632	0.7874915938130465	9.36611471526788
Dorsal ectoderm	Pepck1	FBgn0003067	FBtr0086701	chr2R	18536767	18539416	Tollrm9rm10	5	1	1450	328	0.8155230596175478	9.329501393284504
Dorsal ectoderm	Pepck1	FBgn0003067	FBtr0086701	chr2R	18536767	18539416	Tollrm9rm10	5	2	2146	840	0.7186872069658405	9.423336339244004
Dorsal ectoderm	CG13868	FBgn0034501	FBtr0301209	chr2R	20308777	20313623	gd7	3	1	1639	708	0.6983383042181508	8.142878905347809
Dorsal ectoderm	CG13868	FBgn0034501	FBtr0301209	chr2R	20308777	20313623	gd7	3	2	1164	316	0.7864864864864864	7.985363781392803
Dorsal ectoderm	CG13868	FBgn0034501	FBtr0301209	chr2R	20308777	20313623	Toll10B	3	1	423	64	0.8685831622176592	6.544982128817426
Dorsal ectoderm	CG13868	FBgn0034501	FBtr0301209	chr2R	20308777	20313623	Toll10B	3	2	504	79	0.8644939965694682	6.56820853136499
Dorsal ectoderm	CG13868	FBgn0034501	FBtr0301209	chr2R	20308777	20313623	Tollrm9rm10	3	1	711	148	0.8277066356228172	6.94709035601743
Dorsal ectoderm	CG13868	FBgn0034501	FBtr0301209	chr2R	20308777	20313623	Tollrm9rm10	3	2	680	140	0.8292682926829268	6.894342964357127
Dorsal ectoderm	CG13868	FBgn0034501	FBtr0301209	chr2R	20308777	20313623	gd7	5	1	1064	397	0.7282683093771389	7.912391100102947
Dorsal ectoderm	CG13868	FBgn0034501	FBtr0301209	chr2R	20308777	20313623	gd7	5	2	1371	376	0.7847738981110475	7.956092740022123
Dorsal ectoderm	CG13868	FBgn0034501	FBtr0301209	chr2R	20308777	20313623	Toll10B	5	1	161	25	0.8655913978494624	5.991071016645363
Dorsal ectoderm	CG13868	FBgn0034501	FBtr0301209	chr2R	20308777	20313623	Toll10B	5	2	205	18	0.9192825112107623	5.819572161485608
Dorsal ectoderm	CG13868	FBgn0034501	FBtr0301209	chr2R	20308777	20313623	Tollrm9rm10	5	1	154	27	0.850828729281768	6.3478999281566395
Dorsal ectoderm	CG13868	FBgn0034501	FBtr0301209	chr2R	20308777	20313623	Tollrm9rm10	5	2	238	60	0.7986577181208053	6.291953646146881
Dorsal ectoderm	hbn	FBgn0008636	FBtr0071556	chr2R	20954668	20960909	gd7	3	1	3339	612	0.8451025056947609	7.7810105771621085
Dorsal ectoderm	hbn	FBgn0008636	FBtr0071556	chr2R	20954668	20960909	gd7	3	2	2316	268	0.8962848297213623	7.601552033152473
Dorsal ectoderm	hbn	FBgn0008636	FBtr0071556	chr2R	20954668	20960909	Toll10B	3	1	1439	20	0.9862919808087731	5.587799961096666
Dorsal ectoderm	hbn	FBgn0008636	FBtr0071556	chr2R	20954668	20960909	Toll10B	3	2	1814	25	0.9864056552474171	5.59833441761756
Dorsal ectoderm	hbn	FBgn0008636	FBtr0071556	chr2R	20954668	20960909	Tollrm9rm10	3	1	2415	196	0.9249329758713136	6.939449497600481
Dorsal ectoderm	hbn	FBgn0008636	FBtr0071556	chr2R	20954668	20960909	Tollrm9rm10	3	2	2612	200	0.9288762446657184	6.948395008330579
Dorsal ectoderm	hbn	FBgn0008636	FBtr0071556	chr2R	20954668	20960909	gd7	5	1	797	113	0.8758241758241758	6.554555761211039
Dorsal ectoderm	hbn	FBgn0008636	FBtr0071556	chr2R	20954668	20960909	gd7	5	2	1048	100	0.9128919860627178	6.536735462924404
Dorsal ectoderm	hbn	FBgn0008636	FBtr0071556	chr2R	20954668	20960909	Toll10B	5	1	728	11	0.9851150202976996	5.355570797178818
Dorsal ectoderm	hbn	FBgn0008636	FBtr0071556	chr2R	20954668	20960909	Toll10B	5	2	936	16	0.9831932773109243	5.450906610946425
Dorsal ectoderm	hbn	FBgn0008636	FBtr0071556	chr2R	20954668	20960909	Tollrm9rm10	5	1	614	28	0.956386292834891	6.075988607507127
Dorsal ectoderm	hbn	FBgn0008636	FBtr0071556	chr2R	20954668	20960909	Tollrm9rm10	5	2	803	79	0.9104308390022676	6.1994202612484495
Dorsal ectoderm	Magi	FBgn0034590	FBtr0342873	chr2R	21129463	21141964	gd7	3	1	3300	2677	0.5521164463777815	10.220278761102
Dorsal ectoderm	Magi	FBgn0034590	FBtr0342873	chr2R	21129463	21141964	gd7	3	2	1941	1381	0.5842865743527995	10.209645352857985
Dorsal ectoderm	Magi	FBgn0034590	FBtr0342873	chr2R	21129463	21141964	Toll10B	3	1	1756	370	0.825964252116651	8.892248271266785
Dorsal ectoderm	Magi	FBgn0034590	FBtr0342873	chr2R	21129463	21141964	Toll10B	3	2	1878	440	0.8101811906816221	8.892001514811229
Dorsal ectoderm	Magi	FBgn0034590	FBtr0342873	chr2R	21129463	21141964	Tollrm9rm10	3	1	2716	543	0.8333844737649586	8.961785802935964
Dorsal ectoderm	Magi	FBgn0034590	FBtr0342873	chr2R	21129463	21141964	Tollrm9rm10	3	2	2150	590	0.7846715328467153	9.023783527967897
Dorsal ectoderm	Magi	FBgn0034590	FBtr0342873	chr2R	21129463	21141964	gd7	5	1	1856	784	0.703030303030303	9.370155702359378
Dorsal ectoderm	Magi	FBgn0034590	FBtr0342873	chr2R	21129463	21141964	gd7	5	2	2545	666	0.7925879788227966	9.31347477576904
Dorsal ectoderm	Magi	FBgn0034590	FBtr0342873	chr2R	21129463	21141964	Toll10B	5	1	1545	328	0.8248798718633209	8.777387059004724
Dorsal ectoderm	Magi	FBgn0034590	FBtr0342873	chr2R	21129463	21141964	Toll10B	5	2	2104	330	0.8644207066557108	8.724951882415866
Dorsal ectoderm	Magi	FBgn0034590	FBtr0342873	chr2R	21129463	21141964	Tollrm9rm10	5	1	895	196	0.8203483043079743	8.802660211279957
Dorsal ectoderm	Magi	FBgn0034590	FBtr0342873	chr2R	21129463	21141964	Tollrm9rm10	5	2	1873	507	0.7869747899159664	8.895425627921203
Dorsal ectoderm	cv-2	FBgn0000395	FBtr0071610	chr2R	21355015	21379464	gd7	3	1	2199	2285	0.49041034790365745	9.559860003356738
Dorsal ectoderm	cv-2	FBgn0000395	FBtr0071610	chr2R	21355015	21379464	gd7	3	2	1541	1135	0.5758594917787743	9.505224412437515
Dorsal ectoderm	cv-2	FBgn0000395	FBtr0071610	chr2R	21355015	21379464	Toll10B	3	1	938	45	0.9542217700915565	6.553911044155752
Dorsal ectoderm	cv-2	FBgn0000395	FBtr0071610	chr2R	21355015	21379464	Toll10B	3	2	1342	60	0.9572039942938659	6.615646806103813
Dorsal ectoderm	cv-2	FBgn0000395	FBtr0071610	chr2R	21355015	21379464	Tollrm9rm10	3	1	1880	199	0.9042809042809042	7.408713944651131
Dorsal ectoderm	cv-2	FBgn0000395	FBtr0071610	chr2R	21355015	21379464	Tollrm9rm10	3	2	1701	174	0.9072	7.288419151910226
Dorsal ectoderm	cv-2	FBgn0000395	FBtr0071610	chr2R	21355015	21379464	gd7	5	1	1801	594	0.7519832985386221	8.512954496967296
Dorsal ectoderm	cv-2	FBgn0000395	FBtr0071610	chr2R	21355015	21379464	gd7	5	2	1758	562	0.7577586206896552	8.557512421957
Dorsal ectoderm	cv-2	FBgn0000395	FBtr0071610	chr2R	21355015	21379464	Toll10B	5	1	709	12	0.9833564493758669	5.979201880525158
Dorsal ectoderm	cv-2	FBgn0000395	FBtr0071610	chr2R	21355015	21379464	Toll10B	5	2	937	19	0.9801255230125523	6.09389041764082
Dorsal ectoderm	cv-2	FBgn0000395	FBtr0071610	chr2R	21355015	21379464	Tollrm9rm10	5	1	683	28	0.960618846694796	6.614811022141593
Dorsal ectoderm	cv-2	FBgn0000395	FBtr0071610	chr2R	21355015	21379464	Tollrm9rm10	5	2	1177	98	0.9231372549019607	6.8479873944230105
Dorsal ectoderm	side-V	FBgn0085400	FBtr0330239	chr2R	23163012	23203973	gd7	3	1	3400	537	0.8636017272034544	8.221952179965452
Dorsal ectoderm	side-V	FBgn0085400	FBtr0330239	chr2R	23163012	23203973	gd7	3	2	2232	252	0.8985507246376812	8.126790592876622
Dorsal ectoderm	side-V	FBgn0085400	FBtr0330239	chr2R	23163012	23203973	Toll10B	3	1	2048	144	0.9343065693430657	7.571885302392174
Dorsal ectoderm	side-V	FBgn0085400	FBtr0330239	chr2R	23163012	23203973	Toll10B	3	2	2363	218	0.9155366137156141	7.765046082009913
Dorsal ectoderm	side-V	FBgn0085400	FBtr0330239	chr2R	23163012	23203973	Tollrm9rm10	3	1	2470	108	0.9581070597362297	7.141795782566762
Dorsal ectoderm	side-V	FBgn0085400	FBtr0330239	chr2R	23163012	23203973	Tollrm9rm10	3	2	2254	89	0.9620145113102859	7.009758666814661
Dorsal ectoderm	side-V	FBgn0085400	FBtr0330239	chr2R	23163012	23203973	gd7	5	1	2144	773	0.7350017140898183	8.894483015538594
Dorsal ectoderm	side-V	FBgn0085400	FBtr0330239	chr2R	23163012	23203973	gd7	5	2	2581	629	0.8040498442367601	8.790185093413506
Dorsal ectoderm	side-V	FBgn0085400	FBtr0330239	chr2R	23163012	23203973	Toll10B	5	1	2820	369	0.8842897460018815	8.360591660600278
Dorsal ectoderm	side-V	FBgn0085400	FBtr0330239	chr2R	23163012	23203973	Toll10B	5	2	3812	437	0.8971522711226171	8.45233962850296
Dorsal ectoderm	side-V	FBgn0085400	FBtr0330239	chr2R	23163012	23203973	Tollrm9rm10	5	1	1014	45	0.9575070821529745	7.133350610105947
Dorsal ectoderm	side-V	FBgn0085400	FBtr0330239	chr2R	23163012	23203973	Tollrm9rm10	5	2	2180	89	0.9607756721022477	7.0096664227784435
Dorsal ectoderm	CG3502	FBgn0046253	FBtr0273227	chr2R	23343405	23347641	gd7	3	1	716	663	0.5192168237853517	7.850572092595321
Dorsal ectoderm	CG3502	FBgn0046253	FBtr0273227	chr2R	23343405	23347641	gd7	3	2	529	298	0.6396614268440145	7.692726254600632
Dorsal ectoderm	CG3502	FBgn0046253	FBtr0273227	chr2R	23343405	23347641	Toll10B	3	1	133	180	0.4249201277955272	7.105006429364456
Dorsal ectoderm	CG3502	FBgn0046253	FBtr0273227	chr2R	23343405	23347641	Toll10B	3	2	151	184	0.4507462686567164	6.968678169422394
Dorsal ectoderm	CG3502	FBgn0046253	FBtr0273227	chr2R	23343405	23347641	Tollrm9rm10	3	1	340	279	0.5492730210016155	7.240063591172847
Dorsal ectoderm	CG3502	FBgn0046253	FBtr0273227	chr2R	23343405	23347641	Tollrm9rm10	3	2	353	247	0.5883333333333334	7.115811659697445
Dorsal ectoderm	CG3502	FBgn0046253	FBtr0273227	chr2R	23343405	23347641	gd7	5	1	48	20	0.7058823529411765	5.406368421911639
Dorsal ectoderm	CG3502	FBgn0046253	FBtr0273227	chr2R	23343405	23347641	gd7	5	2	90	9	0.9090909090909091	5.174993910201215
Dorsal ectoderm	CG3502	FBgn0046253	FBtr0273227	chr2R	23343405	23347641	Toll10B	5	1	24	8	0.75	5.178374007690415
Dorsal ectoderm	CG3502	FBgn0046253	FBtr0273227	chr2R	23343405	23347641	Toll10B	5	2	48	11	0.8135593220338984	5.238197305387024
Dorsal ectoderm	CG3502	FBgn0046253	FBtr0273227	chr2R	23343405	23347641	Tollrm9rm10	5	1	11	11	0.5	5.53463301825237
Dorsal ectoderm	CG3502	FBgn0046253	FBtr0273227	chr2R	23343405	23347641	Tollrm9rm10	5	2	27	7	0.7941176470588235	5.035469138850791
Dorsal ectoderm	Dll	FBgn0000157	FBtr0072379	chr2R	24814822	24835667	gd7	3	1	6599	255	0.962795447913627	6.409993007004553
Dorsal ectoderm	Dll	FBgn0000157	FBtr0072379	chr2R	24814822	24835667	gd7	3	2	3774	132	0.9662058371735791	6.3870278691711215
Dorsal ectoderm	Dll	FBgn0000157	FBtr0072379	chr2R	24814822	24835667	Toll10B	3	1	2742	9	0.9967284623773174	4.585635340897768
Dorsal ectoderm	Dll	FBgn0000157	FBtr0072379	chr2R	24814822	24835667	Toll10B	3	2	2678	6	0.9977645305514158	4.413718672952788
Dorsal ectoderm	Dll	FBgn0000157	FBtr0072379	chr2R	24814822	24835667	Tollrm9rm10	3	1	4355	21	0.995201096892139	4.780027856784125
Dorsal ectoderm	Dll	FBgn0000157	FBtr0072379	chr2R	24814822	24835667	Tollrm9rm10	3	2	3749	20	0.9946935526664897	4.752359030303667
Dorsal ectoderm	Dll	FBgn0000157	FBtr0072379	chr2R	24814822	24835667	gd7	5	1	3051	123	0.9612476370510397	6.056582198117916
Dorsal ectoderm	Dll	FBgn0000157	FBtr0072379	chr2R	24814822	24835667	gd7	5	2	4047	125	0.9700383509108341	6.156598915446034
Dorsal ectoderm	Dll	FBgn0000157	FBtr0072379	chr2R	24814822	24835667	Toll10B	5	1	1730	3	0.9982688978649741	4.343588793374778
Dorsal ectoderm	Dll	FBgn0000157	FBtr0072379	chr2R	24814822	24835667	Toll10B	5	2	2668	5	0.998129442573887	4.403924744460099
Dorsal ectoderm	Dll	FBgn0000157	FBtr0072379	chr2R	24814822	24835667	Tollrm9rm10	5	1	1154	13	0.988860325621251	4.978121344509121
Dorsal ectoderm	Dll	FBgn0000157	FBtr0072379	chr2R	24814822	24835667	Tollrm9rm10	5	2	3517	36	0.9898677174218969	5.062379031880873
Dorsal ectoderm	lov	FBgn0266129	FBtr0072458	chr2R	25085780	25098286	gd7	3	1	1726	4389	0.2822567457072772	10.49228608335038
Dorsal ectoderm	lov	FBgn0266129	FBtr0072458	chr2R	25085780	25098286	gd7	3	2	1263	1981	0.38933415536374844	10.334072537974146
Dorsal ectoderm	lov	FBgn0266129	FBtr0072458	chr2R	25085780	25098286	Toll10B	3	1	154	192	0.44508670520231214	7.95237183369835
Dorsal ectoderm	lov	FBgn0266129	FBtr0072458	chr2R	25085780	25098286	Toll10B	3	2	194	225	0.4630071599045346	7.939620490471587
Dorsal ectoderm	lov	FBgn0266129	FBtr0072458	chr2R	25085780	25098286	Tollrm9rm10	3	1	1304	1675	0.4377307821416583	9.724314993644766
Dorsal ectoderm	lov	FBgn0266129	FBtr0072458	chr2R	25085780	25098286	Tollrm9rm10	3	2	1097	1612	0.4049464747139166	9.673617678559427
Dorsal ectoderm	lov	FBgn0266129	FBtr0072458	chr2R	25085780	25098286	gd7	5	1	83	168	0.33067729083665337	7.683413753184395
Dorsal ectoderm	lov	FBgn0266129	FBtr0072458	chr2R	25085780	25098286	gd7	5	2	76	133	0.36363636363636365	7.584835318370931
Dorsal ectoderm	lov	FBgn0266129	FBtr0072458	chr2R	25085780	25098286	Toll10B	5	1	11	32	0.2558139534883721	6.800117683174659
Dorsal ectoderm	lov	FBgn0266129	FBtr0072458	chr2R	25085780	25098286	Toll10B	5	2	10	29	0.2564102564102564	6.72422720647775
Dorsal ectoderm	lov	FBgn0266129	FBtr0072458	chr2R	25085780	25098286	Tollrm9rm10	5	1	45	30	0.6	7.070353399758217
Dorsal ectoderm	lov	FBgn0266129	FBtr0072458	chr2R	25085780	25098286	Tollrm9rm10	5	2	77	53	0.5923076923076923	6.878681591875031
Dorsal ectoderm	mthl8	FBgn0052475	FBtr0329896	chr3L	22428	26308	gd7	3	1	1095	347	0.7593619972260749	7.273789546928108
Dorsal ectoderm	mthl8	FBgn0052475	FBtr0329896	chr3L	22428	26308	gd7	3	2	766	167	0.8210075026795284	7.192594357970347
Dorsal ectoderm	mthl8	FBgn0052475	FBtr0329896	chr3L	22428	26308	Toll10B	3	1	4	3	0.5714285714285714	5.144678949956618
Dorsal ectoderm	mthl8	FBgn0052475	FBtr0329896	chr3L	22428	26308	Toll10B	3	2	5	2	0.7142857142857143	5.057826673259421
Dorsal ectoderm	mthl8	FBgn0052475	FBtr0329896	chr3L	22428	26308	Tollrm9rm10	3	1	359	152	0.7025440313111546	6.757479558603256
Dorsal ectoderm	mthl8	FBgn0052475	FBtr0329896	chr3L	22428	26308	Tollrm9rm10	3	2	391	148	0.725417439703154	6.726465306003091
Dorsal ectoderm	mthl8	FBgn0052475	FBtr0329896	chr3L	22428	26308	gd7	5	1	621	360	0.6330275229357798	7.634767999107924
Dorsal ectoderm	mthl8	FBgn0052475	FBtr0329896	chr3L	22428	26308	gd7	5	2	676	312	0.6842105263157895	7.591963117761313
Dorsal ectoderm	mthl8	FBgn0052475	FBtr0329896	chr3L	22428	26308	Toll10B	5	1	0	5	0	5.207428241353886
Dorsal ectoderm	mthl8	FBgn0052475	FBtr0329896	chr3L	22428	26308	Toll10B	5	2	2	2	0.5	5.081272789607148
Dorsal ectoderm	mthl8	FBgn0052475	FBtr0329896	chr3L	22428	26308	Tollrm9rm10	5	1	164	77	0.6804979253112033	6.8686332942911
Dorsal ectoderm	mthl8	FBgn0052475	FBtr0329896	chr3L	22428	26308	Tollrm9rm10	5	2	331	213	0.6084558823529411	7.042739781674855
Dorsal ectoderm	CG12011	FBgn0035257	FBtr0072764	chr3L	1694617	1696412	gd7	3	1	61	123	0.33152173913043476	6.177345186909215
Dorsal ectoderm	CG12011	FBgn0035257	FBtr0072764	chr3L	1694617	1696412	gd7	3	2	48	90	0.34782608695652173	6.469430047133161
Dorsal ectoderm	CG12011	FBgn0035257	FBtr0072764	chr3L	1694617	1696412	Toll10B	3	1	6	10	0.375	4.974575082050939
Dorsal ectoderm	CG12011	FBgn0035257	FBtr0072764	chr3L	1694617	1696412	Toll10B	3	2	8	16	0.3333333333333333	5.0712277692031
Dorsal ectoderm	CG12011	FBgn0035257	FBtr0072764	chr3L	1694617	1696412	Tollrm9rm10	3	1	14	37	0.27450980392156865	5.453736864785319
Dorsal ectoderm	CG12011	FBgn0035257	FBtr0072764	chr3L	1694617	1696412	Tollrm9rm10	3	2	20	29	0.40816326530612246	5.296647310944391
Dorsal ectoderm	CG12011	FBgn0035257	FBtr0072764	chr3L	1694617	1696412	gd7	5	1	641	1522	0.29634766527970413	9.106082247258078
Dorsal ectoderm	CG12011	FBgn0035257	FBtr0072764	chr3L	1694617	1696412	gd7	5	2	609	1293	0.32018927444794953	9.034495926406104
Dorsal ectoderm	CG12011	FBgn0035257	FBtr0072764	chr3L	1694617	1696412	Toll10B	5	1	4	8	0.3333333333333333	4.890867412278391
Dorsal ectoderm	CG12011	FBgn0035257	FBtr0072764	chr3L	1694617	1696412	Toll10B	5	2	3	2	0.6	4.6077200860336704
Dorsal ectoderm	CG12011	FBgn0035257	FBtr0072764	chr3L	1694617	1696412	Tollrm9rm10	5	1	3	15	0.16666666666666666	5.455649243610383
Dorsal ectoderm	CG12011	FBgn0035257	FBtr0072764	chr3L	1694617	1696412	Tollrm9rm10	5	2	10	25	0.2857142857142857	5.212641130622175
Dorsal ectoderm	Svil	FBgn0266696	FBtr0345085	chr3L	2439236	2464849	gd7	3	1	3839	6096	0.3864116758933065	11.333445744619842
Dorsal ectoderm	Svil	FBgn0266696	FBtr0345085	chr3L	2439236	2464849	gd7	3	2	2195	3010	0.4217098943323727	11.278353434273669
Dorsal ectoderm	Svil	FBgn0266696	FBtr0345085	chr3L	2439236	2464849	Toll10B	3	1	1646	1237	0.5709330558446063	10.303545014896688
Dorsal ectoderm	Svil	FBgn0266696	FBtr0345085	chr3L	2439236	2464849	Toll10B	3	2	2016	1617	0.5549132947976878	10.392272814864826
Dorsal ectoderm	Svil	FBgn0266696	FBtr0345085	chr3L	2439236	2464849	Tollrm9rm10	3	1	2965	2490	0.5435380384967919	10.684081169265337
Dorsal ectoderm	Svil	FBgn0266696	FBtr0345085	chr3L	2439236	2464849	Tollrm9rm10	3	2	3141	2475	0.5592948717948718	10.668279816121958
Dorsal ectoderm	Svil	FBgn0266696	FBtr0345085	chr3L	2439236	2464849	gd7	5	1	739	528	0.5832675611681136	9.401272704531438
Dorsal ectoderm	Svil	FBgn0266696	FBtr0345085	chr3L	2439236	2464849	gd7	5	2	1024	409	0.7145847871598046	9.284436056262733
Dorsal ectoderm	Svil	FBgn0266696	FBtr0345085	chr3L	2439236	2464849	Toll10B	5	1	1104	338	0.7656033287101248	9.205829595796205
Dorsal ectoderm	Svil	FBgn0266696	FBtr0345085	chr3L	2439236	2464849	Toll10B	5	2	1814	332	0.8452935694315005	9.141828927851488
Dorsal ectoderm	Svil	FBgn0266696	FBtr0345085	chr3L	2439236	2464849	Tollrm9rm10	5	1	1383	284	0.829634073185363	9.487748062365638
Dorsal ectoderm	Svil	FBgn0266696	FBtr0345085	chr3L	2439236	2464849	Tollrm9rm10	5	2	2549	789	0.7636309167165968	9.636080167170114
Dorsal ectoderm	CG2162	FBgn0035388	FBtr0345029	chr3L	3038343	3040469	gd7	3	1	2948	1504	0.6621743036837376	9.14258547508681
Dorsal ectoderm	CG2162	FBgn0035388	FBtr0345029	chr3L	3038343	3040469	gd7	3	2	2063	678	0.7526450200656695	8.99085405826515
Dorsal ectoderm	CG2162	FBgn0035388	FBtr0345029	chr3L	3038343	3040469	Toll10B	3	1	1597	109	0.9361078546307151	7.249324964280233
Dorsal ectoderm	CG2162	FBgn0035388	FBtr0345029	chr3L	3038343	3040469	Toll10B	3	2	2152	177	0.9240017174753113	7.491458559169697
Dorsal ectoderm	CG2162	FBgn0035388	FBtr0345029	chr3L	3038343	3040469	Tollrm9rm10	3	1	2690	244	0.9168370824812543	7.652116147813389
Dorsal ectoderm	CG2162	FBgn0035388	FBtr0345029	chr3L	3038343	3040469	Tollrm9rm10	3	2	2186	283	0.8853786958282706	7.770345331905407
Dorsal ectoderm	CG2162	FBgn0035388	FBtr0345029	chr3L	3038343	3040469	gd7	5	1	2044	211	0.906430155210643	7.611515347052308
Dorsal ectoderm	CG2162	FBgn0035388	FBtr0345029	chr3L	3038343	3040469	gd7	5	2	1753	145	0.9236037934668072	7.389044033061269
Dorsal ectoderm	CG2162	FBgn0035388	FBtr0345029	chr3L	3038343	3040469	Toll10B	5	1	1269	75	0.9441964285714286	6.97051166828749
Dorsal ectoderm	CG2162	FBgn0035388	FBtr0345029	chr3L	3038343	3040469	Toll10B	5	2	1864	92	0.9529652351738241	7.059806546357773
Dorsal ectoderm	CG2162	FBgn0035388	FBtr0345029	chr3L	3038343	3040469	Tollrm9rm10	5	1	818	53	0.939150401836969	7.117405425580623
Dorsal ectoderm	CG2162	FBgn0035388	FBtr0345029	chr3L	3038343	3040469	Tollrm9rm10	5	2	2231	130	0.9449385853451927	7.1464564663138495
Dorsal ectoderm	CG32485	FBgn0052485	FBtr0072985	chr3L	3050323	3051765	gd7	3	1	64	92	0.41025641025641024	5.163888196006338
Dorsal ectoderm	CG32485	FBgn0052485	FBtr0072985	chr3L	3050323	3051765	gd7	3	2	35	47	0.4268292682926829	5.131482183006467
Dorsal ectoderm	CG32485	FBgn0052485	FBtr0072985	chr3L	3050323	3051765	Toll10B	3	1	4	10	0.2857142857142857	4.259483976055771
Dorsal ectoderm	CG32485	FBgn0052485	FBtr0072985	chr3L	3050323	3051765	Toll10B	3	2	13	13	0.5	4.283336505062954
Dorsal ectoderm	CG32485	FBgn0052485	FBtr0072985	chr3L	3050323	3051765	Tollrm9rm10	3	1	18	5	0.782608695652174	3.997849139866718
Dorsal ectoderm	CG32485	FBgn0052485	FBtr0072985	chr3L	3050323	3051765	Tollrm9rm10	3	2	16	12	0.5714285714285714	4.203810815260374
Dorsal ectoderm	CG32485	FBgn0052485	FBtr0072985	chr3L	3050323	3051765	gd7	5	1	43	79	0.3524590163934426	5.301112068821932
Dorsal ectoderm	CG32485	FBgn0052485	FBtr0072985	chr3L	3050323	3051765	gd7	5	2	74	78	0.4868421052631579	5.366526567188053
Dorsal ectoderm	CG32485	FBgn0052485	FBtr0072985	chr3L	3050323	3051765	Toll10B	5	1	12	8	0.6	4.1843211309800274
Dorsal ectoderm	CG32485	FBgn0052485	FBtr0072985	chr3L	3050323	3051765	Toll10B	5	2	13	10	0.5652173913043478	4.225860159687189
Dorsal ectoderm	CG32485	FBgn0052485	FBtr0072985	chr3L	3050323	3051765	Tollrm9rm10	5	1	7	8	0.4666666666666667	4.3857804828688565
Dorsal ectoderm	CG32485	FBgn0052485	FBtr0072985	chr3L	3050323	3051765	Tollrm9rm10	5	2	20	20	0.5	4.396924269529951
Dorsal ectoderm	spo	FBgn0003486	FBtr0077130	chr3L	5590083	5592269	gd7	3	1	2182	3196	0.40572703607288957	10.321180448448883
Dorsal ectoderm	spo	FBgn0003486	FBtr0077130	chr3L	5590083	5592269	gd7	3	2	1407	1681	0.45563471502590674	10.330163422368868
Dorsal ectoderm	spo	FBgn0003486	FBtr0077130	chr3L	5590083	5592269	Toll10B	3	1	987	1278	0.4357615894039735	9.940659050799749
Dorsal ectoderm	spo	FBgn0003486	FBtr0077130	chr3L	5590083	5592269	Toll10B	3	2	1066	1464	0.42134387351778657	9.903669261968007
Dorsal ectoderm	spo	FBgn0003486	FBtr0077130	chr3L	5590083	5592269	Tollrm9rm10	3	1	1324	1547	0.4611633577150819	9.83182376804854
Dorsal ectoderm	spo	FBgn0003486	FBtr0077130	chr3L	5590083	5592269	Tollrm9rm10	3	2	1199	1374	0.46599300427516516	9.703481789624872
Dorsal ectoderm	spo	FBgn0003486	FBtr0077130	chr3L	5590083	5592269	gd7	5	1	388	379	0.5058670143415906	8.616090667709297
Dorsal ectoderm	spo	FBgn0003486	FBtr0077130	chr3L	5590083	5592269	gd7	5	2	438	460	0.48775055679287305	8.87001445161029
Dorsal ectoderm	spo	FBgn0003486	FBtr0077130	chr3L	5590083	5592269	Toll10B	5	1	16	18	0.47058823529411764	7.0482965249789515
Dorsal ectoderm	spo	FBgn0003486	FBtr0077130	chr3L	5590083	5592269	Toll10B	5	2	19	27	0.41304347826086957	7.1334953463488215
Dorsal ectoderm	spo	FBgn0003486	FBtr0077130	chr3L	5590083	5592269	Tollrm9rm10	5	1	33	34	0.4925373134328358	7.511737686382945
Dorsal ectoderm	spo	FBgn0003486	FBtr0077130	chr3L	5590083	5592269	Tollrm9rm10	5	2	61	56	0.5213675213675214	7.306118911892539
Dorsal ectoderm	Ect4	FBgn0262579	FBtr0304996	chr3L	8077392	8108897	gd7	3	1	2424	370	0.8675733715103794	7.02967458010269
Dorsal ectoderm	Ect4	FBgn0262579	FBtr0304996	chr3L	8077392	8108897	gd7	3	2	1728	154	0.9181721572794899	6.8094424771343025
Dorsal ectoderm	Ect4	FBgn0262579	FBtr0304996	chr3L	8077392	8108897	Toll10B	3	1	900	14	0.9846827133479212	5.1375439973983434
Dorsal ectoderm	Ect4	FBgn0262579	FBtr0304996	chr3L	8077392	8108897	Toll10B	3	2	990	27	0.9734513274336283	5.34053632251155
Dorsal ectoderm	Ect4	FBgn0262579	FBtr0304996	chr3L	8077392	8108897	Tollrm9rm10	3	1	1417	40	0.9725463280713795	5.481107332940234
Dorsal ectoderm	Ect4	FBgn0262579	FBtr0304996	chr3L	8077392	8108897	Tollrm9rm10	3	2	1540	45	0.9716088328075709	5.544548849726356
Dorsal ectoderm	Ect4	FBgn0262579	FBtr0304996	chr3L	8077392	8108897	gd7	5	1	1725	106	0.9421081376297106	6.2285872130973
Dorsal ectoderm	Ect4	FBgn0262579	FBtr0304996	chr3L	8077392	8108897	gd7	5	2	2736	83	0.9705569350833629	6.1133192507808225
Dorsal ectoderm	Ect4	FBgn0262579	FBtr0304996	chr3L	8077392	8108897	Toll10B	5	1	854	29	0.9671574178935447	5.464925495505901
Dorsal ectoderm	Ect4	FBgn0262579	FBtr0304996	chr3L	8077392	8108897	Toll10B	5	2	1162	23	0.980590717299578	5.305647353519137
Dorsal ectoderm	Ect4	FBgn0262579	FBtr0304996	chr3L	8077392	8108897	Tollrm9rm10	5	1	640	27	0.95952023988006	5.755504670751703
Dorsal ectoderm	Ect4	FBgn0262579	FBtr0304996	chr3L	8077392	8108897	Tollrm9rm10	5	2	1549	51	0.968125	5.621978036836724
Dorsal ectoderm	CG43163	FBgn0262719	FBtr0308608	chr3L	8472807	8507146	gd7	3	1	1848	6993	0.20902612826603326	11.4848482161378
Dorsal ectoderm	CG43163	FBgn0262719	FBtr0308608	chr3L	8472807	8507146	gd7	3	2	1269	3450	0.26891290527654166	11.428224602569973
Dorsal ectoderm	CG43163	FBgn0262719	FBtr0308608	chr3L	8472807	8507146	Toll10B	3	1	961	802	0.5450935904707884	9.924677998034808
Dorsal ectoderm	CG43163	FBgn0262719	FBtr0308608	chr3L	8472807	8507146	Toll10B	3	2	1315	876	0.6001825650387951	9.851380561218477
Dorsal ectoderm	CG43163	FBgn0262719	FBtr0308608	chr3L	8472807	8507146	Tollrm9rm10	3	1	1522	1140	0.5717505634861006	9.969635644304828
Dorsal ectoderm	CG43163	FBgn0262719	FBtr0308608	chr3L	8472807	8507146	Tollrm9rm10	3	2	1315	1154	0.532604293236128	9.971377978503876
Dorsal ectoderm	CG43163	FBgn0262719	FBtr0308608	chr3L	8472807	8507146	gd7	5	1	1192	1228	0.4925619834710744	10.121895198194816
Dorsal ectoderm	CG43163	FBgn0262719	FBtr0308608	chr3L	8472807	8507146	gd7	5	2	954	1207	0.44146228597871356	10.19739907255001
Dorsal ectoderm	CG43163	FBgn0262719	FBtr0308608	chr3L	8472807	8507146	Toll10B	5	1	658	366	0.642578125	9.27702313535821
Dorsal ectoderm	CG43163	FBgn0262719	FBtr0308608	chr3L	8472807	8507146	Toll10B	5	2	965	443	0.6853693181818182	9.366300386180674
Dorsal ectoderm	CG43163	FBgn0262719	FBtr0308608	chr3L	8472807	8507146	Tollrm9rm10	5	1	633	398	0.6139670223084384	9.77392202671434
Dorsal ectoderm	CG43163	FBgn0262719	FBtr0308608	chr3L	8472807	8507146	Tollrm9rm10	5	2	1069	937	0.532901296111665	9.791620123455653
Dorsal ectoderm	Doc3	FBgn0035954	FBtr0076521	chr3L	9005196	9007249	gd7	3	1	9158	1898	0.828328509406657	9.372535612453271
Dorsal ectoderm	Doc3	FBgn0035954	FBtr0076521	chr3L	9005196	9007249	gd7	3	2	5805	895	0.8664179104477612	9.2635097885637
Dorsal ectoderm	Doc3	FBgn0035954	FBtr0076521	chr3L	9005196	9007249	Toll10B	3	1	1668	37	0.9782991202346041	6.482027447564325
Dorsal ectoderm	Doc3	FBgn0035954	FBtr0076521	chr3L	9005196	9007249	Toll10B	3	2	1898	48	0.9753340184994861	6.519571630705598
Dorsal ectoderm	Doc3	FBgn0035954	FBtr0076521	chr3L	9005196	9007249	Tollrm9rm10	3	1	4282	148	0.9665914221218962	7.193798880446846
Dorsal ectoderm	Doc3	FBgn0035954	FBtr0076521	chr3L	9005196	9007249	Tollrm9rm10	3	2	3651	154	0.959526938239159	7.216954968323706
Dorsal ectoderm	Doc3	FBgn0035954	FBtr0076521	chr3L	9005196	9007249	gd7	5	1	3886	789	0.8312299465240641	8.815444687804467
Dorsal ectoderm	Doc3	FBgn0035954	FBtr0076521	chr3L	9005196	9007249	gd7	5	2	7034	621	0.9188765512736773	8.673966539547482
Dorsal ectoderm	Doc3	FBgn0035954	FBtr0076521	chr3L	9005196	9007249	Toll10B	5	1	684	19	0.972972972972973	6.173358613356064
Dorsal ectoderm	Doc3	FBgn0035954	FBtr0076521	chr3L	9005196	9007249	Toll10B	5	2	1105	19	0.9830960854092526	6.1395902600978065
Dorsal ectoderm	Doc3	FBgn0035954	FBtr0076521	chr3L	9005196	9007249	Tollrm9rm10	5	1	795	64	0.9254947613504074	7.191654961097317
Dorsal ectoderm	Doc3	FBgn0035954	FBtr0076521	chr3L	9005196	9007249	Tollrm9rm10	5	2	2264	153	0.936698386429458	7.211702160746334
Dorsal ectoderm	Doc2	FBgn0035956	FBtr0076547	chr3L	9012686	9019246	gd7	3	1	1439	1452	0.4977516430300934	8.853181956134732
Dorsal ectoderm	Doc2	FBgn0035956	FBtr0076547	chr3L	9012686	9019246	gd7	3	2	1166	728	0.6156282998944034	8.806372153580453
Dorsal ectoderm	Doc2	FBgn0035956	FBtr0076547	chr3L	9012686	9019246	Toll10B	3	1	31	4	0.8857142857142857	5.274505139874503
Dorsal ectoderm	Doc2	FBgn0035956	FBtr0076547	chr3L	9012686	9019246	Toll10B	3	2	37	16	0.6981132075471698	5.541666616254464
Dorsal ectoderm	Doc2	FBgn0035956	FBtr0076547	chr3L	9012686	9019246	Tollrm9rm10	3	1	166	62	0.7280701754385965	6.181450829904409
Dorsal ectoderm	Doc2	FBgn0035956	FBtr0076547	chr3L	9012686	9019246	Tollrm9rm10	3	2	131	60	0.6858638743455497	6.152081452192436
Dorsal ectoderm	Doc2	FBgn0035956	FBtr0076547	chr3L	9012686	9019246	gd7	5	1	557	474	0.5402521823472357	8.038856440703274
Dorsal ectoderm	Doc2	FBgn0035956	FBtr0076547	chr3L	9012686	9019246	gd7	5	2	736	501	0.5949878738884398	8.19716669357714
Dorsal ectoderm	Doc2	FBgn0035956	FBtr0076547	chr3L	9012686	9019246	Toll10B	5	1	15	16	0.4838709677419355	5.619343915983538
Dorsal ectoderm	Doc2	FBgn0035956	FBtr0076547	chr3L	9012686	9019246	Toll10B	5	2	14	13	0.5185185185185185	5.507935623828842
Dorsal ectoderm	Doc2	FBgn0035956	FBtr0076547	chr3L	9012686	9019246	Tollrm9rm10	5	1	73	33	0.6886792452830188	6.337357275035396
Dorsal ectoderm	Doc2	FBgn0035956	FBtr0076547	chr3L	9012686	9019246	Tollrm9rm10	5	2	132	63	0.676923076923077	6.18503026957077
Dorsal ectoderm	Doc1	FBgn0028789	FBtr0076522	chr3L	9041375	9045042	gd7	3	1	5235	4204	0.5546138362114631	10.397423796808306
Dorsal ectoderm	Doc1	FBgn0028789	FBtr0076522	chr3L	9041375	9045042	gd7	3	2	3474	2072	0.6263974035340786	10.33474362321752
Dorsal ectoderm	Doc1	FBgn0028789	FBtr0076522	chr3L	9041375	9045042	Toll10B	3	1	1748	16	0.9909297052154195	6.439765018581995
Dorsal ectoderm	Doc1	FBgn0028789	FBtr0076522	chr3L	9041375	9045042	Toll10B	3	2	2198	33	0.9852084267144778	6.620349932829275
Dorsal ectoderm	Doc1	FBgn0028789	FBtr0076522	chr3L	9041375	9045042	Tollrm9rm10	3	1	3580	217	0.9428496181195681	7.726613456185756
Dorsal ectoderm	Doc1	FBgn0028789	FBtr0076522	chr3L	9041375	9045042	Tollrm9rm10	3	2	3270	199	0.9426347650619775	7.648497313071868
Dorsal ectoderm	Doc1	FBgn0028789	FBtr0076522	chr3L	9041375	9045042	gd7	5	1	2405	1080	0.6901004304160688	9.314027276019951
Dorsal ectoderm	Doc1	FBgn0028789	FBtr0076522	chr3L	9041375	9045042	gd7	5	2	4709	942	0.8333038400283136	9.276514655285606
Dorsal ectoderm	Doc1	FBgn0028789	FBtr0076522	chr3L	9041375	9045042	Toll10B	5	1	1189	43	0.9650974025974026	6.82980335219939
Dorsal ectoderm	Doc1	FBgn0028789	FBtr0076522	chr3L	9041375	9045042	Toll10B	5	2	1797	45	0.9755700325732899	6.812029401458227
Dorsal ectoderm	Doc1	FBgn0028789	FBtr0076522	chr3L	9041375	9045042	Tollrm9rm10	5	1	1190	85	0.9333333333333333	7.64403807856619
Dorsal ectoderm	Doc1	FBgn0028789	FBtr0076522	chr3L	9041375	9045042	Tollrm9rm10	5	2	2833	184	0.9390122638382499	7.58640499935515
Dorsal ectoderm	scyl	FBgn0041094	FBtr0076168	chr3L	11252307	11255243	gd7	3	1	3707	6095	0.378188124872475	11.588397943505807
Dorsal ectoderm	scyl	FBgn0041094	FBtr0076168	chr3L	11252307	11255243	gd7	3	2	2588	2849	0.4759977929004966	11.482654930851098
Dorsal ectoderm	scyl	FBgn0041094	FBtr0076168	chr3L	11252307	11255243	Toll10B	3	1	1990	1258	0.6126847290640394	10.635819105989244
Dorsal ectoderm	scyl	FBgn0041094	FBtr0076168	chr3L	11252307	11255243	Toll10B	3	2	2635	1458	0.6437820669435622	10.61383887344993
Dorsal ectoderm	scyl	FBgn0041094	FBtr0076168	chr3L	11252307	11255243	Tollrm9rm10	3	1	3621	1450	0.7140603431275883	10.501735474762397
Dorsal ectoderm	scyl	FBgn0041094	FBtr0076168	chr3L	11252307	11255243	Tollrm9rm10	3	2	3189	1571	0.6699579831932773	10.560562916725836
Dorsal ectoderm	scyl	FBgn0041094	FBtr0076168	chr3L	11252307	11255243	gd7	5	1	3270	2749	0.5432796145539126	11.15547386338068
Dorsal ectoderm	scyl	FBgn0041094	FBtr0076168	chr3L	11252307	11255243	gd7	5	2	3472	2404	0.5908781484002723	11.124294692253716
Dorsal ectoderm	scyl	FBgn0041094	FBtr0076168	chr3L	11252307	11255243	Toll10B	5	1	3079	1099	0.7369554810914313	10.5047184942717
Dorsal ectoderm	scyl	FBgn0041094	FBtr0076168	chr3L	11252307	11255243	Toll10B	5	2	3469	1250	0.7351133714770078	10.553155095544785
Dorsal ectoderm	scyl	FBgn0041094	FBtr0076168	chr3L	11252307	11255243	Tollrm9rm10	5	1	1593	1066	0.5990974050394885	10.951417917347266
Dorsal ectoderm	scyl	FBgn0041094	FBtr0076168	chr3L	11252307	11255243	Tollrm9rm10	5	2	3584	3086	0.5373313343328335	11.163240165469077
Dorsal ectoderm	bbg	FBgn0087007	FBtr0273428	chr3L	14412828	14448573	gd7	3	1	4315	517	0.8930049668874173	8.322327954279652
Dorsal ectoderm	bbg	FBgn0087007	FBtr0273428	chr3L	14412828	14448573	gd7	3	2	3028	264	0.9198055893074119	8.304826127234003
Dorsal ectoderm	bbg	FBgn0087007	FBtr0273428	chr3L	14412828	14448573	Toll10B	3	1	2239	193	0.920641447368421	7.952925185494896
Dorsal ectoderm	bbg	FBgn0087007	FBtr0273428	chr3L	14412828	14448573	Toll10B	3	2	2682	218	0.9248275862068965	7.910824264851095
Dorsal ectoderm	bbg	FBgn0087007	FBtr0273428	chr3L	14412828	14448573	Tollrm9rm10	3	1	3505	299	0.9213985278654049	8.06525388067143
Dorsal ectoderm	bbg	FBgn0087007	FBtr0273428	chr3L	14412828	14448573	Tollrm9rm10	3	2	3464	316	0.9164021164021164	8.103074762494769
Dorsal ectoderm	bbg	FBgn0087007	FBtr0273428	chr3L	14412828	14448573	gd7	5	1	2641	1606	0.6218507181539911	9.755516744626938
Dorsal ectoderm	bbg	FBgn0087007	FBtr0273428	chr3L	14412828	14448573	gd7	5	2	4041	1258	0.7625967163615777	9.606282428278869
Dorsal ectoderm	bbg	FBgn0087007	FBtr0273428	chr3L	14412828	14448573	Toll10B	5	1	1359	133	0.910857908847185	7.6499980103133
Dorsal ectoderm	bbg	FBgn0087007	FBtr0273428	chr3L	14412828	14448573	Toll10B	5	2	2425	132	0.9483770043019163	7.591764938967758
Dorsal ectoderm	bbg	FBgn0087007	FBtr0273428	chr3L	14412828	14448573	Tollrm9rm10	5	1	1072	67	0.9411764705882353	7.559596074887169
Dorsal ectoderm	bbg	FBgn0087007	FBtr0273428	chr3L	14412828	14448573	Tollrm9rm10	5	2	3135	213	0.9363799283154122	7.783360007318654
Dorsal ectoderm	gdl	FBgn0001099	FBtr0346516	chr3L	15509598	15511047	gd7	3	1	1576	4204	0.2726643598615917	10.515091533117786
Dorsal ectoderm	gdl	FBgn0001099	FBtr0346516	chr3L	15509598	15511047	gd7	3	2	705	1865	0.27431906614785995	10.34067602841406
Dorsal ectoderm	gdl	FBgn0001099	FBtr0346516	chr3L	15509598	15511047	Toll10B	3	1	355	737	0.3250915750915751	9.2763524129463
Dorsal ectoderm	gdl	FBgn0001099	FBtr0346516	chr3L	15509598	15511047	Toll10B	3	2	470	985	0.3230240549828179	9.392838564837914
Dorsal ectoderm	gdl	FBgn0001099	FBtr0346516	chr3L	15509598	15511047	Tollrm9rm10	3	1	722	1708	0.297119341563786	9.823323278043508
Dorsal ectoderm	gdl	FBgn0001099	FBtr0346516	chr3L	15509598	15511047	Tollrm9rm10	3	2	727	1739	0.29480940794809407	9.831400744477378
Dorsal ectoderm	gdl	FBgn0001099	FBtr0346516	chr3L	15509598	15511047	gd7	5	1	86	65	0.5695364238410596	7.204477884122619
Dorsal ectoderm	gdl	FBgn0001099	FBtr0346516	chr3L	15509598	15511047	gd7	5	2	93	50	0.6503496503496503	7.12753893220053
Dorsal ectoderm	gdl	FBgn0001099	FBtr0346516	chr3L	15509598	15511047	Toll10B	5	1	99	38	0.7226277372262774	7.044302944133551
Dorsal ectoderm	gdl	FBgn0001099	FBtr0346516	chr3L	15509598	15511047	Toll10B	5	2	119	44	0.7300613496932515	7.073245496600098
Dorsal ectoderm	gdl	FBgn0001099	FBtr0346516	chr3L	15509598	15511047	Tollrm9rm10	5	1	89	39	0.6953125	7.362023852745083
Dorsal ectoderm	gdl	FBgn0001099	FBtr0346516	chr3L	15509598	15511047	Tollrm9rm10	5	2	107	62	0.6331360946745562	7.119713973809695
Dorsal ectoderm	geko	FBgn0020300	FBtr0075126	chr3L	18139402	18145418	gd7	3	1	3877	617	0.8627058299955496	7.515880674210249
Dorsal ectoderm	geko	FBgn0020300	FBtr0075126	chr3L	18139402	18145418	gd7	3	2	2857	241	0.922207876049064	7.210662354617945
Dorsal ectoderm	geko	FBgn0020300	FBtr0075126	chr3L	18139402	18145418	Toll10B	3	1	1908	67	0.9660759493670886	5.948842820031298
Dorsal ectoderm	geko	FBgn0020300	FBtr0075126	chr3L	18139402	18145418	Toll10B	3	2	2254	109	0.9538721963605586	6.212937628876398
Dorsal ectoderm	geko	FBgn0020300	FBtr0075126	chr3L	18139402	18145418	Tollrm9rm10	3	1	2914	108	0.9642620780939775	6.099429421643093
Dorsal ectoderm	geko	FBgn0020300	FBtr0075126	chr3L	18139402	18145418	Tollrm9rm10	3	2	2728	97	0.9656637168141593	6.002001204466863
Dorsal ectoderm	geko	FBgn0020300	FBtr0075126	chr3L	18139402	18145418	gd7	5	1	2058	17	0.9918072289156626	4.96376424366297
Dorsal ectoderm	geko	FBgn0020300	FBtr0075126	chr3L	18139402	18145418	gd7	5	2	2702	11	0.9959454478437154	4.842983653240121
Dorsal ectoderm	geko	FBgn0020300	FBtr0075126	chr3L	18139402	18145418	Toll10B	5	1	695	9	0.9872159090909091	4.813949805888052
Dorsal ectoderm	geko	FBgn0020300	FBtr0075126	chr3L	18139402	18145418	Toll10B	5	2	1246	9	0.9928286852589642	4.783234678394377
Dorsal ectoderm	geko	FBgn0020300	FBtr0075126	chr3L	18139402	18145418	Tollrm9rm10	5	1	709	0	1	4.595350370303077
Dorsal ectoderm	geko	FBgn0020300	FBtr0075126	chr3L	18139402	18145418	Tollrm9rm10	5	2	1328	7	0.9947565543071161	4.629340282023009
Dorsal ectoderm	CG11456	FBgn0037031	FBtr0333371	chr3L	20841987	20843586	gd7	3	1	68	210	0.2446043165467626	6.5794541850209285
Dorsal ectoderm	CG11456	FBgn0037031	FBtr0333371	chr3L	20841987	20843586	gd7	3	2	52	114	0.3132530120481928	6.605181401779578
Dorsal ectoderm	CG11456	FBgn0037031	FBtr0333371	chr3L	20841987	20843586	Toll10B	3	1	9	32	0.21951219512195122	5.631505215375657
Dorsal ectoderm	CG11456	FBgn0037031	FBtr0333371	chr3L	20841987	20843586	Toll10B	3	2	8	24	0.25	5.393722937178831
Dorsal ectoderm	CG11456	FBgn0037031	FBtr0333371	chr3L	20841987	20843586	Tollrm9rm10	3	1	14	48	0.22580645161290322	5.685745259763107
Dorsal ectoderm	CG11456	FBgn0037031	FBtr0333371	chr3L	20841987	20843586	Tollrm9rm10	3	2	18	48	0.2727272727272727	5.679521869470389
Dorsal ectoderm	CG11456	FBgn0037031	FBtr0333371	chr3L	20841987	20843586	gd7	5	1	22	97	0.18487394957983194	6.231866420020844
Dorsal ectoderm	CG11456	FBgn0037031	FBtr0333371	chr3L	20841987	20843586	gd7	5	2	41	97	0.2971014492753623	6.308741169177409
Dorsal ectoderm	CG11456	FBgn0037031	FBtr0333371	chr3L	20841987	20843586	Toll10B	5	1	12	47	0.2033898305084746	5.849530716629348
Dorsal ectoderm	CG11456	FBgn0037031	FBtr0333371	chr3L	20841987	20843586	Toll10B	5	2	22	58	0.275	5.9411486616939815
Dorsal ectoderm	CG11456	FBgn0037031	FBtr0333371	chr3L	20841987	20843586	Tollrm9rm10	5	1	11	35	0.2391304347826087	6.014633062944204
Dorsal ectoderm	CG11456	FBgn0037031	FBtr0333371	chr3L	20841987	20843586	Tollrm9rm10	5	2	23	65	0.26136363636363635	5.869534002994547
Dorsal ectoderm	Ac78C	FBgn0024150	FBtr0305501	chr3L	21136447	21145921	gd7	3	1	1384	5175	0.21100777557554506	10.860092335601577
Dorsal ectoderm	Ac78C	FBgn0024150	FBtr0305501	chr3L	21136447	21145921	gd7	3	2	812	2578	0.23952802359882006	10.811144683138188
Dorsal ectoderm	Ac78C	FBgn0024150	FBtr0305501	chr3L	21136447	21145921	Toll10B	3	1	322	1161	0.21712744436952125	9.871721974421684
Dorsal ectoderm	Ac78C	FBgn0024150	FBtr0305501	chr3L	21136447	21145921	Toll10B	3	2	245	1171	0.1730225988700565	9.70875075260184
Dorsal ectoderm	Ac78C	FBgn0024150	FBtr0305501	chr3L	21136447	21145921	Tollrm9rm10	3	1	930	3109	0.230255013617232	10.580195156175556
Dorsal ectoderm	Ac78C	FBgn0024150	FBtr0305501	chr3L	21136447	21145921	Tollrm9rm10	3	2	720	2718	0.2094240837696335	10.42760788031579
Dorsal ectoderm	Ac78C	FBgn0024150	FBtr0305501	chr3L	21136447	21145921	gd7	5	1	9	43	0.17307692307692307	7.286006404592159
Dorsal ectoderm	Ac78C	FBgn0024150	FBtr0305501	chr3L	21136447	21145921	gd7	5	2	11	47	0.1896551724137931	7.369451326549973
Dorsal ectoderm	Ac78C	FBgn0024150	FBtr0305501	chr3L	21136447	21145921	Toll10B	5	1	3	148	0.019867549668874173	8.065184841856668
Dorsal ectoderm	Ac78C	FBgn0024150	FBtr0305501	chr3L	21136447	21145921	Toll10B	5	2	3	139	0.02112676056338028	7.972292067183894
Dorsal ectoderm	Ac78C	FBgn0024150	FBtr0305501	chr3L	21136447	21145921	Tollrm9rm10	5	1	5	29	0.14705882352941177	7.478736669339339
Dorsal ectoderm	Ac78C	FBgn0024150	FBtr0305501	chr3L	21136447	21145921	Tollrm9rm10	5	2	1	20	0.047619047619047616	7.015812361695395
Dorsal ectoderm	zen	FBgn0004053	FBtr0081670	chr3R	6752864	6754194	gd7	3	1	4616	9113	0.3362225945079758	11.272838199785465
Dorsal ectoderm	zen	FBgn0004053	FBtr0081670	chr3R	6752864	6754194	gd7	3	2	2590	3852	0.40204905308910277	10.99674606646926
Dorsal ectoderm	zen	FBgn0004053	FBtr0081670	chr3R	6752864	6754194	Toll10B	3	1	662	318	0.6755102040816326	8.187578713407934
Dorsal ectoderm	zen	FBgn0004053	FBtr0081670	chr3R	6752864	6754194	Toll10B	3	2	737	431	0.6309931506849316	8.315166534036093
Dorsal ectoderm	zen	FBgn0004053	FBtr0081670	chr3R	6752864	6754194	Tollrm9rm10	3	1	1346	618	0.685336048879837	8.54625427481214
Dorsal ectoderm	zen	FBgn0004053	FBtr0081670	chr3R	6752864	6754194	Tollrm9rm10	3	2	1212	481	0.715888954518606	8.289379086331735
Dorsal ectoderm	zen	FBgn0004053	FBtr0081670	chr3R	6752864	6754194	gd7	5	1	16	33	0.32653061224489793	6.343831077123033
Dorsal ectoderm	zen	FBgn0004053	FBtr0081670	chr3R	6752864	6754194	gd7	5	2	13	17	0.43333333333333335	6.1249344828751235
Dorsal ectoderm	zen	FBgn0004053	FBtr0081670	chr3R	6752864	6754194	Toll10B	5	1	6	8	0.42857142857142855	5.958085394821278
Dorsal ectoderm	zen	FBgn0004053	FBtr0081670	chr3R	6752864	6754194	Toll10B	5	2	6	4	0.6	5.825652826268576
Dorsal ectoderm	zen	FBgn0004053	FBtr0081670	chr3R	6752864	6754194	Tollrm9rm10	5	1	7	13	0.35	6.3452536413501335
Dorsal ectoderm	zen	FBgn0004053	FBtr0081670	chr3R	6752864	6754194	Tollrm9rm10	5	2	10	9	0.5263157894736842	5.870437848327439
Dorsal ectoderm	grn	FBgn0001138	FBtr0081808	chr3R	8147368	8181444	gd7	3	1	1861	476	0.7963200684638425	7.671756607077738
Dorsal ectoderm	grn	FBgn0001138	FBtr0081808	chr3R	8147368	8181444	gd7	3	2	1120	259	0.8121827411167513	7.706388324579384
Dorsal ectoderm	grn	FBgn0001138	FBtr0081808	chr3R	8147368	8181444	Toll10B	3	1	603	21	0.9663461538461539	5.825662726799998
Dorsal ectoderm	grn	FBgn0001138	FBtr0081808	chr3R	8147368	8181444	Toll10B	3	2	693	24	0.9665271966527197	5.795152951005479
Dorsal ectoderm	grn	FBgn0001138	FBtr0081808	chr3R	8147368	8181444	Tollrm9rm10	3	1	1269	74	0.9448994787788533	6.341620941183683
Dorsal ectoderm	grn	FBgn0001138	FBtr0081808	chr3R	8147368	8181444	Tollrm9rm10	3	2	994	69	0.9350893697083725	6.288216551727638
Dorsal ectoderm	grn	FBgn0001138	FBtr0081808	chr3R	8147368	8181444	gd7	5	1	1293	242	0.8423452768729641	7.362231725286047
Dorsal ectoderm	grn	FBgn0001138	FBtr0081808	chr3R	8147368	8181444	gd7	5	2	1476	259	0.8507204610951009	7.515264141901728
Dorsal ectoderm	grn	FBgn0001138	FBtr0081808	chr3R	8147368	8181444	Toll10B	5	1	500	74	0.8710801393728222	6.540838696902238
Dorsal ectoderm	grn	FBgn0001138	FBtr0081808	chr3R	8147368	8181444	Toll10B	5	2	805	46	0.9459459459459459	6.176971238296007
Dorsal ectoderm	grn	FBgn0001138	FBtr0081808	chr3R	8147368	8181444	Tollrm9rm10	5	1	490	61	0.8892921960072595	6.804599371684256
Dorsal ectoderm	grn	FBgn0001138	FBtr0081808	chr3R	8147368	8181444	Tollrm9rm10	5	2	1121	170	0.8683191324554609	6.962884557136096
Dorsal ectoderm	CG45263	FBgn0266801	FBtr0345457	chr3R	8379171	8477617	gd7	3	1	9035	299	0.967966573816156	6.928452156111207
Dorsal ectoderm	CG45263	FBgn0266801	FBtr0345457	chr3R	8379171	8477617	gd7	3	2	5585	138	0.9758867726716757	6.806525273317894
Dorsal ectoderm	CG45263	FBgn0266801	FBtr0345457	chr3R	8379171	8477617	Toll10B	3	1	4294	24	0.9944418712366836	5.454078846811281
Dorsal ectoderm	CG45263	FBgn0266801	FBtr0345457	chr3R	8379171	8477617	Toll10B	3	2	4497	26	0.994251602918417	5.397688150610878
Dorsal ectoderm	CG45263	FBgn0266801	FBtr0345457	chr3R	8379171	8477617	Tollrm9rm10	3	1	6225	31	0.9950447570332481	5.417064042237258
Dorsal ectoderm	CG45263	FBgn0266801	FBtr0345457	chr3R	8379171	8477617	Tollrm9rm10	3	2	5394	31	0.9942857142857143	5.411253976231311
Dorsal ectoderm	CG45263	FBgn0266801	FBtr0345457	chr3R	8379171	8477617	gd7	5	1	4201	320	0.929219199292192	7.316719232516686
Dorsal ectoderm	CG45263	FBgn0266801	FBtr0345457	chr3R	8379171	8477617	gd7	5	2	7378	266	0.9652014652014652	7.233027280016277
Dorsal ectoderm	CG45263	FBgn0266801	FBtr0345457	chr3R	8379171	8477617	Toll10B	5	1	3480	17	0.9951386903059766	5.280831521809451
Dorsal ectoderm	CG45263	FBgn0266801	FBtr0345457	chr3R	8379171	8477617	Toll10B	5	2	4861	28	0.9942728574350583	5.483437919737884
Dorsal ectoderm	CG45263	FBgn0266801	FBtr0345457	chr3R	8379171	8477617	Tollrm9rm10	5	1	2441	17	0.9930838079739626	5.574567918125253
Dorsal ectoderm	CG45263	FBgn0266801	FBtr0345457	chr3R	8379171	8477617	Tollrm9rm10	5	2	5895	40	0.9932603201347936	5.5529427781592
Dorsal ectoderm	phu	FBgn0043791	FBtr0082060	chr3R	9494801	9496723	gd7	3	1	1950	2523	0.43594902749832326	9.961690045462436
Dorsal ectoderm	phu	FBgn0043791	FBtr0082060	chr3R	9494801	9496723	gd7	3	2	1098	1190	0.4798951048951049	9.857364861469875
Dorsal ectoderm	phu	FBgn0043791	FBtr0082060	chr3R	9494801	9496723	Toll10B	3	1	296	183	0.6179540709812108	8.047117626989824
Dorsal ectoderm	phu	FBgn0043791	FBtr0082060	chr3R	9494801	9496723	Toll10B	3	2	392	252	0.6086956521739131	8.161285775748974
Dorsal ectoderm	phu	FBgn0043791	FBtr0082060	chr3R	9494801	9496723	Tollrm9rm10	3	1	626	451	0.5812441968430826	8.542259752942025
Dorsal ectoderm	phu	FBgn0043791	FBtr0082060	chr3R	9494801	9496723	Tollrm9rm10	3	2	750	447	0.6265664160401002	8.525585489299525
Dorsal ectoderm	phu	FBgn0043791	FBtr0082060	chr3R	9494801	9496723	gd7	5	1	415	382	0.520702634880803	8.48236534995203
Dorsal ectoderm	phu	FBgn0043791	FBtr0082060	chr3R	9494801	9496723	gd7	5	2	435	312	0.5823293172690763	8.395591942507354
Dorsal ectoderm	phu	FBgn0043791	FBtr0082060	chr3R	9494801	9496723	Toll10B	5	1	333	258	0.5634517766497462	8.30590216195329
Dorsal ectoderm	phu	FBgn0043791	FBtr0082060	chr3R	9494801	9496723	Toll10B	5	2	441	250	0.638205499276411	8.221666770107126
Dorsal ectoderm	phu	FBgn0043791	FBtr0082060	chr3R	9494801	9496723	Tollrm9rm10	5	1	256	102	0.7150837988826816	8.007000454629118
Dorsal ectoderm	phu	FBgn0043791	FBtr0082060	chr3R	9494801	9496723	Tollrm9rm10	5	2	335	184	0.6454720616570327	7.816752093536566
Dorsal ectoderm	CG12420	FBgn0037797	FBtr0082222	chr3R	10222698	10223745	gd7	3	1	2393	2627	0.4766932270916335	9.771732709505676
Dorsal ectoderm	CG12420	FBgn0037797	FBtr0082222	chr3R	10222698	10223745	gd7	3	2	1657	1456	0.5322839704465147	9.83647382836912
Dorsal ectoderm	CG12420	FBgn0037797	FBtr0082222	chr3R	10222698	10223745	Toll10B	3	1	703	373	0.6533457249070632	8.326360507068935
Dorsal ectoderm	CG12420	FBgn0037797	FBtr0082222	chr3R	10222698	10223745	Toll10B	3	2	816	473	0.6330488750969744	8.389642583445221
Dorsal ectoderm	CG12420	FBgn0037797	FBtr0082222	chr3R	10222698	10223745	Tollrm9rm10	3	1	1236	451	0.7326615293420272	8.22339431752432
Dorsal ectoderm	CG12420	FBgn0037797	FBtr0082222	chr3R	10222698	10223745	Tollrm9rm10	3	2	924	428	0.6834319526627219	8.16446423244066
Dorsal ectoderm	CG12420	FBgn0037797	FBtr0082222	chr3R	10222698	10223745	gd7	5	1	285	93	0.753968253968254	6.986679012746017
Dorsal ectoderm	CG12420	FBgn0037797	FBtr0082222	chr3R	10222698	10223745	gd7	5	2	366	94	0.7956521739130434	7.067836190432724
Dorsal ectoderm	CG12420	FBgn0037797	FBtr0082222	chr3R	10222698	10223745	Toll10B	5	1	16	12	0.5714285714285714	6.110215970284643
Dorsal ectoderm	CG12420	FBgn0037797	FBtr0082222	chr3R	10222698	10223745	Toll10B	5	2	23	10	0.696969696969697	6.037882394605309
Dorsal ectoderm	CG12420	FBgn0037797	FBtr0082222	chr3R	10222698	10223745	Tollrm9rm10	5	1	29	26	0.5272727272727272	6.68493428479194
Dorsal ectoderm	CG12420	FBgn0037797	FBtr0082222	chr3R	10222698	10223745	Tollrm9rm10	5	2	88	40	0.6875	6.417203443810879
Dorsal ectoderm	Mrp4	FBgn0263316	FBtr0302027	chr3R	11569250	11575937	gd7	3	1	5142	435	0.9220010758472297	7.556144803864931
Dorsal ectoderm	Mrp4	FBgn0263316	FBtr0302027	chr3R	11569250	11575937	gd7	3	2	3118	189	0.9428485031750832	7.380830465761996
Dorsal ectoderm	Mrp4	FBgn0263316	FBtr0302027	chr3R	11569250	11575937	Toll10B	3	1	1686	32	0.9813736903376019	5.980981947427457
Dorsal ectoderm	Mrp4	FBgn0263316	FBtr0302027	chr3R	11569250	11575937	Toll10B	3	2	2234	60	0.97384481255449	6.247521584236834
Dorsal ectoderm	Mrp4	FBgn0263316	FBtr0302027	chr3R	11569250	11575937	Tollrm9rm10	3	1	2381	123	0.9508785942492013	6.673379814493107
Dorsal ectoderm	Mrp4	FBgn0263316	FBtr0302027	chr3R	11569250	11575937	Tollrm9rm10	3	2	2338	132	0.9465587044534413	6.721086917891174
Dorsal ectoderm	Mrp4	FBgn0263316	FBtr0302027	chr3R	11569250	11575937	gd7	5	1	3908	364	0.9147940074906367	7.711652572678721
Dorsal ectoderm	Mrp4	FBgn0263316	FBtr0302027	chr3R	11569250	11575937	gd7	5	2	4795	304	0.9403804667581879	7.634497333513311
Dorsal ectoderm	Mrp4	FBgn0263316	FBtr0302027	chr3R	11569250	11575937	Toll10B	5	1	2751	41	0.9853151862464183	6.109388645559823
Dorsal ectoderm	Mrp4	FBgn0263316	FBtr0302027	chr3R	11569250	11575937	Toll10B	5	2	3697	29	0.9922168545356951	5.878225300450083
Dorsal ectoderm	Mrp4	FBgn0263316	FBtr0302027	chr3R	11569250	11575937	Tollrm9rm10	5	1	1080	27	0.975609756097561	6.205175489616084
Dorsal ectoderm	Mrp4	FBgn0263316	FBtr0302027	chr3R	11569250	11575937	Tollrm9rm10	5	2	3939	40	0.9899472229203318	5.919456037794629
Dorsal ectoderm	CG4702	FBgn0037992	FBtr0082550	chr3R	12121583	12128201	gd7	3	1	1545	1367	0.5305631868131868	8.768741385122635
Dorsal ectoderm	CG4702	FBgn0037992	FBtr0082550	chr3R	12121583	12128201	gd7	3	2	960	538	0.6408544726301736	8.466457440202182
Dorsal ectoderm	CG4702	FBgn0037992	FBtr0082550	chr3R	12121583	12128201	Toll10B	3	1	667	163	0.8036144578313253	7.194589584409079
Dorsal ectoderm	CG4702	FBgn0037992	FBtr0082550	chr3R	12121583	12128201	Toll10B	3	2	878	179	0.8306527909176916	7.125262060285032
Dorsal ectoderm	CG4702	FBgn0037992	FBtr0082550	chr3R	12121583	12128201	Tollrm9rm10	3	1	912	225	0.8021108179419525	7.21783627783547
Dorsal ectoderm	CG4702	FBgn0037992	FBtr0082550	chr3R	12121583	12128201	Tollrm9rm10	3	2	816	252	0.7640449438202247	7.312139790973993
Dorsal ectoderm	CG4702	FBgn0037992	FBtr0082550	chr3R	12121583	12128201	gd7	5	1	162	10	0.9418604651162791	5.408110432139642
Dorsal ectoderm	CG4702	FBgn0037992	FBtr0082550	chr3R	12121583	12128201	gd7	5	2	112	3	0.9739130434782609	5.23866027753449
Dorsal ectoderm	CG4702	FBgn0037992	FBtr0082550	chr3R	12121583	12128201	Toll10B	5	1	113	28	0.8014184397163121	5.89636622160101
Dorsal ectoderm	CG4702	FBgn0037992	FBtr0082550	chr3R	12121583	12128201	Toll10B	5	2	117	40	0.7452229299363057	6.053261130132396
Dorsal ectoderm	CG4702	FBgn0037992	FBtr0082550	chr3R	12121583	12128201	Tollrm9rm10	5	1	88	19	0.822429906542056	6.018666862766307
Dorsal ectoderm	CG4702	FBgn0037992	FBtr0082550	chr3R	12121583	12128201	Tollrm9rm10	5	2	152	47	0.7638190954773869	6.008790554346782
Dorsal ectoderm	Dtg	FBgn0038071	FBtr0082648	chr3R	12648058	12652910	gd7	3	1	11913	5664	0.6777607100187746	11.18292321447179
Dorsal ectoderm	Dtg	FBgn0038071	FBtr0082648	chr3R	12648058	12652910	gd7	3	2	6482	2520	0.7200622083981337	11.01967949901869
Dorsal ectoderm	Dtg	FBgn0038071	FBtr0082648	chr3R	12648058	12652910	Toll10B	3	1	6021	549	0.9164383561643835	9.486585685024536
Dorsal ectoderm	Dtg	FBgn0038071	FBtr0082648	chr3R	12648058	12652910	Toll10B	3	2	5845	758	0.8852036952900197	9.613252568799409
Dorsal ectoderm	Dtg	FBgn0038071	FBtr0082648	chr3R	12648058	12652910	Tollrm9rm10	3	1	9317	748	0.9256830601092896	9.4938716964427
Dorsal ectoderm	Dtg	FBgn0038071	FBtr0082648	chr3R	12648058	12652910	Tollrm9rm10	3	2	8334	812	0.9112180188060355	9.554646345096096
Dorsal ectoderm	Dtg	FBgn0038071	FBtr0082648	chr3R	12648058	12652910	gd7	5	1	4568	856	0.8421828908554573	9.692735915623016
Dorsal ectoderm	Dtg	FBgn0038071	FBtr0082648	chr3R	12648058	12652910	gd7	5	2	6022	769	0.8867618907377411	9.68714566457778
Dorsal ectoderm	Dtg	FBgn0038071	FBtr0082648	chr3R	12648058	12652910	Toll10B	5	1	6225	543	0.9197695035460993	9.461005784096862
Dorsal ectoderm	Dtg	FBgn0038071	FBtr0082648	chr3R	12648058	12652910	Toll10B	5	2	8153	587	0.932837528604119	9.46661782373831
Dorsal ectoderm	Dtg	FBgn0038071	FBtr0082648	chr3R	12648058	12652910	Tollrm9rm10	5	1	3057	343	0.8991176470588236	9.532070090236394
Dorsal ectoderm	Dtg	FBgn0038071	FBtr0082648	chr3R	12648058	12652910	Tollrm9rm10	5	2	7517	820	0.9016432769581384	9.562876352580904
Dorsal ectoderm	pnr	FBgn0003117	FBtr0335426	chr3R	16034586	16041796	gd7	3	1	390	519	0.429042904290429	7.935037651449144
Dorsal ectoderm	pnr	FBgn0003117	FBtr0335426	chr3R	16034586	16041796	gd7	3	2	264	277	0.4879852125693161	7.953279127765807
Dorsal ectoderm	pnr	FBgn0003117	FBtr0335426	chr3R	16034586	16041796	Toll10B	3	1	41	10	0.803921568627451	5.66618339069061
Dorsal ectoderm	pnr	FBgn0003117	FBtr0335426	chr3R	16034586	16041796	Toll10B	3	2	75	23	0.7653061224489796	5.879142473581755
Dorsal ectoderm	pnr	FBgn0003117	FBtr0335426	chr3R	16034586	16041796	Tollrm9rm10	3	1	161	98	0.6216216216216216	6.679743521439549
Dorsal ectoderm	pnr	FBgn0003117	FBtr0335426	chr3R	16034586	16041796	Tollrm9rm10	3	2	145	79	0.6473214285714286	6.512215002275156
Dorsal ectoderm	pnr	FBgn0003117	FBtr0335426	chr3R	16034586	16041796	gd7	5	1	1183	2889	0.2905206286836935	10.137019299701644
Dorsal ectoderm	pnr	FBgn0003117	FBtr0335426	chr3R	16034586	16041796	gd7	5	2	1192	2528	0.3204301075268817	10.099164840788276
Dorsal ectoderm	pnr	FBgn0003117	FBtr0335426	chr3R	16034586	16041796	Toll10B	5	1	35	24	0.5932203389830508	5.985453441570284
Dorsal ectoderm	pnr	FBgn0003117	FBtr0335426	chr3R	16034586	16041796	Toll10B	5	2	30	16	0.6521739130434783	5.774838416675446
Dorsal ectoderm	pnr	FBgn0003117	FBtr0335426	chr3R	16034586	16041796	Tollrm9rm10	5	1	64	15	0.810126582278481	6.082086072389474
Dorsal ectoderm	pnr	FBgn0003117	FBtr0335426	chr3R	16034586	16041796	Tollrm9rm10	5	2	81	86	0.48502994011976047	6.573810715050845
Dorsal ectoderm	Hmx	FBgn0264005	FBtr0330385	chr3R	17558930	17568404	gd7	3	1	156	96	0.6190476190476191	5.80387914476937
Dorsal ectoderm	Hmx	FBgn0264005	FBtr0330385	chr3R	17558930	17568404	gd7	3	2	113	50	0.6932515337423313	5.7994596816035084
Dorsal ectoderm	Hmx	FBgn0264005	FBtr0330385	chr3R	17558930	17568404	Toll10B	3	1	50	13	0.7936507936507936	4.994852647914549
Dorsal ectoderm	Hmx	FBgn0264005	FBtr0330385	chr3R	17558930	17568404	Toll10B	3	2	68	15	0.8192771084337349	4.969807026579685
Dorsal ectoderm	Hmx	FBgn0264005	FBtr0330385	chr3R	17558930	17568404	Tollrm9rm10	3	1	154	97	0.6135458167330677	6.00049378281649
Dorsal ectoderm	Hmx	FBgn0264005	FBtr0330385	chr3R	17558930	17568404	Tollrm9rm10	3	2	167	109	0.605072463768116	6.085840448539545
Dorsal ectoderm	Hmx	FBgn0264005	FBtr0330385	chr3R	17558930	17568404	gd7	5	1	69	244	0.22044728434504793	6.890589969691895
Dorsal ectoderm	Hmx	FBgn0264005	FBtr0330385	chr3R	17558930	17568404	gd7	5	2	109	218	0.3333333333333333	6.876979419744898
Dorsal ectoderm	Hmx	FBgn0264005	FBtr0330385	chr3R	17558930	17568404	Toll10B	5	1	26	6	0.8125	4.76245751133509
Dorsal ectoderm	Hmx	FBgn0264005	FBtr0330385	chr3R	17558930	17568404	Toll10B	5	2	37	6	0.8604651162790697	4.737640205580068
Dorsal ectoderm	Hmx	FBgn0264005	FBtr0330385	chr3R	17558930	17568404	Tollrm9rm10	5	1	41	15	0.7321428571428571	5.320200402846694
Dorsal ectoderm	Hmx	FBgn0264005	FBtr0330385	chr3R	17558930	17568404	Tollrm9rm10	5	2	83	49	0.6287878787878788	5.501497442804306
Dorsal ectoderm	CG14317	FBgn0038566	FBtr0083541	chr3R	18081048	18082583	gd7	3	1	1622	3874	0.29512372634643375	10.334243812786692
Dorsal ectoderm	CG14317	FBgn0038566	FBtr0083541	chr3R	18081048	18082583	gd7	3	2	911	1575	0.3664521319388576	10.062740805139422
Dorsal ectoderm	CG14317	FBgn0038566	FBtr0083541	chr3R	18081048	18082583	Toll10B	3	1	509	968	0.34461746784021663	9.437838626089482
Dorsal ectoderm	CG14317	FBgn0038566	FBtr0083541	chr3R	18081048	18082583	Toll10B	3	2	657	1481	0.30729653882132835	9.702228188013834
Dorsal ectoderm	CG14317	FBgn0038566	FBtr0083541	chr3R	18081048	18082583	Tollrm9rm10	3	1	905	1906	0.3219494841693348	9.835632027367373
Dorsal ectoderm	CG14317	FBgn0038566	FBtr0083541	chr3R	18081048	18082583	Tollrm9rm10	3	2	878	1702	0.34031007751937986	9.704926972101134
Dorsal ectoderm	CG14317	FBgn0038566	FBtr0083541	chr3R	18081048	18082583	gd7	5	1	29	33	0.46774193548387094	6.6474829024714435
Dorsal ectoderm	CG14317	FBgn0038566	FBtr0083541	chr3R	18081048	18082583	gd7	5	2	23	29	0.4423076923076923	6.644554173356257
Dorsal ectoderm	CG14317	FBgn0038566	FBtr0083541	chr3R	18081048	18082583	Toll10B	5	1	5	9	0.35714285714285715	6.340200497569548
Dorsal ectoderm	CG14317	FBgn0038566	FBtr0083541	chr3R	18081048	18082583	Toll10B	5	2	6	6	0.5	6.2527418545620135
Dorsal ectoderm	CG14317	FBgn0038566	FBtr0083541	chr3R	18081048	18082583	Tollrm9rm10	5	1	5	6	0.45454545454545453	6.469464100269617
Dorsal ectoderm	CG14317	FBgn0038566	FBtr0083541	chr3R	18081048	18082583	Tollrm9rm10	5	2	4	6	0.4	6.1882594496587
Dorsal ectoderm	bnl	FBgn0014135	FBtr0083795	chr3R	19794073	19836817	gd7	3	1	4909	151	0.9701581027667984	6.321123831165398
Dorsal ectoderm	bnl	FBgn0014135	FBtr0083795	chr3R	19794073	19836817	gd7	3	2	3384	75	0.9783174327840416	6.276595612361034
Dorsal ectoderm	bnl	FBgn0014135	FBtr0083795	chr3R	19794073	19836817	Toll10B	3	1	2989	17	0.9943446440452428	5.302601433140127
Dorsal ectoderm	bnl	FBgn0014135	FBtr0083795	chr3R	19794073	19836817	Toll10B	3	2	3964	28	0.9929859719438878	5.444477080006391
Dorsal ectoderm	bnl	FBgn0014135	FBtr0083795	chr3R	19794073	19836817	Tollrm9rm10	3	1	4064	34	0.9917032698877501	5.474765401996402
Dorsal ectoderm	bnl	FBgn0014135	FBtr0083795	chr3R	19794073	19836817	Tollrm9rm10	3	2	3845	25	0.9935400516795866	5.31603993926034
Dorsal ectoderm	bnl	FBgn0014135	FBtr0083795	chr3R	19794073	19836817	gd7	5	1	2859	325	0.897927135678392	7.3127030779909745
Dorsal ectoderm	bnl	FBgn0014135	FBtr0083795	chr3R	19794073	19836817	gd7	5	2	3864	231	0.9435897435897436	7.0807787190202776
Dorsal ectoderm	bnl	FBgn0014135	FBtr0083795	chr3R	19794073	19836817	Toll10B	5	1	2720	44	0.984081041968162	5.801366348476151
Dorsal ectoderm	bnl	FBgn0014135	FBtr0083795	chr3R	19794073	19836817	Toll10B	5	2	4085	42	0.9898231160649382	5.725176256100745
Dorsal ectoderm	bnl	FBgn0014135	FBtr0083795	chr3R	19794073	19836817	Tollrm9rm10	5	1	1266	33	0.9745958429561201	5.975370325206874
Dorsal ectoderm	bnl	FBgn0014135	FBtr0083795	chr3R	19794073	19836817	Tollrm9rm10	5	2	3361	56	0.983611354989757	5.765663935780923
Dorsal ectoderm	C15	FBgn0004863	FBtr0084111	chr3R	21499986	21512814	gd7	3	1	149	114	0.5665399239543726	5.899630907441574
Dorsal ectoderm	C15	FBgn0004863	FBtr0084111	chr3R	21499986	21512814	gd7	3	2	96	76	0.5581395348837209	6.102523549788213
Dorsal ectoderm	C15	FBgn0004863	FBtr0084111	chr3R	21499986	21512814	Toll10B	3	1	15	2	0.8823529411764706	4.362000168750455
Dorsal ectoderm	C15	FBgn0004863	FBtr0084111	chr3R	21499986	21512814	Toll10B	3	2	24	10	0.7058823529411765	4.628896018648
Dorsal ectoderm	C15	FBgn0004863	FBtr0084111	chr3R	21499986	21512814	Tollrm9rm10	3	1	44	29	0.6027397260273972	5.067293180697033
Dorsal ectoderm	C15	FBgn0004863	FBtr0084111	chr3R	21499986	21512814	Tollrm9rm10	3	2	36	16	0.6923076923076923	4.746916630672163
Dorsal ectoderm	C15	FBgn0004863	FBtr0084111	chr3R	21499986	21512814	gd7	5	1	752	763	0.49636963696369635	8.140656772950805
Dorsal ectoderm	C15	FBgn0004863	FBtr0084111	chr3R	21499986	21512814	gd7	5	2	523	687	0.4322314049586777	8.134231146732862
Dorsal ectoderm	C15	FBgn0004863	FBtr0084111	chr3R	21499986	21512814	Toll10B	5	1	24	0	1	4.246771032326853
Dorsal ectoderm	C15	FBgn0004863	FBtr0084111	chr3R	21499986	21512814	Toll10B	5	2	31	8	0.7948717948717948	4.593988532239502
Dorsal ectoderm	C15	FBgn0004863	FBtr0084111	chr3R	21499986	21512814	Tollrm9rm10	5	1	16	8	0.6666666666666666	4.899206275356929
Dorsal ectoderm	C15	FBgn0004863	FBtr0084111	chr3R	21499986	21512814	Tollrm9rm10	5	2	23	32	0.41818181818181815	5.121424565639435
Dorsal ectoderm	tok	FBgn0004885	FBtr0339252	chr3R	24720057	24749125	gd7	3	1	2178	1398	0.6090604026845637	8.843809357658955
Dorsal ectoderm	tok	FBgn0004885	FBtr0339252	chr3R	24720057	24749125	gd7	3	2	1437	647	0.6895393474088292	8.713533984244362
Dorsal ectoderm	tok	FBgn0004885	FBtr0339252	chr3R	24720057	24749125	Toll10B	3	1	485	75	0.8660714285714286	6.6318938385642205
Dorsal ectoderm	tok	FBgn0004885	FBtr0339252	chr3R	24720057	24749125	Toll10B	3	2	560	88	0.8641975308641975	6.62012778790237
Dorsal ectoderm	tok	FBgn0004885	FBtr0339252	chr3R	24720057	24749125	Tollrm9rm10	3	1	620	206	0.7506053268765133	7.209728312043593
Dorsal ectoderm	tok	FBgn0004885	FBtr0339252	chr3R	24720057	24749125	Tollrm9rm10	3	2	602	188	0.7620253164556962	7.121367850162635
Dorsal ectoderm	tok	FBgn0004885	FBtr0339252	chr3R	24720057	24749125	gd7	5	1	477	90	0.8412698412698413	6.614279425842478
Dorsal ectoderm	tok	FBgn0004885	FBtr0339252	chr3R	24720057	24749125	gd7	5	2	563	63	0.8993610223642172	6.432716564599837
Dorsal ectoderm	tok	FBgn0004885	FBtr0339252	chr3R	24720057	24749125	Toll10B	5	1	265	33	0.889261744966443	6.088132776913938
Dorsal ectoderm	tok	FBgn0004885	FBtr0339252	chr3R	24720057	24749125	Toll10B	5	2	350	39	0.8997429305912596	6.1380258615614665
Dorsal ectoderm	tok	FBgn0004885	FBtr0339252	chr3R	24720057	24749125	Tollrm9rm10	5	1	209	29	0.8781512605042017	6.357035133413933
Dorsal ectoderm	tok	FBgn0004885	FBtr0339252	chr3R	24720057	24749125	Tollrm9rm10	5	2	318	47	0.8712328767123287	6.108669787379991
Dorsal ectoderm	tld	FBgn0003719	FBtr0084691	chr3R	24749731	24753510	gd7	3	1	1098	4389	0.2001093493712411	10.588176390204438
Dorsal ectoderm	tld	FBgn0003719	FBtr0084691	chr3R	24749731	24753510	gd7	3	2	640	2058	0.23721275018532245	10.473931818330296
Dorsal ectoderm	tld	FBgn0003719	FBtr0084691	chr3R	24749731	24753510	Toll10B	3	1	197	164	0.5457063711911357	8.006911910937468
Dorsal ectoderm	tld	FBgn0003719	FBtr0084691	chr3R	24749731	24753510	Toll10B	3	2	205	193	0.5150753768844221	7.997228563335162
Dorsal ectoderm	tld	FBgn0003719	FBtr0084691	chr3R	24749731	24753510	Tollrm9rm10	3	1	563	813	0.40915697674418605	9.121776563542342
Dorsal ectoderm	tld	FBgn0003719	FBtr0084691	chr3R	24749731	24753510	Tollrm9rm10	3	2	453	830	0.35307872174590804	9.13175709118122
Dorsal ectoderm	tld	FBgn0003719	FBtr0084691	chr3R	24749731	24753510	gd7	5	1	238	261	0.47695390781563124	8.207830883099442
Dorsal ectoderm	tld	FBgn0003719	FBtr0084691	chr3R	24749731	24753510	gd7	5	2	292	260	0.5289855072463768	8.28657181100652
Dorsal ectoderm	tld	FBgn0003719	FBtr0084691	chr3R	24749731	24753510	Toll10B	5	1	49	73	0.4016393442622951	7.457245156020448
Dorsal ectoderm	tld	FBgn0003719	FBtr0084691	chr3R	24749731	24753510	Toll10B	5	2	97	89	0.521505376344086	7.529362868680284
Dorsal ectoderm	tld	FBgn0003719	FBtr0084691	chr3R	24749731	24753510	Tollrm9rm10	5	1	189	171	0.525	8.459838093704082
Dorsal ectoderm	tld	FBgn0003719	FBtr0084691	chr3R	24749731	24753510	Tollrm9rm10	5	2	348	344	0.5028901734104047	8.344860959675582
Dorsal ectoderm	CG13653	FBgn0039288	FBtr0084804	chr3R	25195527	25196531	gd7	3	1	2997	3823	0.43944281524926687	9.992346262668937
Dorsal ectoderm	CG13653	FBgn0039288	FBtr0084804	chr3R	25195527	25196531	gd7	3	2	2081	2189	0.48735362997658077	10.10091530673867
Dorsal ectoderm	CG13653	FBgn0039288	FBtr0084804	chr3R	25195527	25196531	Toll10B	3	1	88	75	0.5398773006134969	6.549933490479479
Dorsal ectoderm	CG13653	FBgn0039288	FBtr0084804	chr3R	25195527	25196531	Toll10B	3	2	110	84	0.5670103092783505	6.500790001857404
Dorsal ectoderm	CG13653	FBgn0039288	FBtr0084804	chr3R	25195527	25196531	Tollrm9rm10	3	1	145	156	0.48172757475083056	6.913715265885281
Dorsal ectoderm	CG13653	FBgn0039288	FBtr0084804	chr3R	25195527	25196531	Tollrm9rm10	3	2	205	144	0.5873925501432665	6.834644512188536
Dorsal ectoderm	CG13653	FBgn0039288	FBtr0084804	chr3R	25195527	25196531	gd7	5	1	19	21	0.475	5.60743409409149
Dorsal ectoderm	CG13653	FBgn0039288	FBtr0084804	chr3R	25195527	25196531	gd7	5	2	12	18	0.4	5.595399981783449
Dorsal ectoderm	CG13653	FBgn0039288	FBtr0084804	chr3R	25195527	25196531	Toll10B	5	1	13	24	0.35135135135135137	5.780232590897752
Dorsal ectoderm	CG13653	FBgn0039288	FBtr0084804	chr3R	25195527	25196531	Toll10B	5	2	21	30	0.4117647058823529	5.856783648794027
Dorsal ectoderm	CG13653	FBgn0039288	FBtr0084804	chr3R	25195527	25196531	Tollrm9rm10	5	1	8	13	0.38095238095238093	5.8092783711537095
Dorsal ectoderm	CG13653	FBgn0039288	FBtr0084804	chr3R	25195527	25196531	Tollrm9rm10	5	2	10	18	0.35714285714285715	5.483082842309671
Dorsal ectoderm	CG31098	FBgn0051098	FBtr0084863	chr3R	25291370	25292977	gd7	3	1	18	19	0.4864864864864865	4.356641614607164
Dorsal ectoderm	CG31098	FBgn0051098	FBtr0084863	chr3R	25291370	25292977	gd7	3	2	11	10	0.5238095238095238	4.391046965917654
Dorsal ectoderm	CG31098	FBgn0051098	FBtr0084863	chr3R	25291370	25292977	Toll10B	3	1	12	17	0.41379310344827586	4.566457643626754
Dorsal ectoderm	CG31098	FBgn0051098	FBtr0084863	chr3R	25291370	25292977	Toll10B	3	2	9	18	0.3333333333333333	4.507812220576526
Dorsal ectoderm	CG31098	FBgn0051098	FBtr0084863	chr3R	25291370	25292977	Tollrm9rm10	3	1	10	7	0.5882352941176471	4.135030680286299
Dorsal ectoderm	CG31098	FBgn0051098	FBtr0084863	chr3R	25291370	25292977	Tollrm9rm10	3	2	2	3	0.4	3.988757224020449
Dorsal ectoderm	CG31098	FBgn0051098	FBtr0084863	chr3R	25291370	25292977	gd7	5	1	40	161	0.19900497512437812	6.0433894473681455
Dorsal ectoderm	CG31098	FBgn0051098	FBtr0084863	chr3R	25291370	25292977	gd7	5	2	20	115	0.14814814814814814	5.828434390171253
Dorsal ectoderm	CG31098	FBgn0051098	FBtr0084863	chr3R	25291370	25292977	Toll10B	5	1	32	49	0.3950617283950617	5.200383781573739
Dorsal ectoderm	CG31098	FBgn0051098	FBtr0084863	chr3R	25291370	25292977	Toll10B	5	2	40	72	0.35714285714285715	5.443824973681908
Dorsal ectoderm	CG31098	FBgn0051098	FBtr0084863	chr3R	25291370	25292977	Tollrm9rm10	5	1	7	6	0.5384615384615384	4.388511039229858
Dorsal ectoderm	CG31098	FBgn0051098	FBtr0084863	chr3R	25291370	25292977	Tollrm9rm10	5	2	8	5	0.6153846153846154	4.062835991077278
Dorsal ectoderm	toy	FBgn0019650	FBtr0339509	chr4	989725	1007922	gd7	3	1	200	82	0.7092198581560284	5.56184182845931
Dorsal ectoderm	toy	FBgn0019650	FBtr0339509	chr4	989725	1007922	gd7	3	2	144	55	0.7236180904522613	5.735313362345506
Dorsal ectoderm	toy	FBgn0019650	FBtr0339509	chr4	989725	1007922	Toll10B	3	1	82	19	0.8118811881188119	5.038108695796435
Dorsal ectoderm	toy	FBgn0019650	FBtr0339509	chr4	989725	1007922	Toll10B	3	2	111	15	0.8809523809523809	4.861000309836666
Dorsal ectoderm	toy	FBgn0019650	FBtr0339509	chr4	989725	1007922	Tollrm9rm10	3	1	119	51	0.7	5.4100370453661455
Dorsal ectoderm	toy	FBgn0019650	FBtr0339509	chr4	989725	1007922	Tollrm9rm10	3	2	99	67	0.5963855421686747	5.585471088722481
Dorsal ectoderm	toy	FBgn0019650	FBtr0339509	chr4	989725	1007922	gd7	5	1	61	122	0.3333333333333333	6.125598618547098
Dorsal ectoderm	toy	FBgn0019650	FBtr0339509	chr4	989725	1007922	gd7	5	2	48	112	0.3	6.135966105583822
Dorsal ectoderm	toy	FBgn0019650	FBtr0339509	chr4	989725	1007922	Toll10B	5	1	5	9	0.35714285714285715	4.756564285815016
Dorsal ectoderm	toy	FBgn0019650	FBtr0339509	chr4	989725	1007922	Toll10B	5	2	8	3	0.7272727272727273	4.529823983249482
Dorsal ectoderm	toy	FBgn0019650	FBtr0339509	chr4	989725	1007922	Tollrm9rm10	5	1	21	33	0.3888888888888889	5.66051978369569
Dorsal ectoderm	toy	FBgn0019650	FBtr0339509	chr4	989725	1007922	Tollrm9rm10	5	2	19	63	0.23170731707317074	5.542888052507373
Dorsal ectoderm	prage	FBgn0283741	FBtr0309968	chrX	1824162	1852933	gd7	3	1	1020	572	0.6407035175879398	7.811221530608112
Dorsal ectoderm	prage	FBgn0283741	FBtr0309968	chrX	1824162	1852933	gd7	3	2	638	287	0.6897297297297297	7.76714478370204
Dorsal ectoderm	prage	FBgn0283741	FBtr0309968	chrX	1824162	1852933	Toll10B	3	1	291	203	0.5890688259109311	7.341508449567745
Dorsal ectoderm	prage	FBgn0283741	FBtr0309968	chrX	1824162	1852933	Toll10B	3	2	381	221	0.632890365448505	7.263290992884467
Dorsal ectoderm	prage	FBgn0283741	FBtr0309968	chrX	1824162	1852933	Tollrm9rm10	3	1	505	230	0.6870748299319728	7.186164990298559
Dorsal ectoderm	prage	FBgn0283741	FBtr0309968	chrX	1824162	1852933	Tollrm9rm10	3	2	487	214	0.6947218259629101	7.112982703998186
Dorsal ectoderm	prage	FBgn0283741	FBtr0309968	chrX	1824162	1852933	gd7	5	1	253	55	0.8214285714285714	6.147265874219551
Dorsal ectoderm	prage	FBgn0283741	FBtr0309968	chrX	1824162	1852933	gd7	5	2	260	54	0.8280254777070064	6.203068492868322
Dorsal ectoderm	prage	FBgn0283741	FBtr0309968	chrX	1824162	1852933	Toll10B	5	1	13	17	0.43333333333333335	5.647211128153778
Dorsal ectoderm	prage	FBgn0283741	FBtr0309968	chrX	1824162	1852933	Toll10B	5	2	17	16	0.5151515151515151	5.5905703067484
Dorsal ectoderm	prage	FBgn0283741	FBtr0309968	chrX	1824162	1852933	Tollrm9rm10	5	1	24	14	0.631578947368421	5.844950730412556
Dorsal ectoderm	prage	FBgn0283741	FBtr0309968	chrX	1824162	1852933	Tollrm9rm10	5	2	35	24	0.5932203389830508	5.643730238982932
Dorsal ectoderm	bnb	FBgn0001090	FBtr0074656	chrX	18794246	18797687	gd7	3	1	2788	5591	0.33273660341329514	11.193164930512348
Dorsal ectoderm	bnb	FBgn0001090	FBtr0074656	chrX	18794246	18797687	gd7	3	2	1751	2292	0.43309423695275784	10.94666966843202
Dorsal ectoderm	bnb	FBgn0001090	FBtr0074656	chrX	18794246	18797687	Toll10B	3	1	1078	1757	0.3802469135802469	10.576454217110587
Dorsal ectoderm	bnb	FBgn0001090	FBtr0074656	chrX	18794246	18797687	Toll10B	3	2	1307	2310	0.3613491844069671	10.676057945858092
Dorsal ectoderm	bnb	FBgn0001090	FBtr0074656	chrX	18794246	18797687	Tollrm9rm10	3	1	2102	3771	0.3579090754299336	11.04288023730706
Dorsal ectoderm	bnb	FBgn0001090	FBtr0074656	chrX	18794246	18797687	Tollrm9rm10	3	2	1815	3397	0.34823484267075977	10.925836241765149
Dorsal ectoderm	bnb	FBgn0001090	FBtr0074656	chrX	18794246	18797687	gd7	5	1	1027	567	0.6442910915934755	9.37359988272903
Dorsal ectoderm	bnb	FBgn0001090	FBtr0074656	chrX	18794246	18797687	gd7	5	2	1039	402	0.721027064538515	9.182607885568425
Dorsal ectoderm	bnb	FBgn0001090	FBtr0074656	chrX	18794246	18797687	Toll10B	5	1	374	161	0.6990654205607477	8.613312570417468
Dorsal ectoderm	bnb	FBgn0001090	FBtr0074656	chrX	18794246	18797687	Toll10B	5	2	572	189	0.7516425755584757	8.666375292170448
Dorsal ectoderm	bnb	FBgn0001090	FBtr0074656	chrX	18794246	18797687	Tollrm9rm10	5	1	417	110	0.7912713472485768	8.725144403480767
Dorsal ectoderm	bnb	FBgn0001090	FBtr0074656	chrX	18794246	18797687	Tollrm9rm10	5	2	752	237	0.7603640040444893	8.667011661064782
Dorsal ectoderm	CG14204	FBgn0031032	FBtr0074729	chrX	19583617	19586590	gd7	3	1	96	657	0.12749003984063745	7.790114895269253
Dorsal ectoderm	CG14204	FBgn0031032	FBtr0074729	chrX	19583617	19586590	gd7	3	2	68	326	0.17258883248730963	7.731527399737119
Dorsal ectoderm	CG14204	FBgn0031032	FBtr0074729	chrX	19583617	19586590	Toll10B	3	1	3	22	0.12	5.5121598334760415
Dorsal ectoderm	CG14204	FBgn0031032	FBtr0074729	chrX	19583617	19586590	Toll10B	3	2	12	35	0.2553191489361702	5.658915439565042
Dorsal ectoderm	CG14204	FBgn0031032	FBtr0074729	chrX	19583617	19586590	Tollrm9rm10	3	1	35	188	0.15695067264573992	6.825025138747447
Dorsal ectoderm	CG14204	FBgn0031032	FBtr0074729	chrX	19583617	19586590	Tollrm9rm10	3	2	32	170	0.15841584158415842	6.726826846605778
Dorsal ectoderm	CG14204	FBgn0031032	FBtr0074729	chrX	19583617	19586590	gd7	5	1	24	94	0.2033898305084746	6.319441730045243
Dorsal ectoderm	CG14204	FBgn0031032	FBtr0074729	chrX	19583617	19586590	gd7	5	2	22	88	0.2	6.346514774303113
Dorsal ectoderm	CG14204	FBgn0031032	FBtr0074729	chrX	19583617	19586590	Toll10B	5	1	1	18	0.05263157894736842	5.4083931984530835
Dorsal ectoderm	CG14204	FBgn0031032	FBtr0074729	chrX	19583617	19586590	Toll10B	5	2	2	11	0.15384615384615385	5.1907285558453955
Dorsal ectoderm	CG14204	FBgn0031032	FBtr0074729	chrX	19583617	19586590	Tollrm9rm10	5	1	1	17	0.05555555555555555	5.681109490985687
Dorsal ectoderm	CG14204	FBgn0031032	FBtr0074729	chrX	19583617	19586590	Tollrm9rm10	5	2	0	11	0	5.098076177881676
gap	kni	FBgn0001320	FBtr0078283	chr3L	20692330	20695378	gd7	3	1	1557	1760	0.4694000602954477	9.682845649831894
gap	kni	FBgn0001320	FBtr0078283	chr3L	20692330	20695378	gd7	3	2	1164	771	0.6015503875968993	9.511173158163128
gap	kni	FBgn0001320	FBtr0078283	chr3L	20692330	20695378	Toll10B	3	1	1099	1429	0.43473101265822783	10.02442655845078
gap	kni	FBgn0001320	FBtr0078283	chr3L	20692330	20695378	Toll10B	3	2	1473	1625	0.47546804389928987	9.979531945242677
gap	kni	FBgn0001320	FBtr0078283	chr3L	20692330	20695378	Tollrm9rm10	3	1	1597	1149	0.5815731973780044	9.507164083463444
gap	kni	FBgn0001320	FBtr0078283	chr3L	20692330	20695378	Tollrm9rm10	3	2	1659	1066	0.6088073394495412	9.4245476199691
gap	kni	FBgn0001320	FBtr0078283	chr3L	20692330	20695378	gd7	5	1	936	98	0.9052224371373307	7.6089350009434495
gap	kni	FBgn0001320	FBtr0078283	chr3L	20692330	20695378	gd7	5	2	1259	86	0.9360594795539033	7.595030164467847
gap	kni	FBgn0001320	FBtr0078283	chr3L	20692330	20695378	Toll10B	5	1	1276	169	0.8830449826989619	8.09167206191881
gap	kni	FBgn0001320	FBtr0078283	chr3L	20692330	20695378	Toll10B	5	2	1798	164	0.9164118246687054	8.017815587132075
gap	kni	FBgn0001320	FBtr0078283	chr3L	20692330	20695378	Tollrm9rm10	5	1	898	83	0.9153924566768603	7.983929281511239
gap	kni	FBgn0001320	FBtr0078283	chr3L	20692330	20695378	Tollrm9rm10	5	2	2256	226	0.9089443996776793	8.088232363002788
gap	croc	FBgn0014143	FBtr0078395	chr3L	21474133	21476479	gd7	3	1	707	32	0.9566982408660352	5.661461223736475
gap	croc	FBgn0014143	FBtr0078395	chr3L	21474133	21476479	gd7	3	2	547	22	0.961335676625659	5.838731023966322
gap	croc	FBgn0014143	FBtr0078395	chr3L	21474133	21476479	Toll10B	3	1	513	405	0.5588235294117647	8.037681939580706
gap	croc	FBgn0014143	FBtr0078395	chr3L	21474133	21476479	Toll10B	3	2	754	503	0.5998408910103421	8.084017611000045
gap	croc	FBgn0014143	FBtr0078395	chr3L	21474133	21476479	Tollrm9rm10	3	1	795	212	0.7894736842105263	7.140548797886051
gap	croc	FBgn0014143	FBtr0078395	chr3L	21474133	21476479	Tollrm9rm10	3	2	722	170	0.8094170403587444	6.939134822675711
gap	croc	FBgn0014143	FBtr0078395	chr3L	21474133	21476479	gd7	5	1	255	5	0.9807692307692307	5.273443158840889
gap	croc	FBgn0014143	FBtr0078395	chr3L	21474133	21476479	gd7	5	2	259	8	0.9700374531835206	5.395487311574232
gap	croc	FBgn0014143	FBtr0078395	chr3L	21474133	21476479	Toll10B	5	1	318	249	0.5608465608465608	7.543105627859036
gap	croc	FBgn0014143	FBtr0078395	chr3L	21474133	21476479	Toll10B	5	2	552	291	0.6548042704626335	7.625064705406522
gap	croc	FBgn0014143	FBtr0078395	chr3L	21474133	21476479	Tollrm9rm10	5	1	210	43	0.8300395256916996	6.5098583842642475
gap	croc	FBgn0014143	FBtr0078395	chr3L	21474133	21476479	Tollrm9rm10	5	2	328	59	0.8475452196382429	6.139643435912782
gap	hkb	FBgn0261434	FBtr0078951	chr3R	4345015	4346646	gd7	3	1	3916	862	0.8195897865215571	8.94745549073837
gap	hkb	FBgn0261434	FBtr0078951	chr3R	4345015	4346646	gd7	3	2	2587	422	0.8597540711199734	8.890224505487891
gap	hkb	FBgn0261434	FBtr0078951	chr3R	4345015	4346646	Toll10B	3	1	2418	452	0.8425087108013938	8.85797893915989
gap	hkb	FBgn0261434	FBtr0078951	chr3R	4345015	4346646	Toll10B	3	2	2830	574	0.8313748531139835	8.918225673201624
gap	hkb	FBgn0261434	FBtr0078951	chr3R	4345015	4346646	Tollrm9rm10	3	1	3407	814	0.8071547026770908	9.124959589836651
gap	hkb	FBgn0261434	FBtr0078951	chr3R	4345015	4346646	Tollrm9rm10	3	2	3150	764	0.8048032703117016	9.055965685798714
gap	hkb	FBgn0261434	FBtr0078951	chr3R	4345015	4346646	gd7	5	1	1019	17	0.9835907335907336	6.842556338047238
gap	hkb	FBgn0261434	FBtr0078951	chr3R	4345015	4346646	gd7	5	2	1332	34	0.9751098096632503	7.082599057167254
gap	hkb	FBgn0261434	FBtr0078951	chr3R	4345015	4346646	Toll10B	5	1	1163	279	0.8065187239944521	8.422135472095961
gap	hkb	FBgn0261434	FBtr0078951	chr3R	4345015	4346646	Toll10B	5	2	2188	341	0.8651640964808225	8.53097648649388
gap	hkb	FBgn0261434	FBtr0078951	chr3R	4345015	4346646	Tollrm9rm10	5	1	807	506	0.6146230007616146	9.455314517141916
gap	hkb	FBgn0261434	FBtr0078951	chr3R	4345015	4346646	Tollrm9rm10	5	2	2381	1437	0.6236249345206915	9.667902154878432
gap	hb	FBgn0001180	FBtr0081950	chr3R	8691489	8697822	gd7	3	1	954	6088	0.13547287702357286	11.507975112586369
gap	hb	FBgn0001180	FBtr0081950	chr3R	8691489	8697822	gd7	3	2	757	2653	0.2219941348973607	11.331242691061105
gap	hb	FBgn0001180	FBtr0081950	chr3R	8691489	8697822	Toll10B	3	1	764	1669	0.3140156185778874	10.790762672364872
gap	hb	FBgn0001180	FBtr0081950	chr3R	8691489	8697822	Toll10B	3	2	1165	2244	0.34174244646523905	10.904795718728344
gap	hb	FBgn0001180	FBtr0081950	chr3R	8691489	8697822	Tollrm9rm10	3	1	1308	4115	0.2411949105661073	11.36558531980003
gap	hb	FBgn0001180	FBtr0081950	chr3R	8691489	8697822	Tollrm9rm10	3	2	1329	3805	0.2588624853915076	11.278669934766006
gap	hb	FBgn0001180	FBtr0081950	chr3R	8691489	8697822	gd7	5	1	1955	408	0.8273381294964028	9.50254296035155
gap	hb	FBgn0001180	FBtr0081950	chr3R	8691489	8697822	gd7	5	2	2684	364	0.8805774278215223	9.494627071038906
gap	hb	FBgn0001180	FBtr0081950	chr3R	8691489	8697822	Toll10B	5	1	2125	1018	0.6761056315622017	10.335832641529665
gap	hb	FBgn0001180	FBtr0081950	chr3R	8691489	8697822	Toll10B	5	2	3141	1145	0.7328511432571162	10.375482499775876
gap	hb	FBgn0001180	FBtr0081950	chr3R	8691489	8697822	Tollrm9rm10	5	1	1264	592	0.6810344827586207	10.33708866165427
gap	hb	FBgn0001180	FBtr0081950	chr3R	8691489	8697822	Tollrm9rm10	5	2	3707	1820	0.670707436222182	10.588352177782903
gap	ems	FBgn0000576	FBtr0082863	chr3R	13901853	13904620	gd7	3	1	2471	668	0.7871933736858873	8.559982821629523
gap	ems	FBgn0000576	FBtr0082863	chr3R	13901853	13904620	gd7	3	2	1859	305	0.8590573012939002	8.440717000892029
gap	ems	FBgn0000576	FBtr0082863	chr3R	13901853	13904620	Toll10B	3	1	1496	297	0.8343558282208589	8.325774172196569
gap	ems	FBgn0000576	FBtr0082863	chr3R	13901853	13904620	Toll10B	3	2	1736	326	0.8419010669253152	8.256871412535345
gap	ems	FBgn0000576	FBtr0082863	chr3R	13901853	13904620	Tollrm9rm10	3	1	2578	596	0.8122243226212981	8.682752858342376
gap	ems	FBgn0000576	FBtr0082863	chr3R	13901853	13904620	Tollrm9rm10	3	2	2157	499	0.8121234939759037	8.51115117697481
gap	ems	FBgn0000576	FBtr0082863	chr3R	13901853	13904620	gd7	5	1	1867	125	0.9372489959839357	7.491523657785443
gap	ems	FBgn0000576	FBtr0082863	chr3R	13901853	13904620	gd7	5	2	1921	91	0.9547713717693836	7.351866575601528
gap	ems	FBgn0000576	FBtr0082863	chr3R	13901853	13904620	Toll10B	5	1	1039	144	0.8782755705832629	7.725064587676436
gap	ems	FBgn0000576	FBtr0082863	chr3R	13901853	13904620	Toll10B	5	2	1409	145	0.9066924066924067	7.67708813323021
gap	ems	FBgn0000576	FBtr0082863	chr3R	13901853	13904620	Tollrm9rm10	5	1	797	324	0.7109723461195361	8.878484371614736
gap	ems	FBgn0000576	FBtr0082863	chr3R	13901853	13904620	Tollrm9rm10	5	2	2018	844	0.7051013277428372	9.002159316669845
gap	fkh	FBgn0000659	FBtr0345227	chr3R	28580976	28585264	gd7	3	1	1607	661	0.7085537918871252	8.85898158498001
gap	fkh	FBgn0000659	FBtr0345227	chr3R	28580976	28585264	gd7	3	2	1148	316	0.7841530054644809	8.78872486696487
gap	fkh	FBgn0000659	FBtr0345227	chr3R	28580976	28585264	Toll10B	3	1	603	359	0.6268191268191268	8.807664695914465
gap	fkh	FBgn0000659	FBtr0345227	chr3R	28580976	28585264	Toll10B	3	2	823	502	0.6211320754716981	8.944950512340982
gap	fkh	FBgn0000659	FBtr0345227	chr3R	28580976	28585264	Tollrm9rm10	3	1	1201	589	0.670949720670391	8.973311106325816
gap	fkh	FBgn0000659	FBtr0345227	chr3R	28580976	28585264	Tollrm9rm10	3	2	1064	546	0.6608695652173913	8.899322155379949
gap	fkh	FBgn0000659	FBtr0345227	chr3R	28580976	28585264	gd7	5	1	596	675	0.4689221085759245	9.17919042386777
gap	fkh	FBgn0000659	FBtr0345227	chr3R	28580976	28585264	gd7	5	2	512	518	0.4970873786407767	9.033665610231225
gap	fkh	FBgn0000659	FBtr0345227	chr3R	28580976	28585264	Toll10B	5	1	662	641	0.5080583269378358	9.29829733011628
gap	fkh	FBgn0000659	FBtr0345227	chr3R	28580976	28585264	Toll10B	5	2	748	649	0.5354330708661418	9.245030881296788
gap	fkh	FBgn0000659	FBtr0345227	chr3R	28580976	28585264	Tollrm9rm10	5	1	408	312	0.5666666666666667	9.13747122910459
gap	fkh	FBgn0000659	FBtr0345227	chr3R	28580976	28585264	Tollrm9rm10	5	2	706	744	0.4868965517241379	9.170257465726966
gap	tll	FBgn0003720	FBtr0085709	chr3R	30852315	30854400	gd7	3	1	2035	2367	0.4622898682417083	9.872281318219622
gap	tll	FBgn0003720	FBtr0085709	chr3R	30852315	30854400	gd7	3	2	1363	1041	0.5669717138103162	9.69553972610043
gap	tll	FBgn0003720	FBtr0085709	chr3R	30852315	30854400	Toll10B	3	1	680	456	0.5985915492957746	8.785176954599395
gap	tll	FBgn0003720	FBtr0085709	chr3R	30852315	30854400	Toll10B	3	2	885	559	0.6128808864265928	8.814153795983016
gap	tll	FBgn0003720	FBtr0085709	chr3R	30852315	30854400	Tollrm9rm10	3	1	1939	1421	0.5770833333333333	9.602071048946964
gap	tll	FBgn0003720	FBtr0085709	chr3R	30852315	30854400	Tollrm9rm10	3	2	1690	1334	0.5588624338624338	9.52766156758222
gap	tll	FBgn0003720	FBtr0085709	chr3R	30852315	30854400	gd7	5	1	647	179	0.7832929782082324	7.824585076094531
gap	tll	FBgn0003720	FBtr0085709	chr3R	30852315	30854400	gd7	5	2	787	120	0.8676957001102535	7.611273845746678
gap	tll	FBgn0003720	FBtr0085709	chr3R	30852315	30854400	Toll10B	5	1	139	21	0.86875	6.791734875715924
gap	tll	FBgn0003720	FBtr0085709	chr3R	30852315	30854400	Toll10B	5	2	200	22	0.9009009009009009	6.7768849013701065
gap	tll	FBgn0003720	FBtr0085709	chr3R	30852315	30854400	Tollrm9rm10	5	1	240	89	0.729483282674772	7.855969113850849
gap	tll	FBgn0003720	FBtr0085709	chr3R	30852315	30854400	Tollrm9rm10	5	2	468	242	0.6591549295774648	7.972799961257427
gap	gt	FBgn0001150	FBtr0070460	chrX	2427113	2428967	gd7	3	1	1973	2988	0.39770207619431563	10.369063967629192
gap	gt	FBgn0001150	FBtr0070460	chrX	2427113	2428967	gd7	3	2	1625	1546	0.5124566382844529	10.361484429517208
gap	gt	FBgn0001150	FBtr0070460	chrX	2427113	2428967	Toll10B	3	1	782	878	0.4710843373493976	9.704396075257518
gap	gt	FBgn0001150	FBtr0070460	chrX	2427113	2428967	Toll10B	3	2	1020	1045	0.4939467312348668	9.705743786286332
gap	gt	FBgn0001150	FBtr0070460	chrX	2427113	2428967	Tollrm9rm10	3	1	1655	1952	0.4588300526753535	10.190181775782047
gap	gt	FBgn0001150	FBtr0070460	chrX	2427113	2428967	Tollrm9rm10	3	2	1494	1696	0.4683385579937304	10.040804985237486
gap	gt	FBgn0001150	FBtr0070460	chrX	2427113	2428967	gd7	5	1	395	140	0.7383177570093458	8.090680784744231
gap	gt	FBgn0001150	FBtr0070460	chrX	2427113	2428967	gd7	5	2	563	141	0.7997159090909091	8.158943557735318
gap	gt	FBgn0001150	FBtr0070460	chrX	2427113	2428967	Toll10B	5	1	270	290	0.48214285714285715	8.725985389128343
gap	gt	FBgn0001150	FBtr0070460	chrX	2427113	2428967	Toll10B	5	2	453	295	0.6056149732620321	8.683690291720398
gap	gt	FBgn0001150	FBtr0070460	chrX	2427113	2428967	Tollrm9rm10	5	1	234	158	0.5969387755102041	8.681290796936844
gap	gt	FBgn0001150	FBtr0070460	chrX	2427113	2428967	Tollrm9rm10	5	2	463	376	0.5518474374255066	8.700101722618601
gap	oc	FBgn0004102	FBtr0300106	chrX	8630159	8650681	gd7	3	1	2281	647	0.7790300546448088	8.231336248609427
gap	oc	FBgn0004102	FBtr0300106	chrX	8630159	8650681	gd7	3	2	1049	334	0.7584960231381056	8.218900781394897
gap	oc	FBgn0004102	FBtr0300106	chrX	8630159	8650681	Toll10B	3	1	866	101	0.8955532574974147	7.114347455917628
gap	oc	FBgn0004102	FBtr0300106	chrX	8630159	8650681	Toll10B	3	2	876	141	0.8613569321533924	7.2341841788817485
gap	oc	FBgn0004102	FBtr0300106	chrX	8630159	8650681	Tollrm9rm10	3	1	1493	432	0.7755844155844156	8.084149538969022
gap	oc	FBgn0004102	FBtr0300106	chrX	8630159	8650681	Tollrm9rm10	3	2	1149	380	0.7514715500327012	7.9568545055852224
gap	oc	FBgn0004102	FBtr0300106	chrX	8630159	8650681	gd7	5	1	484	96	0.8344827586206897	6.930617387553618
gap	oc	FBgn0004102	FBtr0300106	chrX	8630159	8650681	gd7	5	2	707	56	0.926605504587156	6.653196271592671
gap	oc	FBgn0004102	FBtr0300106	chrX	8630159	8650681	Toll10B	5	1	540	113	0.8269525267993875	7.183276324077425
gap	oc	FBgn0004102	FBtr0300106	chrX	8630159	8650681	Toll10B	5	2	682	129	0.840937114673243	7.229627804125992
gap	oc	FBgn0004102	FBtr0300106	chrX	8630159	8650681	Tollrm9rm10	5	1	414	65	0.8643006263048016	7.1812062354701505
gap	oc	FBgn0004102	FBtr0300106	chrX	8630159	8650681	Tollrm9rm10	5	2	794	201	0.7979899497487437	7.406221048380003
gap	btd	FBgn0000233	FBtr0071379	chrX	9694186	9697558	gd7	3	1	2049	587	0.7773141122913505	8.55497892142732
gap	btd	FBgn0000233	FBtr0071379	chrX	9694186	9697558	gd7	3	2	1484	303	0.8304420817011752	8.547595719830467
gap	btd	FBgn0000233	FBtr0071379	chrX	9694186	9697558	Toll10B	3	1	864	381	0.6939759036144578	8.656381188927089
gap	btd	FBgn0000233	FBtr0071379	chrX	9694186	9697558	Toll10B	3	2	1140	428	0.7270408163265306	8.60672307133694
gap	btd	FBgn0000233	FBtr0071379	chrX	9694186	9697558	Tollrm9rm10	3	1	1740	616	0.7385398981324278	8.818544512008813
gap	btd	FBgn0000233	FBtr0071379	chrX	9694186	9697558	Tollrm9rm10	3	2	1573	652	0.7069662921348314	8.86102067602578
gap	btd	FBgn0000233	FBtr0071379	chrX	9694186	9697558	gd7	5	1	598	268	0.6905311778290993	8.189858027785007
gap	btd	FBgn0000233	FBtr0071379	chrX	9694186	9697558	gd7	5	2	726	201	0.7831715210355987	8.045060974177387
gap	btd	FBgn0000233	FBtr0071379	chrX	9694186	9697558	Toll10B	5	1	601	226	0.7267230955259976	8.20096271283591
gap	btd	FBgn0000233	FBtr0071379	chrX	9694186	9697558	Toll10B	5	2	832	247	0.7710843373493976	8.214876488718918
gap	btd	FBgn0000233	FBtr0071379	chrX	9694186	9697558	Tollrm9rm10	5	1	592	286	0.6742596810933941	8.866614990015641
gap	btd	FBgn0000233	FBtr0071379	chrX	9694186	9697558	Tollrm9rm10	5	2	1138	580	0.6623981373690337	8.754771473203025
Mesoderm	CG3036	FBgn0031645	FBtr0077391	chr2L	4892112	4903889	gd7	3	1	1710	415	0.8047058823529412	8.083359855554555
Mesoderm	CG3036	FBgn0031645	FBtr0077391	chr2L	4892112	4903889	gd7	3	2	1253	180	0.8743893928820656	7.931424508969587
Mesoderm	CG3036	FBgn0031645	FBtr0077391	chr2L	4892112	4903889	Toll10B	3	1	974	1039	0.4838549428713363	9.472242284478778
Mesoderm	CG3036	FBgn0031645	FBtr0077391	chr2L	4892112	4903889	Toll10B	3	2	1363	967	0.5849785407725322	9.224441909065163
Mesoderm	CG3036	FBgn0031645	FBtr0077391	chr2L	4892112	4903889	Tollrm9rm10	3	1	1915	337	0.8503552397868561	8.117929145601385
Mesoderm	CG3036	FBgn0031645	FBtr0077391	chr2L	4892112	4903889	Tollrm9rm10	3	2	1520	366	0.8059384941675504	8.180534806919798
Mesoderm	CG3036	FBgn0031645	FBtr0077391	chr2L	4892112	4903889	gd7	5	1	1513	123	0.9248166259168704	7.406645213154077
Mesoderm	CG3036	FBgn0031645	FBtr0077391	chr2L	4892112	4903889	gd7	5	2	1354	154	0.8978779840848806	7.644273555049278
Mesoderm	CG3036	FBgn0031645	FBtr0077391	chr2L	4892112	4903889	Toll10B	5	1	1056	193	0.8454763811048839	7.88667806114935
Mesoderm	CG3036	FBgn0031645	FBtr0077391	chr2L	4892112	4903889	Toll10B	5	2	1431	198	0.8784530386740331	7.849697767616023
Mesoderm	CG3036	FBgn0031645	FBtr0077391	chr2L	4892112	4903889	Tollrm9rm10	5	1	714	88	0.8902743142144638	7.701384416484232
Mesoderm	CG3036	FBgn0031645	FBtr0077391	chr2L	4892112	4903889	Tollrm9rm10	5	2	1448	197	0.880243161094225	7.671604422353399
Mesoderm	Ndae1	FBgn0259111	FBtr0331660	chr2L	7226462	7245430	gd7	3	1	784	403	0.6604886267902275	7.87821467721813
Mesoderm	Ndae1	FBgn0259111	FBtr0331660	chr2L	7226462	7245430	gd7	3	2	723	205	0.7790948275862069	7.856261409511034
Mesoderm	Ndae1	FBgn0259111	FBtr0331660	chr2L	7226462	7245430	Toll10B	3	1	645	539	0.5447635135135135	8.656866305496335
Mesoderm	Ndae1	FBgn0259111	FBtr0331660	chr2L	7226462	7245430	Toll10B	3	2	845	620	0.5767918088737202	8.625786539021055
Mesoderm	Ndae1	FBgn0259111	FBtr0331660	chr2L	7226462	7245430	Tollrm9rm10	3	1	771	278	0.7349857006673022	7.771243674859962
Mesoderm	Ndae1	FBgn0259111	FBtr0331660	chr2L	7226462	7245430	Tollrm9rm10	3	2	783	259	0.7514395393474088	7.702365873189616
Mesoderm	Ndae1	FBgn0259111	FBtr0331660	chr2L	7226462	7245430	gd7	5	1	402	142	0.7389705882352942	7.307066590923787
Mesoderm	Ndae1	FBgn0259111	FBtr0331660	chr2L	7226462	7245430	gd7	5	2	392	109	0.782435129740519	7.187270174679135
Mesoderm	Ndae1	FBgn0259111	FBtr0331660	chr2L	7226462	7245430	Toll10B	5	1	299	94	0.7608142493638677	7.141926118368993
Mesoderm	Ndae1	FBgn0259111	FBtr0331660	chr2L	7226462	7245430	Toll10B	5	2	499	91	0.8457627118644068	7.0688515500072935
Mesoderm	Ndae1	FBgn0259111	FBtr0331660	chr2L	7226462	7245430	Tollrm9rm10	5	1	202	70	0.7426470588235294	7.3291216993155555
Mesoderm	Ndae1	FBgn0259111	FBtr0331660	chr2L	7226462	7245430	Tollrm9rm10	5	2	336	161	0.676056338028169	7.32006295784763
Mesoderm	gcm	FBgn0014179	FBtr0079855	chr2L	9579760	9581745	gd7	3	1	6659	36	0.9946228528752801	5.54828485834658
Mesoderm	gcm	FBgn0014179	FBtr0079855	chr2L	9579760	9581745	gd7	3	2	5048	18	0.9964469009080142	5.569983062720939
Mesoderm	gcm	FBgn0014179	FBtr0079855	chr2L	9579760	9581745	Toll10B	3	1	3964	103	0.9746742070322105	6.610649895571069
Mesoderm	gcm	FBgn0014179	FBtr0079855	chr2L	9579760	9581745	Toll10B	3	2	4651	151	0.9685547688463141	6.788249897907356
Mesoderm	gcm	FBgn0014179	FBtr0079855	chr2L	9579760	9581745	Tollrm9rm10	3	1	6204	56	0.9910543130990416	5.944266403737812
Mesoderm	gcm	FBgn0014179	FBtr0079855	chr2L	9579760	9581745	Tollrm9rm10	3	2	6207	60	0.990426041168023	5.982024304091872
Mesoderm	gcm	FBgn0014179	FBtr0079855	chr2L	9579760	9581745	gd7	5	1	3395	22	0.993561603745976	5.501026522216369
Mesoderm	gcm	FBgn0014179	FBtr0079855	chr2L	9579760	9581745	gd7	5	2	4195	20	0.9952550415183867	5.510653695592024
Mesoderm	gcm	FBgn0014179	FBtr0079855	chr2L	9579760	9581745	Toll10B	5	1	3286	257	0.9274626023144228	7.406525190303097
Mesoderm	gcm	FBgn0014179	FBtr0079855	chr2L	9579760	9581745	Toll10B	5	2	5491	278	0.9518114057895649	7.41488404018776
Mesoderm	gcm	FBgn0014179	FBtr0079855	chr2L	9579760	9581745	Tollrm9rm10	5	1	2557	72	0.9726131608976797	6.73918325172496
Mesoderm	gcm	FBgn0014179	FBtr0079855	chr2L	9579760	9581745	Tollrm9rm10	5	2	6883	183	0.9741013303141806	6.837179953285733
Mesoderm	sna	FBgn0003448	FBtr0080739	chr2L	15476593	15478260	gd7	3	1	1886	82	0.9583333333333334	7.667694219705122
Mesoderm	sna	FBgn0003448	FBtr0080739	chr2L	15476593	15478260	gd7	3	2	1274	51	0.9615094339622642	7.773421580957794
Mesoderm	sna	FBgn0003448	FBtr0080739	chr2L	15476593	15478260	Toll10B	3	1	1481	2557	0.366765725606736	10.796876408429206
Mesoderm	sna	FBgn0003448	FBtr0080739	chr2L	15476593	15478260	Toll10B	3	2	1860	2971	0.3850134547712689	10.773269341644164
Mesoderm	sna	FBgn0003448	FBtr0080739	chr2L	15476593	15478260	Tollrm9rm10	3	1	1956	645	0.7520184544405998	9.180392204266049
Mesoderm	sna	FBgn0003448	FBtr0080739	chr2L	15476593	15478260	Tollrm9rm10	3	2	1894	626	0.7515873015873016	9.145866628661594
Mesoderm	sna	FBgn0003448	FBtr0080739	chr2L	15476593	15478260	gd7	5	1	1881	173	0.9157740993184031	8.254183930009441
Mesoderm	sna	FBgn0003448	FBtr0080739	chr2L	15476593	15478260	gd7	5	2	1414	120	0.9217731421121251	8.093624682411352
Mesoderm	sna	FBgn0003448	FBtr0080739	chr2L	15476593	15478260	Toll10B	5	1	1106	1138	0.4928698752228164	9.959474307211863
Mesoderm	sna	FBgn0003448	FBtr0080739	chr2L	15476593	15478260	Toll10B	5	2	1558	1325	0.5404092958723552	10.038659999226994
Mesoderm	sna	FBgn0003448	FBtr0080739	chr2L	15476593	15478260	Tollrm9rm10	5	1	1303	888	0.5947056138749429	10.247649615104926
Mesoderm	sna	FBgn0003448	FBtr0080739	chr2L	15476593	15478260	Tollrm9rm10	5	2	2254	2190	0.5072007200720072	10.319774766110472
Mesoderm	CadN	FBgn0015609	FBtr0081015	chr2L	17647053	17778340	gd7	3	1	61	140	0.3034825870646766	7.237401220186442
Mesoderm	CadN	FBgn0015609	FBtr0081015	chr2L	17647053	17778340	gd7	3	2	35	81	0.3017241379310345	7.32352189311991
Mesoderm	CadN	FBgn0015609	FBtr0081015	chr2L	17647053	17778340	Toll10B	3	1	106	921	0.10321324245374879	9.35785039393822
Mesoderm	CadN	FBgn0015609	FBtr0081015	chr2L	17647053	17778340	Toll10B	3	2	146	1114	0.11587301587301588	9.37645941704614
Mesoderm	CadN	FBgn0015609	FBtr0081015	chr2L	17647053	17778340	Tollrm9rm10	3	1	72	113	0.3891891891891892	7.265370453622479
Mesoderm	CadN	FBgn0015609	FBtr0081015	chr2L	17647053	17778340	Tollrm9rm10	3	2	59	109	0.35119047619047616	7.234248041431463
Mesoderm	CadN	FBgn0015609	FBtr0081015	chr2L	17647053	17778340	gd7	5	1	63	186	0.25301204819277107	7.702364491594196
Mesoderm	CadN	FBgn0015609	FBtr0081015	chr2L	17647053	17778340	gd7	5	2	73	88	0.453416149068323	7.235538384952354
Mesoderm	CadN	FBgn0015609	FBtr0081015	chr2L	17647053	17778340	Toll10B	5	1	223	1166	0.1605471562275018	9.581180593238416
Mesoderm	CadN	FBgn0015609	FBtr0081015	chr2L	17647053	17778340	Toll10B	5	2	221	1207	0.15476190476190477	9.543716832703602
Mesoderm	CadN	FBgn0015609	FBtr0081015	chr2L	17647053	17778340	Tollrm9rm10	5	1	53	110	0.32515337423312884	7.867734743831094
Mesoderm	CadN	FBgn0015609	FBtr0081015	chr2L	17647053	17778340	Tollrm9rm10	5	2	116	130	0.4715447154471545	7.354274077714292
Mesoderm	Cyp310a1	FBgn0032693	FBtr0081077	chr2L	18651058	18653010	gd7	3	1	104	104	0.5	7.1258676386886775
Mesoderm	Cyp310a1	FBgn0032693	FBtr0081077	chr2L	18651058	18653010	gd7	3	2	57	62	0.4789915966386555	7.229142869259104
Mesoderm	Cyp310a1	FBgn0032693	FBtr0081077	chr2L	18651058	18653010	Toll10B	3	1	972	1551	0.38525564803804996	9.94200483369911
Mesoderm	Cyp310a1	FBgn0032693	FBtr0081077	chr2L	18651058	18653010	Toll10B	3	2	985	1658	0.3726825576995838	9.83065983385394
Mesoderm	Cyp310a1	FBgn0032693	FBtr0081077	chr2L	18651058	18653010	Tollrm9rm10	3	1	276	323	0.4607679465776294	8.135939079013486
Mesoderm	Cyp310a1	FBgn0032693	FBtr0081077	chr2L	18651058	18653010	Tollrm9rm10	3	2	210	269	0.4384133611691023	7.97444899037284
Mesoderm	Cyp310a1	FBgn0032693	FBtr0081077	chr2L	18651058	18653010	gd7	5	1	107	141	0.4314516129032258	7.559779464373242
Mesoderm	Cyp310a1	FBgn0032693	FBtr0081077	chr2L	18651058	18653010	gd7	5	2	185	234	0.441527446300716	8.031660626924785
Mesoderm	Cyp310a1	FBgn0032693	FBtr0081077	chr2L	18651058	18653010	Toll10B	5	1	323	424	0.4323962516733601	8.627343597728283
Mesoderm	Cyp310a1	FBgn0032693	FBtr0081077	chr2L	18651058	18653010	Toll10B	5	2	482	585	0.45173383317713217	8.864197055934701
Mesoderm	Cyp310a1	FBgn0032693	FBtr0081077	chr2L	18651058	18653010	Tollrm9rm10	5	1	72	81	0.47058823529411764	7.697370379765565
Mesoderm	Cyp310a1	FBgn0032693	FBtr0081077	chr2L	18651058	18653010	Tollrm9rm10	5	2	175	208	0.45691906005221933	7.769048157098017
Mesoderm	sns	FBgn0024189	FBtr0111043	chr2R	8798489	8856091	gd7	3	1	527	43	0.9245614035087719	5.535545631084619
Mesoderm	sns	FBgn0024189	FBtr0111043	chr2R	8798489	8856091	gd7	3	2	352	32	0.9166666666666666	5.758434966533449
Mesoderm	sns	FBgn0024189	FBtr0111043	chr2R	8798489	8856091	Toll10B	3	1	632	83	0.8839160839160839	6.345131356774672
Mesoderm	sns	FBgn0024189	FBtr0111043	chr2R	8798489	8856091	Toll10B	3	2	810	88	0.9020044543429844	6.257310472803904
Mesoderm	sns	FBgn0024189	FBtr0111043	chr2R	8798489	8856091	Tollrm9rm10	3	1	521	52	0.9092495636998255	5.798549965465379
Mesoderm	sns	FBgn0024189	FBtr0111043	chr2R	8798489	8856091	Tollrm9rm10	3	2	526	27	0.9511754068716094	5.4308821362915065
Mesoderm	sns	FBgn0024189	FBtr0111043	chr2R	8798489	8856091	gd7	5	1	1055	74	0.9344552701505757	6.10537467831266
Mesoderm	sns	FBgn0024189	FBtr0111043	chr2R	8798489	8856091	gd7	5	2	1104	46	0.96	5.849714173625701
Mesoderm	sns	FBgn0024189	FBtr0111043	chr2R	8798489	8856091	Toll10B	5	1	1529	290	0.840571742715778	7.439899230912811
Mesoderm	sns	FBgn0024189	FBtr0111043	chr2R	8798489	8856091	Toll10B	5	2	2023	279	0.8788010425716768	7.335108552022122
Mesoderm	sns	FBgn0024189	FBtr0111043	chr2R	8798489	8856091	Tollrm9rm10	5	1	611	30	0.953198127925117	5.987246546799206
Mesoderm	sns	FBgn0024189	FBtr0111043	chr2R	8798489	8856091	Tollrm9rm10	5	2	1215	43	0.965818759936407	5.676491566788692
Mesoderm	CG18446	FBgn0033458	FBtr0088376	chr2R	9871470	9873646	gd7	3	1	713	329	0.6842610364683301	8.116816972711657
Mesoderm	CG18446	FBgn0033458	FBtr0088376	chr2R	9871470	9873646	gd7	3	2	632	151	0.8071519795657727	8.027009540330912
Mesoderm	CG18446	FBgn0033458	FBtr0088376	chr2R	9871470	9873646	Toll10B	3	1	364	559	0.39436619718309857	9.042167571152028
Mesoderm	CG18446	FBgn0033458	FBtr0088376	chr2R	9871470	9873646	Toll10B	3	2	461	764	0.3763265306122449	9.173819506998628
Mesoderm	CG18446	FBgn0033458	FBtr0088376	chr2R	9871470	9873646	Tollrm9rm10	3	1	1006	363	0.7348429510591673	8.396216688683726
Mesoderm	CG18446	FBgn0033458	FBtr0088376	chr2R	9871470	9873646	Tollrm9rm10	3	2	1140	339	0.77079107505071	8.331415803640917
Mesoderm	CG18446	FBgn0033458	FBtr0088376	chr2R	9871470	9873646	gd7	5	1	393	285	0.5796460176991151	8.278030633675398
Mesoderm	CG18446	FBgn0033458	FBtr0088376	chr2R	9871470	9873646	gd7	5	2	605	268	0.693012600229095	8.310127880031144
Mesoderm	CG18446	FBgn0033458	FBtr0088376	chr2R	9871470	9873646	Toll10B	5	1	516	1178	0.30460448642266824	9.748787987993552
Mesoderm	CG18446	FBgn0033458	FBtr0088376	chr2R	9871470	9873646	Toll10B	5	2	819	1078	0.4317343173431734	9.5887530602984
Mesoderm	CG18446	FBgn0033458	FBtr0088376	chr2R	9871470	9873646	Tollrm9rm10	5	1	227	119	0.6560693641618497	8.167935011635414
Mesoderm	CG18446	FBgn0033458	FBtr0088376	chr2R	9871470	9873646	Tollrm9rm10	5	2	740	320	0.6981132075471698	8.284419985268853
Mesoderm	Mef2	FBgn0011656	FBtr0088445	chr2R	9913496	9929615	gd7	3	1	234	23	0.9105058365758755	5.153061666288721
Mesoderm	Mef2	FBgn0011656	FBtr0088445	chr2R	9913496	9929615	gd7	3	2	133	19	0.875	5.423181648557139
Mesoderm	Mef2	FBgn0011656	FBtr0088445	chr2R	9913496	9929615	Toll10B	3	1	324	227	0.588021778584392	7.267226528567855
Mesoderm	Mef2	FBgn0011656	FBtr0088445	chr2R	9913496	9929615	Toll10B	3	2	440	253	0.6349206349206349	7.207528780833576
Mesoderm	Mef2	FBgn0011656	FBtr0088445	chr2R	9913496	9929615	Tollrm9rm10	3	1	264	18	0.9361702127659575	5.176306107157205
Mesoderm	Mef2	FBgn0011656	FBtr0088445	chr2R	9913496	9929615	Tollrm9rm10	3	2	216	14	0.9391304347826087	5.073283825193029
Mesoderm	Mef2	FBgn0011656	FBtr0088445	chr2R	9913496	9929615	gd7	5	1	86	24	0.7818181818181819	5.36306770445882
Mesoderm	Mef2	FBgn0011656	FBtr0088445	chr2R	9913496	9929615	gd7	5	2	94	28	0.7704918032786885	5.506313313160914
Mesoderm	Mef2	FBgn0011656	FBtr0088445	chr2R	9913496	9929615	Toll10B	5	1	642	569	0.5301403798513625	8.191824227574454
Mesoderm	Mef2	FBgn0011656	FBtr0088445	chr2R	9913496	9929615	Toll10B	5	2	709	557	0.5600315955766193	8.094957139622457
Mesoderm	Mef2	FBgn0011656	FBtr0088445	chr2R	9913496	9929615	Tollrm9rm10	5	1	58	14	0.8055555555555556	5.514676427990128
Mesoderm	Mef2	FBgn0011656	FBtr0088445	chr2R	9913496	9929615	Tollrm9rm10	5	2	108	22	0.8307692307692308	5.260034256090255
Mesoderm	CG9005	FBgn0033638	FBtr0088089	chr2R	11620188	11632515	gd7	3	1	1566	350	0.8173277661795407	8.384665924449164
Mesoderm	CG9005	FBgn0033638	FBtr0088089	chr2R	11620188	11632515	gd7	3	2	1186	217	0.8453314326443335	8.520809447473662
Mesoderm	CG9005	FBgn0033638	FBtr0088089	chr2R	11620188	11632515	Toll10B	3	1	1169	1089	0.5177147918511957	9.846403241257246
Mesoderm	CG9005	FBgn0033638	FBtr0088089	chr2R	11620188	11632515	Toll10B	3	2	1472	1343	0.5229129662522203	9.882682647485192
Mesoderm	CG9005	FBgn0033638	FBtr0088089	chr2R	11620188	11632515	Tollrm9rm10	3	1	1471	386	0.7921378567582121	8.651854653150103
Mesoderm	CG9005	FBgn0033638	FBtr0088089	chr2R	11620188	11632515	Tollrm9rm10	3	2	1277	361	0.7796092796092796	8.590842275437463
Mesoderm	CG9005	FBgn0033638	FBtr0088089	chr2R	11620188	11632515	gd7	5	1	1549	724	0.6814782226132864	9.271184922668128
Mesoderm	CG9005	FBgn0033638	FBtr0088089	chr2R	11620188	11632515	gd7	5	2	1727	629	0.7330220713073005	9.23506123512074
Mesoderm	CG9005	FBgn0033638	FBtr0088089	chr2R	11620188	11632515	Toll10B	5	1	1420	639	0.6896551724137931	9.324046283253397
Mesoderm	CG9005	FBgn0033638	FBtr0088089	chr2R	11620188	11632515	Toll10B	5	2	1946	716	0.7310293012772352	9.363284246412348
Mesoderm	CG9005	FBgn0033638	FBtr0088089	chr2R	11620188	11632515	Tollrm9rm10	5	1	1023	251	0.8029827315541601	8.978085586963765
Mesoderm	CG9005	FBgn0033638	FBtr0088089	chr2R	11620188	11632515	Tollrm9rm10	5	2	1829	733	0.7138953942232631	9.185859572009925
Mesoderm	Mdr49	FBgn0004512	FBtr0087801	chr2R	12940323	12946347	gd7	3	1	2360	81	0.9668168783285539	6.677435166514889
Mesoderm	Mdr49	FBgn0004512	FBtr0087801	chr2R	12940323	12946347	gd7	3	2	1648	61	0.9643066120538326	6.935740066604508
Mesoderm	Mdr49	FBgn0004512	FBtr0087801	chr2R	12940323	12946347	Toll10B	3	1	1580	2449	0.39215686274509803	10.31770967837608
Mesoderm	Mdr49	FBgn0004512	FBtr0087801	chr2R	12940323	12946347	Toll10B	3	2	1893	2741	0.40850237375917137	10.251224192273238
Mesoderm	Mdr49	FBgn0004512	FBtr0087801	chr2R	12940323	12946347	Tollrm9rm10	3	1	1690	474	0.7809611829944547	8.290773431340272
Mesoderm	Mdr49	FBgn0004512	FBtr0087801	chr2R	12940323	12946347	Tollrm9rm10	3	2	1526	417	0.7853834276891405	8.159999106713055
Mesoderm	Mdr49	FBgn0004512	FBtr0087801	chr2R	12940323	12946347	gd7	5	1	1905	128	0.9370388588293163	7.238859184751706
Mesoderm	Mdr49	FBgn0004512	FBtr0087801	chr2R	12940323	12946347	gd7	5	2	1806	138	0.9290123456790124	7.377388891026735
Mesoderm	Mdr49	FBgn0004512	FBtr0087801	chr2R	12940323	12946347	Toll10B	5	1	806	75	0.9148694665153235	6.987196144316615
Mesoderm	Mdr49	FBgn0004512	FBtr0087801	chr2R	12940323	12946347	Toll10B	5	2	1235	63	0.9514637904468413	6.822790232321938
Mesoderm	Mdr49	FBgn0004512	FBtr0087801	chr2R	12940323	12946347	Tollrm9rm10	5	1	548	30	0.9480968858131488	6.780733663520726
Mesoderm	Mdr49	FBgn0004512	FBtr0087801	chr2R	12940323	12946347	Tollrm9rm10	5	2	1001	71	0.933768656716418	6.751424805601814
Mesoderm	Zasp52	FBgn0265991	FBtr0392918	chr2R	15770951	15817004	gd7	3	1	3335	20	0.9940387481371088	5.2552619834081336
Mesoderm	Zasp52	FBgn0265991	FBtr0392918	chr2R	15770951	15817004	gd7	3	2	2670	17	0.9936732415333085	5.493285418898295
Mesoderm	Zasp52	FBgn0265991	FBtr0392918	chr2R	15770951	15817004	Toll10B	3	1	1597	186	0.8956814357823892	7.06666416589178
Mesoderm	Zasp52	FBgn0265991	FBtr0392918	chr2R	15770951	15817004	Toll10B	3	2	1947	214	0.9009717723276262	7.039788132655709
Mesoderm	Zasp52	FBgn0265991	FBtr0392918	chr2R	15770951	15817004	Tollrm9rm10	3	1	3234	41	0.9874809160305343	5.70589880851616
Mesoderm	Zasp52	FBgn0265991	FBtr0392918	chr2R	15770951	15817004	Tollrm9rm10	3	2	3205	39	0.9879778051787916	5.672165234321606
Mesoderm	Zasp52	FBgn0265991	FBtr0392918	chr2R	15770951	15817004	gd7	5	1	1787	167	0.9145342886386899	6.793823165183025
Mesoderm	Zasp52	FBgn0265991	FBtr0392918	chr2R	15770951	15817004	gd7	5	2	3125	150	0.9541984732824428	6.786663099746011
Mesoderm	Zasp52	FBgn0265991	FBtr0392918	chr2R	15770951	15817004	Toll10B	5	1	1014	64	0.9406307977736549	6.1750589327048795
Mesoderm	Zasp52	FBgn0265991	FBtr0392918	chr2R	15770951	15817004	Toll10B	5	2	1685	60	0.9656160458452722	6.079425684191377
Mesoderm	Zasp52	FBgn0265991	FBtr0392918	chr2R	15770951	15817004	Tollrm9rm10	5	1	1995	33	0.9837278106508875	6.095202145785347
Mesoderm	Zasp52	FBgn0265991	FBtr0392918	chr2R	15770951	15817004	Tollrm9rm10	5	2	3092	110	0.9656464709556527	6.363192399557193
Mesoderm	Asph	FBgn0034075	FBtr0300575	chr2R	16110502	16116996	gd7	3	1	1563	241	0.8664079822616408	7.530943327189961
Mesoderm	Asph	FBgn0034075	FBtr0300575	chr2R	16110502	16116996	gd7	3	2	822	125	0.8680042238648363	7.532254016676432
Mesoderm	Asph	FBgn0034075	FBtr0300575	chr2R	16110502	16116996	Toll10B	3	1	1248	524	0.7042889390519187	8.69544511850059
Mesoderm	Asph	FBgn0034075	FBtr0300575	chr2R	16110502	16116996	Toll10B	3	2	1381	663	0.6756360078277887	8.756977423989309
Mesoderm	Asph	FBgn0034075	FBtr0300575	chr2R	16110502	16116996	Tollrm9rm10	3	1	1526	290	0.8403083700440529	7.8847096078784435
Mesoderm	Asph	FBgn0034075	FBtr0300575	chr2R	16110502	16116996	Tollrm9rm10	3	2	1238	304	0.8028534370946823	7.9161757517567555
Mesoderm	Asph	FBgn0034075	FBtr0300575	chr2R	16110502	16116996	gd7	5	1	613	133	0.82171581769437	7.346109499350343
Mesoderm	Asph	FBgn0034075	FBtr0300575	chr2R	16110502	16116996	gd7	5	2	838	124	0.8711018711018711	7.369611658636226
Mesoderm	Asph	FBgn0034075	FBtr0300575	chr2R	16110502	16116996	Toll10B	5	1	1197	213	0.8489361702127659	7.860711022359678
Mesoderm	Asph	FBgn0034075	FBtr0300575	chr2R	16110502	16116996	Toll10B	5	2	1706	232	0.8802889576883385	7.872924117488437
Mesoderm	Asph	FBgn0034075	FBtr0300575	chr2R	16110502	16116996	Tollrm9rm10	5	1	487	99	0.8310580204778157	7.6793348502888605
Mesoderm	Asph	FBgn0034075	FBtr0300575	chr2R	16110502	16116996	Tollrm9rm10	5	2	1121	222	0.8346984363365599	7.6553133805385905
Mesoderm	HLH54F	FBgn0022740	FBtr0089547	chr2R	17757405	17760517	gd7	3	1	174	43	0.8018433179723502	4.662290333080714
Mesoderm	HLH54F	FBgn0022740	FBtr0089547	chr2R	17757405	17760517	gd7	3	2	93	22	0.808695652173913	4.648422959863128
Mesoderm	HLH54F	FBgn0022740	FBtr0089547	chr2R	17757405	17760517	Toll10B	3	1	276	46	0.8571428571428571	5.044278477024193
Mesoderm	HLH54F	FBgn0022740	FBtr0089547	chr2R	17757405	17760517	Toll10B	3	2	302	51	0.8555240793201133	5.000780702490095
Mesoderm	HLH54F	FBgn0022740	FBtr0089547	chr2R	17757405	17760517	Tollrm9rm10	3	1	64	16	0.8	4.309809769683679
Mesoderm	HLH54F	FBgn0022740	FBtr0089547	chr2R	17757405	17760517	Tollrm9rm10	3	2	81	9	0.9	4.120804639059027
Mesoderm	HLH54F	FBgn0022740	FBtr0089547	chr2R	17757405	17760517	gd7	5	1	23	8	0.7419354838709677	4.124595837891169
Mesoderm	HLH54F	FBgn0022740	FBtr0089547	chr2R	17757405	17760517	gd7	5	2	50	6	0.8928571428571429	4.087712765898171
Mesoderm	HLH54F	FBgn0022740	FBtr0089547	chr2R	17757405	17760517	Toll10B	5	1	660	59	0.9179415855354659	5.210911474580647
Mesoderm	HLH54F	FBgn0022740	FBtr0089547	chr2R	17757405	17760517	Toll10B	5	2	904	87	0.9122098890010091	5.461294916587372
Mesoderm	HLH54F	FBgn0022740	FBtr0089547	chr2R	17757405	17760517	Tollrm9rm10	5	1	19	3	0.8636363636363636	4.133381317875957
Mesoderm	HLH54F	FBgn0022740	FBtr0089547	chr2R	17757405	17760517	Tollrm9rm10	5	2	58	8	0.8787878787878788	4.0911737265619
Mesoderm	GEFmeso	FBgn0050115	FBtr0310055	chr2R	18554119	18611777	gd7	3	1	1419	41	0.9719178082191781	5.582923879612957
Mesoderm	GEFmeso	FBgn0050115	FBtr0310055	chr2R	18554119	18611777	gd7	3	2	1039	23	0.9783427495291902	5.65317269517647
Mesoderm	GEFmeso	FBgn0050115	FBtr0310055	chr2R	18554119	18611777	Toll10B	3	1	738	318	0.6988636363636364	7.615020831413369
Mesoderm	GEFmeso	FBgn0050115	FBtr0310055	chr2R	18554119	18611777	Toll10B	3	2	1041	303	0.7745535714285714	7.4030554150746415
Mesoderm	GEFmeso	FBgn0050115	FBtr0310055	chr2R	18554119	18611777	Tollrm9rm10	3	1	1090	44	0.9611992945326279	5.768894282159824
Mesoderm	GEFmeso	FBgn0050115	FBtr0310055	chr2R	18554119	18611777	Tollrm9rm10	3	2	921	29	0.9694736842105263	5.539416293428439
Mesoderm	GEFmeso	FBgn0050115	FBtr0310055	chr2R	18554119	18611777	gd7	5	1	1551	90	0.9451553930530164	6.321534990500201
Mesoderm	GEFmeso	FBgn0050115	FBtr0310055	chr2R	18554119	18611777	gd7	5	2	1673	73	0.9581901489117984	6.239835818047889
Mesoderm	GEFmeso	FBgn0050115	FBtr0310055	chr2R	18554119	18611777	Toll10B	5	1	1106	146	0.8833865814696485	6.869410851612176
Mesoderm	GEFmeso	FBgn0050115	FBtr0310055	chr2R	18554119	18611777	Toll10B	5	2	1624	123	0.929593589009731	6.661865626048545
Mesoderm	GEFmeso	FBgn0050115	FBtr0310055	chr2R	18554119	18611777	Tollrm9rm10	5	1	771	27	0.9661654135338346	5.995426075593328
Mesoderm	GEFmeso	FBgn0050115	FBtr0310055	chr2R	18554119	18611777	Tollrm9rm10	5	2	1528	33	0.9788597053171044	5.60398040296214
Mesoderm	edl	FBgn0023214	FBtr0086652	chr2R	18667527	18673536	gd7	3	1	3638	29	0.9920916280338151	5.751853955908731
Mesoderm	edl	FBgn0023214	FBtr0086652	chr2R	18667527	18673536	gd7	3	2	2805	20	0.9929203539823008	5.918210909724506
Mesoderm	edl	FBgn0023214	FBtr0086652	chr2R	18667527	18673536	Toll10B	3	1	3010	112	0.9641255605381166	6.92037351282864
Mesoderm	edl	FBgn0023214	FBtr0086652	chr2R	18667527	18673536	Toll10B	3	2	3679	150	0.9608252807521546	7.017877437712366
Mesoderm	edl	FBgn0023214	FBtr0086652	chr2R	18667527	18673536	Tollrm9rm10	3	1	3602	48	0.9868493150684932	6.126942687766763
Mesoderm	edl	FBgn0023214	FBtr0086652	chr2R	18667527	18673536	Tollrm9rm10	3	2	3903	58	0.9853572330219641	6.231500114746085
Mesoderm	edl	FBgn0023214	FBtr0086652	chr2R	18667527	18673536	gd7	5	1	2872	218	0.9294498381877022	7.312085429604407
Mesoderm	edl	FBgn0023214	FBtr0086652	chr2R	18667527	18673536	gd7	5	2	2664	234	0.9192546583850931	7.464513805468546
Mesoderm	edl	FBgn0023214	FBtr0086652	chr2R	18667527	18673536	Toll10B	5	1	3043	281	0.9154632972322503	7.708959944510289
Mesoderm	edl	FBgn0023214	FBtr0086652	chr2R	18667527	18673536	Toll10B	5	2	4603	331	0.9329144710174301	7.797674806536246
Mesoderm	edl	FBgn0023214	FBtr0086652	chr2R	18667527	18673536	Tollrm9rm10	5	1	1945	66	0.9671805072103431	6.914343285086312
Mesoderm	edl	FBgn0023214	FBtr0086652	chr2R	18667527	18673536	Tollrm9rm10	5	2	4000	184	0.9560229445506692	7.074301505856463
Mesoderm	Act57B	FBgn0000044	FBtr0071519	chr2R	20944021	20946431	gd7	3	1	46	27	0.6301369863013698	4.8529332673091234
Mesoderm	Act57B	FBgn0000044	FBtr0071519	chr2R	20944021	20946431	gd7	3	2	10	17	0.37037037037037035	4.960344686119071
Mesoderm	Act57B	FBgn0000044	FBtr0071519	chr2R	20944021	20946431	Toll10B	3	1	108	64	0.627906976744186	5.697583259466283
Mesoderm	Act57B	FBgn0000044	FBtr0071519	chr2R	20944021	20946431	Toll10B	3	2	125	76	0.6218905472636815	5.7001475471014125
Mesoderm	Act57B	FBgn0000044	FBtr0071519	chr2R	20944021	20946431	Tollrm9rm10	3	1	8	29	0.21621621621621623	5.010959541427757
Mesoderm	Act57B	FBgn0000044	FBtr0071519	chr2R	20944021	20946431	Tollrm9rm10	3	2	13	23	0.3611111111111111	4.895215364215944
Mesoderm	Act57B	FBgn0000044	FBtr0071519	chr2R	20944021	20946431	gd7	5	1	5	44	0.10204081632653061	5.30281650596596
Mesoderm	Act57B	FBgn0000044	FBtr0071519	chr2R	20944021	20946431	gd7	5	2	4	22	0.15384615384615385	4.977231067515064
Mesoderm	Act57B	FBgn0000044	FBtr0071519	chr2R	20944021	20946431	Toll10B	5	1	246	112	0.6871508379888268	6.130132749237166
Mesoderm	Act57B	FBgn0000044	FBtr0071519	chr2R	20944021	20946431	Toll10B	5	2	271	99	0.7324324324324324	5.97026804025352
Mesoderm	Act57B	FBgn0000044	FBtr0071519	chr2R	20944021	20946431	Tollrm9rm10	5	1	4	10	0.2857142857142857	4.93321671605282
Mesoderm	Act57B	FBgn0000044	FBtr0071519	chr2R	20944021	20946431	Tollrm9rm10	5	2	14	24	0.3684210526315789	4.9144370170503135
Mesoderm	dnr1	FBgn0260866	FBtr0071837	chr2R	22563511	22592964	gd7	3	1	1388	30	0.9788434414668548	5.380275273642482
Mesoderm	dnr1	FBgn0260866	FBtr0071837	chr2R	22563511	22592964	gd7	3	2	1028	9	0.991321118611379	5.2371279093491845
Mesoderm	dnr1	FBgn0260866	FBtr0071837	chr2R	22563511	22592964	Toll10B	3	1	1073	61	0.9462081128747796	6.120212046435321
Mesoderm	dnr1	FBgn0260866	FBtr0071837	chr2R	22563511	22592964	Toll10B	3	2	1481	82	0.9475367882277671	6.209658800484524
Mesoderm	dnr1	FBgn0260866	FBtr0071837	chr2R	22563511	22592964	Tollrm9rm10	3	1	1254	72	0.9457013574660633	6.025147514050263
Mesoderm	dnr1	FBgn0260866	FBtr0071837	chr2R	22563511	22592964	Tollrm9rm10	3	2	1267	78	0.9420074349442379	6.073975896889464
Mesoderm	dnr1	FBgn0260866	FBtr0071837	chr2R	22563511	22592964	gd7	5	1	1443	52	0.9652173913043478	5.874165727356521
Mesoderm	dnr1	FBgn0260866	FBtr0071837	chr2R	22563511	22592964	gd7	5	2	1486	27	0.9821546596166556	5.561984831886631
Mesoderm	dnr1	FBgn0260866	FBtr0071837	chr2R	22563511	22592964	Toll10B	5	1	1220	153	0.8885651857246905	6.840553235822039
Mesoderm	dnr1	FBgn0260866	FBtr0071837	chr2R	22563511	22592964	Toll10B	5	2	1754	190	0.9022633744855967	6.971486846412196
Mesoderm	dnr1	FBgn0260866	FBtr0071837	chr2R	22563511	22592964	Tollrm9rm10	5	1	1069	82	0.9287576020851434	6.757597237135133
Mesoderm	dnr1	FBgn0260866	FBtr0071837	chr2R	22563511	22592964	Tollrm9rm10	5	2	1646	162	0.9103982300884956	6.6433793944522375
Mesoderm	twi	FBgn0003900	FBtr0100130	chr2R	23046322	23048325	gd7	3	1	2473	24	0.9903884661593912	5.468428404165602
Mesoderm	twi	FBgn0003900	FBtr0100130	chr2R	23046322	23048325	gd7	3	2	1504	21	0.9862295081967213	5.774535873633515
Mesoderm	twi	FBgn0003900	FBtr0100130	chr2R	23046322	23048325	Toll10B	3	1	2517	1594	0.6122597908051569	9.582942643388485
Mesoderm	twi	FBgn0003900	FBtr0100130	chr2R	23046322	23048325	Toll10B	3	2	2909	1908	0.6039028440938343	9.592013540595252
Mesoderm	twi	FBgn0003900	FBtr0100130	chr2R	23046322	23048325	Tollrm9rm10	3	1	1422	136	0.9127086007702182	6.77560056116781
Mesoderm	twi	FBgn0003900	FBtr0100130	chr2R	23046322	23048325	Tollrm9rm10	3	2	1464	96	0.9384615384615385	6.479846946280794
Mesoderm	twi	FBgn0003900	FBtr0100130	chr2R	23046322	23048325	gd7	5	1	80	11	0.8791208791208791	5.355189595402715
Mesoderm	twi	FBgn0003900	FBtr0100130	chr2R	23046322	23048325	gd7	5	2	109	10	0.9159663865546218	5.373685482045
Mesoderm	twi	FBgn0003900	FBtr0100130	chr2R	23046322	23048325	Toll10B	5	1	2090	263	0.8882277943051424	7.642018638830774
Mesoderm	twi	FBgn0003900	FBtr0100130	chr2R	23046322	23048325	Toll10B	5	2	2813	260	0.9153921249593231	7.56220112991908
Mesoderm	twi	FBgn0003900	FBtr0100130	chr2R	23046322	23048325	Tollrm9rm10	5	1	52	5	0.9122807017543859	5.485365229680239
Mesoderm	twi	FBgn0003900	FBtr0100130	chr2R	23046322	23048325	Tollrm9rm10	5	2	104	15	0.8739495798319328	5.405446854837445
Mesoderm	retn	FBgn0004795	FBtr0340029	chr2R	23632610	23654677	gd7	3	1	337	4440	0.07054636801339753	10.83084168145197
Mesoderm	retn	FBgn0004795	FBtr0340029	chr2R	23632610	23654677	gd7	3	2	268	2133	0.1116201582673886	10.746245263478306
Mesoderm	retn	FBgn0004795	FBtr0340029	chr2R	23632610	23654677	Toll10B	3	1	521	1381	0.27392218717139855	10.201352025327218
Mesoderm	retn	FBgn0004795	FBtr0340029	chr2R	23632610	23654677	Toll10B	3	2	765	1664	0.31494442157266367	10.214919838879888
Mesoderm	retn	FBgn0004795	FBtr0340029	chr2R	23632610	23654677	Tollrm9rm10	3	1	335	2343	0.12509335324869306	10.429891127215743
Mesoderm	retn	FBgn0004795	FBtr0340029	chr2R	23632610	23654677	Tollrm9rm10	3	2	274	2106	0.11512605042016806	10.31279954298161
Mesoderm	retn	FBgn0004795	FBtr0340029	chr2R	23632610	23654677	gd7	5	1	389	97	0.8004115226337448	7.978846797877628
Mesoderm	retn	FBgn0004795	FBtr0340029	chr2R	23632610	23654677	gd7	5	2	604	84	0.877906976744186	7.960997493847748
Mesoderm	retn	FBgn0004795	FBtr0340029	chr2R	23632610	23654677	Toll10B	5	1	1832	695	0.7249703205381876	9.533427872825875
Mesoderm	retn	FBgn0004795	FBtr0340029	chr2R	23632610	23654677	Toll10B	5	2	1978	771	0.7195343761367771	9.563142380030742
Mesoderm	retn	FBgn0004795	FBtr0340029	chr2R	23632610	23654677	Tollrm9rm10	5	1	159	40	0.7989949748743719	7.940621303965986
Mesoderm	retn	FBgn0004795	FBtr0340029	chr2R	23632610	23654677	Tollrm9rm10	5	2	469	67	0.875	7.758820429627495
Mesoderm	nerfin-1	FBgn0028999	FBtr0072592	chr3L	909112	912319	gd7	3	1	2184	39	0.9824561403508771	6.084436735792837
Mesoderm	nerfin-1	FBgn0028999	FBtr0072592	chr3L	909112	912319	gd7	3	2	1514	21	0.9863192182410423	6.148648276065316
Mesoderm	nerfin-1	FBgn0028999	FBtr0072592	chr3L	909112	912319	Toll10B	3	1	1548	260	0.8561946902654868	7.815009611455662
Mesoderm	nerfin-1	FBgn0028999	FBtr0072592	chr3L	909112	912319	Toll10B	3	2	1898	307	0.8607709750566893	7.810108567854603
Mesoderm	nerfin-1	FBgn0028999	FBtr0072592	chr3L	909112	912319	Tollrm9rm10	3	1	2465	161	0.9386900228484387	7.143837648315256
Mesoderm	nerfin-1	FBgn0028999	FBtr0072592	chr3L	909112	912319	Tollrm9rm10	3	2	2390	129	0.9487892020643113	6.962993492199299
Mesoderm	nerfin-1	FBgn0028999	FBtr0072592	chr3L	909112	912319	gd7	5	1	990	50	0.9519230769230769	6.4041483728593525
Mesoderm	nerfin-1	FBgn0028999	FBtr0072592	chr3L	909112	912319	gd7	5	2	1143	40	0.9661876584953508	6.341264687910936
Mesoderm	nerfin-1	FBgn0028999	FBtr0072592	chr3L	909112	912319	Toll10B	5	1	1026	449	0.6955932203389831	8.317058908544366
Mesoderm	nerfin-1	FBgn0028999	FBtr0072592	chr3L	909112	912319	Toll10B	5	2	1461	410	0.7808658471405665	8.160019888056816
Mesoderm	nerfin-1	FBgn0028999	FBtr0072592	chr3L	909112	912319	Tollrm9rm10	5	1	1038	138	0.8826530612244898	7.708794866542243
Mesoderm	nerfin-1	FBgn0028999	FBtr0072592	chr3L	909112	912319	Tollrm9rm10	5	2	2302	445	0.8380050964688751	8.029908491320597
Mesoderm	rho	FBgn0004635	FBtr0072694	chr3L	1463811	1468475	gd7	3	1	7899	500	0.9404691034646981	8.254319503632928
Mesoderm	rho	FBgn0004635	FBtr0072694	chr3L	1463811	1468475	gd7	3	2	5842	280	0.9542633126429272	8.31787593559432
Mesoderm	rho	FBgn0004635	FBtr0072694	chr3L	1463811	1468475	Toll10B	3	1	5495	819	0.8702882483370288	9.238547872563275
Mesoderm	rho	FBgn0004635	FBtr0072694	chr3L	1463811	1468475	Toll10B	3	2	7080	984	0.8779761904761905	9.25005810410033
Mesoderm	rho	FBgn0004635	FBtr0072694	chr3L	1463811	1468475	Tollrm9rm10	3	1	8044	493	0.9422513763617196	8.464294092213262
Mesoderm	rho	FBgn0004635	FBtr0072694	chr3L	1463811	1468475	Tollrm9rm10	3	2	8387	515	0.9421478319478769	8.494929239198521
Mesoderm	rho	FBgn0004635	FBtr0072694	chr3L	1463811	1468475	gd7	5	1	5779	154	0.974043485589078	7.577589577910181
Mesoderm	rho	FBgn0004635	FBtr0072694	chr3L	1463811	1468475	gd7	5	2	8076	136	0.9834388699464198	7.561495737934383
Mesoderm	rho	FBgn0004635	FBtr0072694	chr3L	1463811	1468475	Toll10B	5	1	6767	243	0.9653352353780313	8.087168705813763
Mesoderm	rho	FBgn0004635	FBtr0072694	chr3L	1463811	1468475	Toll10B	5	2	8562	300	0.96614759647935	8.207362111322537
Mesoderm	rho	FBgn0004635	FBtr0072694	chr3L	1463811	1468475	Tollrm9rm10	5	1	3280	29	0.991236022967664	7.0199338765971
Mesoderm	rho	FBgn0004635	FBtr0072694	chr3L	1463811	1468475	Tollrm9rm10	5	2	8724	66	0.9924914675767919	6.9646725723568945
Mesoderm	sty	FBgn0014388	FBtr0073146	chr3L	3402816	3417961	gd7	3	1	840	77	0.916030534351145	6.430293665906043
Mesoderm	sty	FBgn0014388	FBtr0073146	chr3L	3402816	3417961	gd7	3	2	528	46	0.9198606271777003	6.532936510821682
Mesoderm	sty	FBgn0014388	FBtr0073146	chr3L	3402816	3417961	Toll10B	3	1	1210	138	0.8976261127596439	7.2372919529014546
Mesoderm	sty	FBgn0014388	FBtr0073146	chr3L	3402816	3417961	Toll10B	3	2	1306	195	0.8700866089273818	7.380837694902619
Mesoderm	sty	FBgn0014388	FBtr0073146	chr3L	3402816	3417961	Tollrm9rm10	3	1	1507	106	0.9342839429634222	6.806006025904582
Mesoderm	sty	FBgn0014388	FBtr0073146	chr3L	3402816	3417961	Tollrm9rm10	3	2	1155	98	0.9217877094972067	6.743666337063953
Mesoderm	sty	FBgn0014388	FBtr0073146	chr3L	3402816	3417961	gd7	5	1	681	163	0.806872037914692	7.207927463351882
Mesoderm	sty	FBgn0014388	FBtr0073146	chr3L	3402816	3417961	gd7	5	2	941	121	0.8860640301318268	7.0521459936277955
Mesoderm	sty	FBgn0014388	FBtr0073146	chr3L	3402816	3417961	Toll10B	5	1	1487	339	0.8143483023001096	8.01267886360004
Mesoderm	sty	FBgn0014388	FBtr0073146	chr3L	3402816	3417961	Toll10B	5	2	1914	312	0.8598382749326146	7.869619906678444
Mesoderm	sty	FBgn0014388	FBtr0073146	chr3L	3402816	3417961	Tollrm9rm10	5	1	1091	101	0.915268456375839	7.409018871849972
Mesoderm	sty	FBgn0014388	FBtr0073146	chr3L	3402816	3417961	Tollrm9rm10	5	2	1674	278	0.8575819672131147	7.568872585395635
Mesoderm	ImpE2	FBgn0001254	FBtr0073141	chr3L	3510974	3512681	gd7	3	1	83	52	0.6148148148148148	5.167280406450658
Mesoderm	ImpE2	FBgn0001254	FBtr0073141	chr3L	3510974	3512681	gd7	3	2	64	25	0.7191011235955056	5.125651382562431
Mesoderm	ImpE2	FBgn0001254	FBtr0073141	chr3L	3510974	3512681	Toll10B	3	1	52	102	0.33766233766233766	6.045314213615281
Mesoderm	ImpE2	FBgn0001254	FBtr0073141	chr3L	3510974	3512681	Toll10B	3	2	110	163	0.40293040293040294	6.30557622346867
Mesoderm	ImpE2	FBgn0001254	FBtr0073141	chr3L	3510974	3512681	Tollrm9rm10	3	1	58	40	0.5918367346938775	5.160048942656337
Mesoderm	ImpE2	FBgn0001254	FBtr0073141	chr3L	3510974	3512681	Tollrm9rm10	3	2	75	47	0.6147540983606558	5.251548068512377
Mesoderm	ImpE2	FBgn0001254	FBtr0073141	chr3L	3510974	3512681	gd7	5	1	55	24	0.6962025316455697	4.939902638018865
Mesoderm	ImpE2	FBgn0001254	FBtr0073141	chr3L	3510974	3512681	gd7	5	2	48	20	0.7058823529411765	4.904561493705284
Mesoderm	ImpE2	FBgn0001254	FBtr0073141	chr3L	3510974	3512681	Toll10B	5	1	45	17	0.7258064516129032	4.872116381711096
Mesoderm	ImpE2	FBgn0001254	FBtr0073141	chr3L	3510974	3512681	Toll10B	5	2	52	40	0.5652173913043478	5.287561107228596
Mesoderm	ImpE2	FBgn0001254	FBtr0073141	chr3L	3510974	3512681	Tollrm9rm10	5	1	21	8	0.7241379310344828	4.821957869512362
Mesoderm	ImpE2	FBgn0001254	FBtr0073141	chr3L	3510974	3512681	Tollrm9rm10	5	2	39	26	0.6	4.92396839290334
Mesoderm	CG11357	FBgn0035558	FBtr0113143	chr3L	4542120	4553457	gd7	3	1	227	64	0.7800687285223368	5.804907629313049
Mesoderm	CG11357	FBgn0035558	FBtr0113143	chr3L	4542120	4553457	gd7	3	2	191	31	0.8603603603603603	5.777655784475847
Mesoderm	CG11357	FBgn0035558	FBtr0113143	chr3L	4542120	4553457	Toll10B	3	1	200	114	0.6369426751592356	6.623964905456593
Mesoderm	CG11357	FBgn0035558	FBtr0113143	chr3L	4542120	4553457	Toll10B	3	2	262	134	0.6616161616161617	6.616740255569063
Mesoderm	CG11357	FBgn0035558	FBtr0113143	chr3L	4542120	4553457	Tollrm9rm10	3	1	275	37	0.8814102564102564	5.638668957565477
Mesoderm	CG11357	FBgn0035558	FBtr0113143	chr3L	4542120	4553457	Tollrm9rm10	3	2	204	31	0.8680851063829788	5.542503283079139
Mesoderm	CG11357	FBgn0035558	FBtr0113143	chr3L	4542120	4553457	gd7	5	1	344	81	0.8094117647058824	6.19937710372497
Mesoderm	CG11357	FBgn0035558	FBtr0113143	chr3L	4542120	4553457	gd7	5	2	378	76	0.8325991189427313	6.226391842890278
Mesoderm	CG11357	FBgn0035558	FBtr0113143	chr3L	4542120	4553457	Toll10B	5	1	390	182	0.6818181818181818	7.01336998347122
Mesoderm	CG11357	FBgn0035558	FBtr0113143	chr3L	4542120	4553457	Toll10B	5	2	471	209	0.6926470588235294	7.075728838787967
Mesoderm	CG11357	FBgn0035558	FBtr0113143	chr3L	4542120	4553457	Tollrm9rm10	5	1	149	17	0.8975903614457831	5.70065201449019
Mesoderm	CG11357	FBgn0035558	FBtr0113143	chr3L	4542120	4553457	Tollrm9rm10	5	2	305	66	0.8221024258760108	5.9804996348737935
Mesoderm	ltl	FBgn0268063	FBtr0076793	chr3L	7519483	7528013	gd7	3	1	306	27	0.918918918918919	5.063918942023669
Mesoderm	ltl	FBgn0268063	FBtr0076793	chr3L	7519483	7528013	gd7	3	2	210	13	0.9417040358744395	5.077890781347841
Mesoderm	ltl	FBgn0268063	FBtr0076793	chr3L	7519483	7528013	Toll10B	3	1	681	363	0.6522988505747126	7.587848348196529
Mesoderm	ltl	FBgn0268063	FBtr0076793	chr3L	7519483	7528013	Toll10B	3	2	747	468	0.6148148148148148	7.6754219409629565
Mesoderm	ltl	FBgn0268063	FBtr0076793	chr3L	7519483	7528013	Tollrm9rm10	3	1	257	44	0.8538205980066446	5.491541213608384
Mesoderm	ltl	FBgn0268063	FBtr0076793	chr3L	7519483	7528013	Tollrm9rm10	3	2	217	58	0.7890909090909091	5.672787549688788
Mesoderm	ltl	FBgn0268063	FBtr0076793	chr3L	7519483	7528013	gd7	5	1	56	9	0.8615384615384616	4.808051952588767
Mesoderm	ltl	FBgn0268063	FBtr0076793	chr3L	7519483	7528013	gd7	5	2	62	5	0.9253731343283582	4.709251468145275
Mesoderm	ltl	FBgn0268063	FBtr0076793	chr3L	7519483	7528013	Toll10B	5	1	672	105	0.8648648648648649	6.375258357396104
Mesoderm	ltl	FBgn0268063	FBtr0076793	chr3L	7519483	7528013	Toll10B	5	2	999	114	0.8975741239892183	6.386678653081938
Mesoderm	ltl	FBgn0268063	FBtr0076793	chr3L	7519483	7528013	Tollrm9rm10	5	1	26	13	0.6666666666666666	5.300975111237114
Mesoderm	ltl	FBgn0268063	FBtr0076793	chr3L	7519483	7528013	Tollrm9rm10	5	2	61	21	0.7439024390243902	5.072376395571585
Mesoderm	CG7120	FBgn0035888	FBtr0332983	chr3L	8396000	8402295	gd7	3	1	1873	35	0.9816561844863732	5.183341213888368
Mesoderm	CG7120	FBgn0035888	FBtr0332983	chr3L	8396000	8402295	gd7	3	2	891	18	0.9801980198019802	5.203183296610126
Mesoderm	CG7120	FBgn0035888	FBtr0332983	chr3L	8396000	8402295	Toll10B	3	1	1328	63	0.9547088425593099	5.892082244144505
Mesoderm	CG7120	FBgn0035888	FBtr0332983	chr3L	8396000	8402295	Toll10B	3	2	1237	71	0.9457186544342507	5.854624658858137
Mesoderm	CG7120	FBgn0035888	FBtr0332983	chr3L	8396000	8402295	Tollrm9rm10	3	1	1181	44	0.9640816326530612	5.450574965014007
Mesoderm	CG7120	FBgn0035888	FBtr0332983	chr3L	8396000	8402295	Tollrm9rm10	3	2	1141	46	0.9612468407750632	5.471156202337796
Mesoderm	CG7120	FBgn0035888	FBtr0332983	chr3L	8396000	8402295	gd7	5	1	198	16	0.9252336448598131	5.008727239384864
Mesoderm	CG7120	FBgn0035888	FBtr0332983	chr3L	8396000	8402295	gd7	5	2	194	14	0.9326923076923077	5.0037286511578545
Mesoderm	CG7120	FBgn0035888	FBtr0332983	chr3L	8396000	8402295	Toll10B	5	1	1620	153	0.9137055837563451	6.60460344166577
Mesoderm	CG7120	FBgn0035888	FBtr0332983	chr3L	8396000	8402295	Toll10B	5	2	2367	153	0.9392857142857143	6.54323040557898
Mesoderm	CG7120	FBgn0035888	FBtr0332983	chr3L	8396000	8402295	Tollrm9rm10	5	1	748	33	0.9577464788732394	5.796867348446153
Mesoderm	CG7120	FBgn0035888	FBtr0332983	chr3L	8396000	8402295	Tollrm9rm10	5	2	1164	78	0.9371980676328503	5.824212203366541
Mesoderm	Pka-C3	FBgn0000489	FBtr0075529	chr3L	15925805	15952993	gd7	3	1	684	116	0.855	6.246368089940181
Mesoderm	Pka-C3	FBgn0000489	FBtr0075529	chr3L	15925805	15952993	gd7	3	2	407	61	0.8696581196581197	6.254492747808574
Mesoderm	Pka-C3	FBgn0000489	FBtr0075529	chr3L	15925805	15952993	Toll10B	3	1	1007	491	0.6722296395193591	8.084044788042974
Mesoderm	Pka-C3	FBgn0000489	FBtr0075529	chr3L	15925805	15952993	Toll10B	3	2	1037	579	0.6417079207920792	8.078256640831867
Mesoderm	Pka-C3	FBgn0000489	FBtr0075529	chr3L	15925805	15952993	Tollrm9rm10	3	1	537	145	0.7873900293255132	6.6315375339676415
Mesoderm	Pka-C3	FBgn0000489	FBtr0075529	chr3L	15925805	15952993	Tollrm9rm10	3	2	508	123	0.8050713153724247	6.484267894039497
Mesoderm	Pka-C3	FBgn0000489	FBtr0075529	chr3L	15925805	15952993	gd7	5	1	180	24	0.8823529411764706	5.471545971859015
Mesoderm	Pka-C3	FBgn0000489	FBtr0075529	chr3L	15925805	15952993	gd7	5	2	221	19	0.9208333333333333	5.418251510405279
Mesoderm	Pka-C3	FBgn0000489	FBtr0075529	chr3L	15925805	15952993	Toll10B	5	1	434	38	0.9194915254237288	5.837111325381947
Mesoderm	Pka-C3	FBgn0000489	FBtr0075529	chr3L	15925805	15952993	Toll10B	5	2	597	34	0.9461172741679873	5.723749324770423
Mesoderm	Pka-C3	FBgn0000489	FBtr0075529	chr3L	15925805	15952993	Tollrm9rm10	5	1	210	10	0.9545454545454546	5.478454932649981
Mesoderm	Pka-C3	FBgn0000489	FBtr0075529	chr3L	15925805	15952993	Tollrm9rm10	5	2	257	24	0.9145907473309609	5.413364975178684
Mesoderm	CG32182	FBgn0052182	FBtr0075188	chr3L	17758112	17759553	gd7	3	1	12	25	0.32432432432432434	4.686892157573676
Mesoderm	CG32182	FBgn0052182	FBtr0075188	chr3L	17758112	17759553	gd7	3	2	17	19	0.4722222222222222	4.887340041177359
Mesoderm	CG32182	FBgn0052182	FBtr0075188	chr3L	17758112	17759553	Toll10B	3	1	28	42	0.4	5.298388115947851
Mesoderm	CG32182	FBgn0052182	FBtr0075188	chr3L	17758112	17759553	Toll10B	3	2	60	65	0.48	5.490496569899126
Mesoderm	CG32182	FBgn0052182	FBtr0075188	chr3L	17758112	17759553	Tollrm9rm10	3	1	14	16	0.4666666666666667	4.613632815750239
Mesoderm	CG32182	FBgn0052182	FBtr0075188	chr3L	17758112	17759553	Tollrm9rm10	3	2	11	12	0.4782608695652174	4.506525629299794
Mesoderm	CG32182	FBgn0052182	FBtr0075188	chr3L	17758112	17759553	gd7	5	1	14	18	0.4375	4.706960963170523
Mesoderm	CG32182	FBgn0052182	FBtr0075188	chr3L	17758112	17759553	gd7	5	2	6	9	0.4	4.49785829903287
Mesoderm	CG32182	FBgn0052182	FBtr0075188	chr3L	17758112	17759553	Toll10B	5	1	115	155	0.42592592592592593	6.345175574388521
Mesoderm	CG32182	FBgn0052182	FBtr0075188	chr3L	17758112	17759553	Toll10B	5	2	154	144	0.5167785234899329	6.215721489054342
Mesoderm	CG32182	FBgn0052182	FBtr0075188	chr3L	17758112	17759553	Tollrm9rm10	5	1	15	18	0.45454545454545453	5.088919093139033
Mesoderm	CG32182	FBgn0052182	FBtr0075188	chr3L	17758112	17759553	Tollrm9rm10	5	2	22	20	0.5238095238095238	4.701875599933706
Mesoderm	kni	FBgn0001320	FBtr0078283	chr3L	20692330	20695378	gd7	3	1	1557	1760	0.4694000602954477	9.682845649831894
Mesoderm	kni	FBgn0001320	FBtr0078283	chr3L	20692330	20695378	gd7	3	2	1164	771	0.6015503875968993	9.511173158163128
Mesoderm	kni	FBgn0001320	FBtr0078283	chr3L	20692330	20695378	Toll10B	3	1	1099	1429	0.43473101265822783	10.02442655845078
Mesoderm	kni	FBgn0001320	FBtr0078283	chr3L	20692330	20695378	Toll10B	3	2	1473	1625	0.47546804389928987	9.979531945242677
Mesoderm	kni	FBgn0001320	FBtr0078283	chr3L	20692330	20695378	Tollrm9rm10	3	1	1597	1149	0.5815731973780044	9.507164083463444
Mesoderm	kni	FBgn0001320	FBtr0078283	chr3L	20692330	20695378	Tollrm9rm10	3	2	1659	1066	0.6088073394495412	9.4245476199691
Mesoderm	kni	FBgn0001320	FBtr0078283	chr3L	20692330	20695378	gd7	5	1	936	98	0.9052224371373307	7.6089350009434495
Mesoderm	kni	FBgn0001320	FBtr0078283	chr3L	20692330	20695378	gd7	5	2	1259	86	0.9360594795539033	7.595030164467847
Mesoderm	kni	FBgn0001320	FBtr0078283	chr3L	20692330	20695378	Toll10B	5	1	1276	169	0.8830449826989619	8.09167206191881
Mesoderm	kni	FBgn0001320	FBtr0078283	chr3L	20692330	20695378	Toll10B	5	2	1798	164	0.9164118246687054	8.017815587132075
Mesoderm	kni	FBgn0001320	FBtr0078283	chr3L	20692330	20695378	Tollrm9rm10	5	1	898	83	0.9153924566768603	7.983929281511239
Mesoderm	kni	FBgn0001320	FBtr0078283	chr3L	20692330	20695378	Tollrm9rm10	5	2	2256	226	0.9089443996776793	8.088232363002788
Mesoderm	Six4	FBgn0027364	FBtr0078274	chr3L	20788886	20792777	gd7	3	1	2164	123	0.9462177525142108	6.245630576509733
Mesoderm	Six4	FBgn0027364	FBtr0078274	chr3L	20788886	20792777	gd7	3	2	1548	80	0.9508599508599509	6.414378944581768
Mesoderm	Six4	FBgn0027364	FBtr0078274	chr3L	20788886	20792777	Toll10B	3	1	1271	39	0.9702290076335878	5.835871289528828
Mesoderm	Six4	FBgn0027364	FBtr0078274	chr3L	20788886	20792777	Toll10B	3	2	1908	73	0.9631499242806664	6.1368573527241645
Mesoderm	Six4	FBgn0027364	FBtr0078274	chr3L	20788886	20792777	Tollrm9rm10	3	1	1929	28	0.9856923863055698	5.482812837810347
Mesoderm	Six4	FBgn0027364	FBtr0078274	chr3L	20788886	20792777	Tollrm9rm10	3	2	1872	41	0.9785676947203346	5.674902792317522
Mesoderm	Six4	FBgn0027364	FBtr0078274	chr3L	20788886	20792777	gd7	5	1	1657	66	0.9616947185142194	6.044230549541626
Mesoderm	Six4	FBgn0027364	FBtr0078274	chr3L	20788886	20792777	gd7	5	2	1694	52	0.9702176403207331	5.951884493386581
Mesoderm	Six4	FBgn0027364	FBtr0078274	chr3L	20788886	20792777	Toll10B	5	1	1378	255	0.8438456827924066	7.324670665162459
Mesoderm	Six4	FBgn0027364	FBtr0078274	chr3L	20788886	20792777	Toll10B	5	2	1882	251	0.8823253633380216	7.243803697405269
Mesoderm	Six4	FBgn0027364	FBtr0078274	chr3L	20788886	20792777	Tollrm9rm10	5	1	859	21	0.9761363636363637	5.796757855012096
Mesoderm	Six4	FBgn0027364	FBtr0078274	chr3L	20788886	20792777	Tollrm9rm10	5	2	1749	54	0.9700499168053245	5.839141131786005
Mesoderm	croc	FBgn0014143	FBtr0078395	chr3L	21474133	21476479	gd7	3	1	707	32	0.9566982408660352	5.661461223736475
Mesoderm	croc	FBgn0014143	FBtr0078395	chr3L	21474133	21476479	gd7	3	2	547	22	0.961335676625659	5.838731023966322
Mesoderm	croc	FBgn0014143	FBtr0078395	chr3L	21474133	21476479	Toll10B	3	1	513	405	0.5588235294117647	8.037681939580706
Mesoderm	croc	FBgn0014143	FBtr0078395	chr3L	21474133	21476479	Toll10B	3	2	754	503	0.5998408910103421	8.084017611000045
Mesoderm	croc	FBgn0014143	FBtr0078395	chr3L	21474133	21476479	Tollrm9rm10	3	1	795	212	0.7894736842105263	7.140548797886051
Mesoderm	croc	FBgn0014143	FBtr0078395	chr3L	21474133	21476479	Tollrm9rm10	3	2	722	170	0.8094170403587444	6.939134822675711
Mesoderm	croc	FBgn0014143	FBtr0078395	chr3L	21474133	21476479	gd7	5	1	255	5	0.9807692307692307	5.273443158840889
Mesoderm	croc	FBgn0014143	FBtr0078395	chr3L	21474133	21476479	gd7	5	2	259	8	0.9700374531835206	5.395487311574232
Mesoderm	croc	FBgn0014143	FBtr0078395	chr3L	21474133	21476479	Toll10B	5	1	318	249	0.5608465608465608	7.543105627859036
Mesoderm	croc	FBgn0014143	FBtr0078395	chr3L	21474133	21476479	Toll10B	5	2	552	291	0.6548042704626335	7.625064705406522
Mesoderm	croc	FBgn0014143	FBtr0078395	chr3L	21474133	21476479	Tollrm9rm10	5	1	210	43	0.8300395256916996	6.5098583842642475
Mesoderm	croc	FBgn0014143	FBtr0078395	chr3L	21474133	21476479	Tollrm9rm10	5	2	328	59	0.8475452196382429	6.139643435912782
Mesoderm	Mes2	FBgn0037207	FBtr0078561	chr3L	22945657	22952248	gd7	3	1	1416	58	0.9606512890094979	6.5903482506836335
Mesoderm	Mes2	FBgn0037207	FBtr0078561	chr3L	22945657	22952248	gd7	3	2	893	40	0.9571275455519829	6.767154311581281
Mesoderm	Mes2	FBgn0037207	FBtr0078561	chr3L	22945657	22952248	Toll10B	3	1	1075	347	0.7559774964838256	8.296510063481282
Mesoderm	Mes2	FBgn0037207	FBtr0078561	chr3L	22945657	22952248	Toll10B	3	2	1268	521	0.708775852431526	8.51674126249351
Mesoderm	Mes2	FBgn0037207	FBtr0078561	chr3L	22945657	22952248	Tollrm9rm10	3	1	1167	94	0.9254559873116575	7.014876440736759
Mesoderm	Mes2	FBgn0037207	FBtr0078561	chr3L	22945657	22952248	Tollrm9rm10	3	2	951	112	0.8946378174976481	7.124364014849016
Mesoderm	Mes2	FBgn0037207	FBtr0078561	chr3L	22945657	22952248	gd7	5	1	719	309	0.6994163424124513	8.009325812914293
Mesoderm	Mes2	FBgn0037207	FBtr0078561	chr3L	22945657	22952248	gd7	5	2	983	238	0.8050778050778051	7.869780092246038
Mesoderm	Mes2	FBgn0037207	FBtr0078561	chr3L	22945657	22952248	Toll10B	5	1	1117	654	0.6307171089779785	8.886995810344608
Mesoderm	Mes2	FBgn0037207	FBtr0078561	chr3L	22945657	22952248	Toll10B	5	2	1927	573	0.7708	8.687396897966831
Mesoderm	Mes2	FBgn0037207	FBtr0078561	chr3L	22945657	22952248	Tollrm9rm10	5	1	449	121	0.787719298245614	7.82577815073073
Mesoderm	Mes2	FBgn0037207	FBtr0078561	chr3L	22945657	22952248	Tollrm9rm10	5	2	1134	366	0.756	8.064501593592919
Mesoderm	cas	FBgn0004878	FBtr0078725	chr3R	5712975	5716805	gd7	3	1	412	23	0.9471264367816092	5.205180892860917
Mesoderm	cas	FBgn0004878	FBtr0078725	chr3R	5712975	5716805	gd7	3	2	267	10	0.9638989169675091	5.196787879981551
Mesoderm	cas	FBgn0004878	FBtr0078725	chr3R	5712975	5716805	Toll10B	3	1	297	68	0.8136986301369863	6.128562977479983
Mesoderm	cas	FBgn0004878	FBtr0078725	chr3R	5712975	5716805	Toll10B	3	2	392	99	0.7983706720977597	6.283206506136632
Mesoderm	cas	FBgn0004878	FBtr0078725	chr3R	5712975	5716805	Tollrm9rm10	3	1	515	128	0.8009331259720062	6.387444930938002
Mesoderm	cas	FBgn0004878	FBtr0078725	chr3R	5712975	5716805	Tollrm9rm10	3	2	498	99	0.8341708542713567	6.1791381130763074
Mesoderm	cas	FBgn0004878	FBtr0078725	chr3R	5712975	5716805	gd7	5	1	256	53	0.8284789644012945	5.817299896587339
Mesoderm	cas	FBgn0004878	FBtr0078725	chr3R	5712975	5716805	gd7	5	2	320	25	0.927536231884058	5.455351159558275
Mesoderm	cas	FBgn0004878	FBtr0078725	chr3R	5712975	5716805	Toll10B	5	1	285	144	0.6643356643356644	6.7166892335186645
Mesoderm	cas	FBgn0004878	FBtr0078725	chr3R	5712975	5716805	Toll10B	5	2	362	115	0.7589098532494759	6.467889182989946
Mesoderm	cas	FBgn0004878	FBtr0078725	chr3R	5712975	5716805	Tollrm9rm10	5	1	270	33	0.8910891089108911	5.98681588438817
Mesoderm	cas	FBgn0004878	FBtr0078725	chr3R	5712975	5716805	Tollrm9rm10	5	2	481	105	0.8208191126279863	6.223778210904362
Mesoderm	CG14688	FBgn0037819	FBtr0113215	chr3R	10677737	10680925	gd7	3	1	896	20	0.9781659388646288	4.636198196273042
Mesoderm	CG14688	FBgn0037819	FBtr0113215	chr3R	10677737	10680925	gd7	3	2	597	10	0.9835255354200988	4.658518993656442
Mesoderm	CG14688	FBgn0037819	FBtr0113215	chr3R	10677737	10680925	Toll10B	3	1	933	74	0.9265143992055611	5.739761374643845
Mesoderm	CG14688	FBgn0037819	FBtr0113215	chr3R	10677737	10680925	Toll10B	3	2	964	110	0.8975791433891993	5.926091889987791
Mesoderm	CG14688	FBgn0037819	FBtr0113215	chr3R	10677737	10680925	Tollrm9rm10	3	1	632	8	0.9875	4.446704770604287
Mesoderm	CG14688	FBgn0037819	FBtr0113215	chr3R	10677737	10680925	Tollrm9rm10	3	2	489	8	0.9839034205231388	4.443383092195493
Mesoderm	CG14688	FBgn0037819	FBtr0113215	chr3R	10677737	10680925	gd7	5	1	467	35	0.9302788844621513	5.083746051458347
Mesoderm	CG14688	FBgn0037819	FBtr0113215	chr3R	10677737	10680925	gd7	5	2	829	34	0.9606025492468134	5.126537703860405
Mesoderm	CG14688	FBgn0037819	FBtr0113215	chr3R	10677737	10680925	Toll10B	5	1	2079	93	0.9571823204419889	5.909736525667565
Mesoderm	CG14688	FBgn0037819	FBtr0113215	chr3R	10677737	10680925	Toll10B	5	2	2285	98	0.9588753671842216	5.896387739146751
Mesoderm	CG14688	FBgn0037819	FBtr0113215	chr3R	10677737	10680925	Tollrm9rm10	5	1	211	10	0.9547511312217195	4.8395735207644845
Mesoderm	CG14688	FBgn0037819	FBtr0113215	chr3R	10677737	10680925	Tollrm9rm10	5	2	497	32	0.9395085066162571	4.971518496524557
Mesoderm	Ect3	FBgn0260746	FBtr0082487	chr3R	11999278	12003516	gd7	3	1	2530	54	0.9791021671826625	5.411376153185247
Mesoderm	Ect3	FBgn0260746	FBtr0082487	chr3R	11999278	12003516	gd7	3	2	1611	34	0.9793313069908814	5.530979093748095
Mesoderm	Ect3	FBgn0260746	FBtr0082487	chr3R	11999278	12003516	Toll10B	3	1	926	42	0.9566115702479339	5.596723497665558
Mesoderm	Ect3	FBgn0260746	FBtr0082487	chr3R	11999278	12003516	Toll10B	3	2	957	39	0.9608433734939759	5.444844357677232
Mesoderm	Ect3	FBgn0260746	FBtr0082487	chr3R	11999278	12003516	Tollrm9rm10	3	1	1326	47	0.965768390386016	5.479000678691371
Mesoderm	Ect3	FBgn0260746	FBtr0082487	chr3R	11999278	12003516	Tollrm9rm10	3	2	1289	52	0.9612229679343773	5.534760678354197
Mesoderm	Ect3	FBgn0260746	FBtr0082487	chr3R	11999278	12003516	gd7	5	1	492	22	0.9571984435797666	5.135926924731985
Mesoderm	Ect3	FBgn0260746	FBtr0082487	chr3R	11999278	12003516	gd7	5	2	860	17	0.9806157354618016	5.07538912352328
Mesoderm	Ect3	FBgn0260746	FBtr0082487	chr3R	11999278	12003516	Toll10B	5	1	607	121	0.8337912087912088	6.372944482872556
Mesoderm	Ect3	FBgn0260746	FBtr0082487	chr3R	11999278	12003516	Toll10B	5	2	793	104	0.8840579710144928	6.190463555816699
Mesoderm	Ect3	FBgn0260746	FBtr0082487	chr3R	11999278	12003516	Tollrm9rm10	5	1	274	42	0.8670886075949367	5.949515754760334
Mesoderm	Ect3	FBgn0260746	FBtr0082487	chr3R	11999278	12003516	Tollrm9rm10	5	2	787	76	0.9119351100811124	5.787995918590923
Mesoderm	ry	FBgn0003308	FBtr0082704	chr3R	13032528	13038020	gd7	3	1	963	146	0.8683498647430117	6.77270990610664
Mesoderm	ry	FBgn0003308	FBtr0082704	chr3R	13032528	13038020	gd7	3	2	551	89	0.8609375	6.896456759107683
Mesoderm	ry	FBgn0003308	FBtr0082704	chr3R	13032528	13038020	Toll10B	3	1	522	549	0.48739495798319327	8.450722816606563
Mesoderm	ry	FBgn0003308	FBtr0082704	chr3R	13032528	13038020	Toll10B	3	2	564	547	0.5076507650765076	8.275284613187681
Mesoderm	ry	FBgn0003308	FBtr0082704	chr3R	13032528	13038020	Tollrm9rm10	3	1	506	114	0.8161290322580645	6.7750891780113776
Mesoderm	ry	FBgn0003308	FBtr0082704	chr3R	13032528	13038020	Tollrm9rm10	3	2	554	119	0.8231797919762258	6.79961575838351
Mesoderm	ry	FBgn0003308	FBtr0082704	chr3R	13032528	13038020	gd7	5	1	243	103	0.7023121387283237	6.772485615511275
Mesoderm	ry	FBgn0003308	FBtr0082704	chr3R	13032528	13038020	gd7	5	2	218	99	0.6876971608832808	6.8190111935185
Mesoderm	ry	FBgn0003308	FBtr0082704	chr3R	13032528	13038020	Toll10B	5	1	230	99	0.6990881458966566	6.882354401205876
Mesoderm	ry	FBgn0003308	FBtr0082704	chr3R	13032528	13038020	Toll10B	5	2	266	120	0.689119170984456	6.976931350590643
Mesoderm	ry	FBgn0003308	FBtr0082704	chr3R	13032528	13038020	Tollrm9rm10	5	1	126	28	0.8181818181818182	6.408533982879057
Mesoderm	ry	FBgn0003308	FBtr0082704	chr3R	13032528	13038020	Tollrm9rm10	5	2	111	65	0.6306818181818182	6.380785701283708
Mesoderm	sim	FBgn0004666	FBtr0082710	chr3R	13072399	13078124	gd7	3	1	6714	67	0.9901194514083469	5.7408984961207805
Mesoderm	sim	FBgn0004666	FBtr0082710	chr3R	13072399	13078124	gd7	3	2	4192	34	0.9919545669663985	5.735687661453461
Mesoderm	sim	FBgn0004666	FBtr0082710	chr3R	13072399	13078124	Toll10B	3	1	1620	171	0.9045226130653267	6.913259217943494
Mesoderm	sim	FBgn0004666	FBtr0082710	chr3R	13072399	13078124	Toll10B	3	2	1693	208	0.8905839032088374	6.937580782342504
Mesoderm	sim	FBgn0004666	FBtr0082710	chr3R	13072399	13078124	Tollrm9rm10	3	1	4401	55	0.9876570915619389	5.777282428155591
Mesoderm	sim	FBgn0004666	FBtr0082710	chr3R	13072399	13078124	Tollrm9rm10	3	2	4745	46	0.9903986641619703	5.657881352059676
Mesoderm	sim	FBgn0004666	FBtr0082710	chr3R	13072399	13078124	gd7	5	1	1164	21	0.9822784810126582	5.307739423498962
Mesoderm	sim	FBgn0004666	FBtr0082710	chr3R	13072399	13078124	gd7	5	2	1541	23	0.9852941176470589	5.401560026150619
Mesoderm	sim	FBgn0004666	FBtr0082710	chr3R	13072399	13078124	Toll10B	5	1	333	194	0.6318785578747628	7.01201389189132
Mesoderm	sim	FBgn0004666	FBtr0082710	chr3R	13072399	13078124	Toll10B	5	2	533	207	0.7202702702702702	7.007763857244366
Mesoderm	sim	FBgn0004666	FBtr0082710	chr3R	13072399	13078124	Tollrm9rm10	5	1	367	16	0.95822454308094	5.566352316327697
Mesoderm	sim	FBgn0004666	FBtr0082710	chr3R	13072399	13078124	Tollrm9rm10	5	2	1215	16	0.9870024370430545	5.149400704449053
Mesoderm	wntD	FBgn0038134	FBtr0082775	chr3R	13292052	13293198	gd7	3	1	38	13	0.7450980392156863	5.406656024162691
Mesoderm	wntD	FBgn0038134	FBtr0082775	chr3R	13292052	13293198	gd7	3	2	43	8	0.8431372549019608	5.541399287345371
Mesoderm	wntD	FBgn0038134	FBtr0082775	chr3R	13292052	13293198	Toll10B	3	1	232	358	0.39322033898305087	7.953936941755083
Mesoderm	wntD	FBgn0038134	FBtr0082775	chr3R	13292052	13293198	Toll10B	3	2	305	450	0.40397350993377484	8.011403314585065
Mesoderm	wntD	FBgn0038134	FBtr0082775	chr3R	13292052	13293198	Tollrm9rm10	3	1	40	59	0.40404040404040403	6.19808307330133
Mesoderm	wntD	FBgn0038134	FBtr0082775	chr3R	13292052	13293198	Tollrm9rm10	3	2	111	45	0.7115384615384616	6.027339464352368
Mesoderm	wntD	FBgn0038134	FBtr0082775	chr3R	13292052	13293198	gd7	5	1	57	35	0.6195652173913043	5.953023777190706
Mesoderm	wntD	FBgn0038134	FBtr0082775	chr3R	13292052	13293198	gd7	5	2	72	44	0.6206896551724138	6.145146797678935
Mesoderm	wntD	FBgn0038134	FBtr0082775	chr3R	13292052	13293198	Toll10B	5	1	122	299	0.28978622327790976	7.759016438083293
Mesoderm	wntD	FBgn0038134	FBtr0082775	chr3R	13292052	13293198	Toll10B	5	2	217	462	0.31958762886597936	8.119145905062641
Mesoderm	wntD	FBgn0038134	FBtr0082775	chr3R	13292052	13293198	Tollrm9rm10	5	1	55	106	0.3416149068322981	7.289001134314507
Mesoderm	wntD	FBgn0038134	FBtr0082775	chr3R	13292052	13293198	Tollrm9rm10	5	2	89	180	0.3308550185873606	7.032151286111885
Mesoderm	Act87E	FBgn0000046	FBtr0082785	chr3R	13425983	13428089	gd7	3	1	87	34	0.71900826446281	5.296532155443021
Mesoderm	Act87E	FBgn0000046	FBtr0082785	chr3R	13425983	13428089	gd7	3	2	49	18	0.7313432835820896	5.335228428949978
Mesoderm	Act87E	FBgn0000046	FBtr0082785	chr3R	13425983	13428089	Toll10B	3	1	249	89	0.7366863905325444	6.273857767877039
Mesoderm	Act87E	FBgn0000046	FBtr0082785	chr3R	13425983	13428089	Toll10B	3	2	328	99	0.7681498829039812	6.223479289080842
Mesoderm	Act87E	FBgn0000046	FBtr0082785	chr3R	13425983	13428089	Tollrm9rm10	3	1	43	48	0.4725274725274725	5.626217808457086
Mesoderm	Act87E	FBgn0000046	FBtr0082785	chr3R	13425983	13428089	Tollrm9rm10	3	2	74	43	0.6324786324786325	5.554409333394366
Mesoderm	Act87E	FBgn0000046	FBtr0082785	chr3R	13425983	13428089	gd7	5	1	31	62	0.3333333333333333	5.855881026188995
Mesoderm	Act87E	FBgn0000046	FBtr0082785	chr3R	13425983	13428089	gd7	5	2	45	31	0.5921052631578947	5.492430297152952
Mesoderm	Act87E	FBgn0000046	FBtr0082785	chr3R	13425983	13428089	Toll10B	5	1	518	177	0.7453237410071942	6.8453786635248015
Mesoderm	Act87E	FBgn0000046	FBtr0082785	chr3R	13425983	13428089	Toll10B	5	2	657	161	0.8031784841075794	6.698475262801737
Mesoderm	Act87E	FBgn0000046	FBtr0082785	chr3R	13425983	13428089	Tollrm9rm10	5	1	19	26	0.4222222222222222	5.76639104863378
Mesoderm	Act87E	FBgn0000046	FBtr0082785	chr3R	13425983	13428089	Tollrm9rm10	5	2	41	46	0.47126436781609193	5.594105277961777
Mesoderm	stumps	FBgn0020299	FBtr0334956	chr3R	14591620	14608079	gd7	3	1	4629	30	0.9935608499678042	6.28845775255966
Mesoderm	stumps	FBgn0020299	FBtr0334956	chr3R	14591620	14608079	gd7	3	2	2831	26	0.9908995449772489	6.548502409624247
Mesoderm	stumps	FBgn0020299	FBtr0334956	chr3R	14591620	14608079	Toll10B	3	1	3576	786	0.8198074277854195	9.122702548239891
Mesoderm	stumps	FBgn0020299	FBtr0334956	chr3R	14591620	14608079	Toll10B	3	2	3827	1014	0.7905391448047924	9.207840931768237
Mesoderm	stumps	FBgn0020299	FBtr0334956	chr3R	14591620	14608079	Tollrm9rm10	3	1	2522	73	0.971868978805395	6.851216897822013
Mesoderm	stumps	FBgn0020299	FBtr0334956	chr3R	14591620	14608079	Tollrm9rm10	3	2	2626	71	0.9736744530960326	6.827887448032612
Mesoderm	stumps	FBgn0020299	FBtr0334956	chr3R	14591620	14608079	gd7	5	1	1016	107	0.9047195013357079	7.170118743739026
Mesoderm	stumps	FBgn0020299	FBtr0334956	chr3R	14591620	14608079	gd7	5	2	1136	155	0.8799380325329202	7.5273122945578095
Mesoderm	stumps	FBgn0020299	FBtr0334956	chr3R	14591620	14608079	Toll10B	5	1	3053	1322	0.6978285714285715	9.646027465693638
Mesoderm	stumps	FBgn0020299	FBtr0334956	chr3R	14591620	14608079	Toll10B	5	2	4783	1544	0.7559664928085981	9.736429825640156
Mesoderm	stumps	FBgn0020299	FBtr0334956	chr3R	14591620	14608079	Tollrm9rm10	5	1	562	115	0.8301329394387001	7.798197874705937
Mesoderm	stumps	FBgn0020299	FBtr0334956	chr3R	14591620	14608079	Tollrm9rm10	5	2	897	156	0.8518518518518519	7.367677641343471
Mesoderm	DNaseII	FBgn0000477	FBtr0083538	chr3R	18019375	18021161	gd7	3	1	315	280	0.5294117647058824	7.293798438655507
Mesoderm	DNaseII	FBgn0000477	FBtr0083538	chr3R	18019375	18021161	gd7	3	2	189	171	0.525	7.42668525308388
Mesoderm	DNaseII	FBgn0000477	FBtr0083538	chr3R	18019375	18021161	Toll10B	3	1	121	146	0.45318352059925093	7.205501449157592
Mesoderm	DNaseII	FBgn0000477	FBtr0083538	chr3R	18019375	18021161	Toll10B	3	2	179	176	0.504225352112676	7.2177266507097135
Mesoderm	DNaseII	FBgn0000477	FBtr0083538	chr3R	18019375	18021161	Tollrm9rm10	3	1	130	142	0.47794117647058826	6.944428851117444
Mesoderm	DNaseII	FBgn0000477	FBtr0083538	chr3R	18019375	18021161	Tollrm9rm10	3	2	119	129	0.4798387096774194	6.863578276744132
Mesoderm	DNaseII	FBgn0000477	FBtr0083538	chr3R	18019375	18021161	gd7	5	1	83	96	0.46368715083798884	6.726768137546422
Mesoderm	DNaseII	FBgn0000477	FBtr0083538	chr3R	18019375	18021161	gd7	5	2	76	88	0.4634146341463415	6.737454782707996
Mesoderm	DNaseII	FBgn0000477	FBtr0083538	chr3R	18019375	18021161	Toll10B	5	1	107	165	0.39338235294117646	7.2912098424978735
Mesoderm	DNaseII	FBgn0000477	FBtr0083538	chr3R	18019375	18021161	Toll10B	5	2	92	155	0.3724696356275304	7.180580657032709
Mesoderm	DNaseII	FBgn0000477	FBtr0083538	chr3R	18019375	18021161	Tollrm9rm10	5	1	38	45	0.4578313253012048	6.7149180891171625
Mesoderm	DNaseII	FBgn0000477	FBtr0083538	chr3R	18019375	18021161	Tollrm9rm10	5	2	59	85	0.4097222222222222	6.56822990745768
Mesoderm	htl	FBgn0010389	FBtr0083549	chr3R	18045216	18049366	gd7	3	1	1412	115	0.9246889325474787	6.386403413732978
Mesoderm	htl	FBgn0010389	FBtr0083549	chr3R	18045216	18049366	gd7	3	2	914	57	0.94129763130793	6.355656964540722
Mesoderm	htl	FBgn0010389	FBtr0083549	chr3R	18045216	18049366	Toll10B	3	1	924	467	0.6642703091301222	8.158725134319116
Mesoderm	htl	FBgn0010389	FBtr0083549	chr3R	18045216	18049366	Toll10B	3	2	937	498	0.6529616724738676	8.04989992443668
Mesoderm	htl	FBgn0010389	FBtr0083549	chr3R	18045216	18049366	Tollrm9rm10	3	1	794	39	0.9531812725090036	5.835485431589987
Mesoderm	htl	FBgn0010389	FBtr0083549	chr3R	18045216	18049366	Tollrm9rm10	3	2	755	25	0.967948717948718	5.602781459328695
Mesoderm	htl	FBgn0010389	FBtr0083549	chr3R	18045216	18049366	gd7	5	1	286	22	0.9285714285714286	5.602421714716508
Mesoderm	htl	FBgn0010389	FBtr0083549	chr3R	18045216	18049366	gd7	5	2	270	18	0.9375	5.569397884867642
Mesoderm	htl	FBgn0010389	FBtr0083549	chr3R	18045216	18049366	Toll10B	5	1	815	400	0.6707818930041153	7.980986991792189
Mesoderm	htl	FBgn0010389	FBtr0083549	chr3R	18045216	18049366	Toll10B	5	2	1060	422	0.7152496626180836	7.964417285994001
Mesoderm	htl	FBgn0010389	FBtr0083549	chr3R	18045216	18049366	Tollrm9rm10	5	1	138	17	0.8903225806451613	5.886891179896049
Mesoderm	htl	FBgn0010389	FBtr0083549	chr3R	18045216	18049366	Tollrm9rm10	5	2	294	25	0.9216300940438872	5.602705960168223
Mesoderm	tin	FBgn0004110	FBtr0084086	chr3R	21378977	21381970	gd7	3	1	715	14	0.9807956104252401	4.750773128560624
Mesoderm	tin	FBgn0004110	FBtr0084086	chr3R	21378977	21381970	gd7	3	2	511	6	0.988394584139265	4.771562983146959
Mesoderm	tin	FBgn0004110	FBtr0084086	chr3R	21378977	21381970	Toll10B	3	1	495	136	0.7844690966719493	6.525179441986015
Mesoderm	tin	FBgn0004110	FBtr0084086	chr3R	21378977	21381970	Toll10B	3	2	564	211	0.727741935483871	6.775259043467034
Mesoderm	tin	FBgn0004110	FBtr0084086	chr3R	21378977	21381970	Tollrm9rm10	3	1	574	31	0.9487603305785124	5.211709257734004
Mesoderm	tin	FBgn0004110	FBtr0084086	chr3R	21378977	21381970	Tollrm9rm10	3	2	503	22	0.9580952380952381	5.033700436932861
Mesoderm	tin	FBgn0004110	FBtr0084086	chr3R	21378977	21381970	gd7	5	1	41	17	0.7068965517241379	4.97433577704323
Mesoderm	tin	FBgn0004110	FBtr0084086	chr3R	21378977	21381970	gd7	5	2	47	15	0.7580645161290323	4.9715826329642985
Mesoderm	tin	FBgn0004110	FBtr0084086	chr3R	21378977	21381970	Toll10B	5	1	615	179	0.77455919395466	6.761062162661838
Mesoderm	tin	FBgn0004110	FBtr0084086	chr3R	21378977	21381970	Toll10B	5	2	919	169	0.8446691176470589	6.643230490939286
Mesoderm	tin	FBgn0004110	FBtr0084086	chr3R	21378977	21381970	Tollrm9rm10	5	1	96	23	0.8067226890756303	5.5368331695755275
Mesoderm	tin	FBgn0004110	FBtr0084086	chr3R	21378977	21381970	Tollrm9rm10	5	2	122	40	0.7530864197530864	5.352477505077046
Mesoderm	lmd	FBgn0039039	FBtr0084364	chr3R	23021222	23026713	gd7	3	1	26	11	0.7027027027027027	4.510243808105318
Mesoderm	lmd	FBgn0039039	FBtr0084364	chr3R	23021222	23026713	gd7	3	2	19	10	0.6551724137931034	4.770969436199997
Mesoderm	lmd	FBgn0039039	FBtr0084364	chr3R	23021222	23026713	Toll10B	3	1	126	87	0.5915492957746479	6.0792040405080865
Mesoderm	lmd	FBgn0039039	FBtr0084364	chr3R	23021222	23026713	Toll10B	3	2	198	136	0.592814371257485	6.328768470358851
Mesoderm	lmd	FBgn0039039	FBtr0084364	chr3R	23021222	23026713	Tollrm9rm10	3	1	17	12	0.5862068965517241	4.64708040700784
Mesoderm	lmd	FBgn0039039	FBtr0084364	chr3R	23021222	23026713	Tollrm9rm10	3	2	29	10	0.7435897435897436	4.581566824710779
Mesoderm	lmd	FBgn0039039	FBtr0084364	chr3R	23021222	23026713	gd7	5	1	5	24	0.1724137931034483	5.008608444320384
Mesoderm	lmd	FBgn0039039	FBtr0084364	chr3R	23021222	23026713	gd7	5	2	2	11	0.15384615384615385	4.707677813439082
Mesoderm	lmd	FBgn0039039	FBtr0084364	chr3R	23021222	23026713	Toll10B	5	1	357	396	0.47410358565737054	7.53517740363176
Mesoderm	lmd	FBgn0039039	FBtr0084364	chr3R	23021222	23026713	Toll10B	5	2	401	316	0.5592747559274756	7.228614637140224
Mesoderm	lmd	FBgn0039039	FBtr0084364	chr3R	23021222	23026713	Tollrm9rm10	5	1	1	10	0.09090909090909091	4.980974599414316
Mesoderm	lmd	FBgn0039039	FBtr0084364	chr3R	23021222	23026713	Tollrm9rm10	5	2	7	19	0.2692307692307692	4.830442348011913
Mesoderm	Tl	FBgn0262473	FBtr0330155	chr3R	26799041	26841915	gd7	3	1	2016	79	0.962291169451074	6.7623738064769725
Mesoderm	Tl	FBgn0262473	FBtr0330155	chr3R	26799041	26841915	gd7	3	2	1601	61	0.9632972322503008	7.019670242876784
Mesoderm	Tl	FBgn0262473	FBtr0330155	chr3R	26799041	26841915	Toll10B	3	1	1888	196	0.9059500959692899	7.803625643455814
Mesoderm	Tl	FBgn0262473	FBtr0330155	chr3R	26799041	26841915	Toll10B	3	2	2439	240	0.910414333706607	7.82848667777292
Mesoderm	Tl	FBgn0262473	FBtr0330155	chr3R	26799041	26841915	Tollrm9rm10	3	1	2268	91	0.9614243323442137	7.004324172478459
Mesoderm	Tl	FBgn0262473	FBtr0330155	chr3R	26799041	26841915	Tollrm9rm10	3	2	2072	73	0.965967365967366	6.862157486541815
Mesoderm	Tl	FBgn0262473	FBtr0330155	chr3R	26799041	26841915	gd7	5	1	2717	711	0.7925904317386231	8.802437009530172
Mesoderm	Tl	FBgn0262473	FBtr0330155	chr3R	26799041	26841915	gd7	5	2	4068	688	0.8553406223717409	8.868895121594418
Mesoderm	Tl	FBgn0262473	FBtr0330155	chr3R	26799041	26841915	Toll10B	5	1	1873	632	0.7477045908183633	8.866056803458587
Mesoderm	Tl	FBgn0262473	FBtr0330155	chr3R	26799041	26841915	Toll10B	5	2	3426	718	0.8267374517374517	8.922865805280697
Mesoderm	Tl	FBgn0262473	FBtr0330155	chr3R	26799041	26841915	Tollrm9rm10	5	1	826	96	0.89587852494577	7.649019889944096
Mesoderm	Tl	FBgn0262473	FBtr0330155	chr3R	26799041	26841915	Tollrm9rm10	5	2	2762	211	0.9290279179280189	7.608047863653077
Mesoderm	Ppn	FBgn0003137	FBtr0300337	chr3R	28520665	28540324	gd7	3	1	1303	31	0.9767616191904048	5.343929980689315
Mesoderm	Ppn	FBgn0003137	FBtr0300337	chr3R	28520665	28540324	gd7	3	2	768	27	0.9660377358490566	5.648256760216589
Mesoderm	Ppn	FBgn0003137	FBtr0300337	chr3R	28520665	28540324	Toll10B	3	1	625	96	0.8668515950069348	6.473404600778662
Mesoderm	Ppn	FBgn0003137	FBtr0300337	chr3R	28520665	28540324	Toll10B	3	2	843	138	0.8593272171253823	6.637756746931492
Mesoderm	Ppn	FBgn0003137	FBtr0300337	chr3R	28520665	28540324	Tollrm9rm10	3	1	441	35	0.9264705882352942	5.549000355428474
Mesoderm	Ppn	FBgn0003137	FBtr0300337	chr3R	28520665	28540324	Tollrm9rm10	3	2	489	31	0.9403846153846154	5.476966500928873
Mesoderm	Ppn	FBgn0003137	FBtr0300337	chr3R	28520665	28540324	gd7	5	1	188	51	0.7866108786610879	5.842779905572059
Mesoderm	Ppn	FBgn0003137	FBtr0300337	chr3R	28520665	28540324	gd7	5	2	174	25	0.8743718592964824	5.484415042513343
Mesoderm	Ppn	FBgn0003137	FBtr0300337	chr3R	28520665	28540324	Toll10B	5	1	1641	431	0.791988416988417	7.87169175914026
Mesoderm	Ppn	FBgn0003137	FBtr0300337	chr3R	28520665	28540324	Toll10B	5	2	2204	425	0.8383415747432483	7.7858059256912755
Mesoderm	Ppn	FBgn0003137	FBtr0300337	chr3R	28520665	28540324	Tollrm9rm10	5	1	70	26	0.7291666666666666	5.892149290720095
Mesoderm	Ppn	FBgn0003137	FBtr0300337	chr3R	28520665	28540324	Tollrm9rm10	5	2	155	37	0.8072916666666666	5.574171931683846
Mesoderm	zfh1	FBgn0004606	FBtr0331180	chr3R	30765926	30789202	gd7	3	1	2828	68	0.9765193370165746	6.501198043906216
Mesoderm	zfh1	FBgn0004606	FBtr0331180	chr3R	30765926	30789202	gd7	3	2	2422	35	0.9857549857549858	6.527724601309847
Mesoderm	zfh1	FBgn0004606	FBtr0331180	chr3R	30765926	30789202	Toll10B	3	1	1662	420	0.7982708933717579	8.374910719621191
Mesoderm	zfh1	FBgn0004606	FBtr0331180	chr3R	30765926	30789202	Toll10B	3	2	2014	525	0.7932256794013391	8.42505150176667
Mesoderm	zfh1	FBgn0004606	FBtr0331180	chr3R	30765926	30789202	Tollrm9rm10	3	1	2306	119	0.9509278350515464	7.031121620740323
Mesoderm	zfh1	FBgn0004606	FBtr0331180	chr3R	30765926	30789202	Tollrm9rm10	3	2	2202	94	0.9590592334494773	6.857460315090464
Mesoderm	zfh1	FBgn0004606	FBtr0331180	chr3R	30765926	30789202	gd7	5	1	611	98	0.8617771509167842	6.96276944986351
Mesoderm	zfh1	FBgn0004606	FBtr0331180	chr3R	30765926	30789202	gd7	5	2	782	67	0.9210836277974087	6.776472723318042
Mesoderm	zfh1	FBgn0004606	FBtr0331180	chr3R	30765926	30789202	Toll10B	5	1	1490	734	0.6699640287769785	8.912602059251034
Mesoderm	zfh1	FBgn0004606	FBtr0331180	chr3R	30765926	30789202	Toll10B	5	2	2730	819	0.7692307692307693	8.952762163201726
Mesoderm	zfh1	FBgn0004606	FBtr0331180	chr3R	30765926	30789202	Tollrm9rm10	5	1	430	75	0.8514851485148515	7.312931687082156
Mesoderm	zfh1	FBgn0004606	FBtr0331180	chr3R	30765926	30789202	Tollrm9rm10	5	2	952	227	0.8074639525021204	7.533216148495603
Mesoderm	ase	FBgn0000137	FBtr0070075	chrX	460747	463176	gd7	3	1	24	21	0.5333333333333333	5.333860287413084
Mesoderm	ase	FBgn0000137	FBtr0070075	chrX	460747	463176	gd7	3	2	27	15	0.6428571428571429	5.512314962690198
Mesoderm	ase	FBgn0000137	FBtr0070075	chrX	460747	463176	Toll10B	3	1	84	40	0.6774193548387096	5.948848421684098
Mesoderm	ase	FBgn0000137	FBtr0070075	chrX	460747	463176	Toll10B	3	2	156	74	0.6782608695652174	6.244503414729808
Mesoderm	ase	FBgn0000137	FBtr0070075	chrX	460747	463176	Tollrm9rm10	3	1	134	73	0.6473429951690821	6.143034795328361
Mesoderm	ase	FBgn0000137	FBtr0070075	chrX	460747	463176	Tollrm9rm10	3	2	116	59	0.6628571428571428	5.991588464515944
Mesoderm	ase	FBgn0000137	FBtr0070075	chrX	460747	463176	gd7	5	1	61	47	0.5648148148148148	5.917456849522145
Mesoderm	ase	FBgn0000137	FBtr0070075	chrX	460747	463176	gd7	5	2	54	31	0.6352941176470588	5.738532541136651
Mesoderm	ase	FBgn0000137	FBtr0070075	chrX	460747	463176	Toll10B	5	1	248	273	0.4760076775431862	7.493379373587853
Mesoderm	ase	FBgn0000137	FBtr0070075	chrX	460747	463176	Toll10B	5	2	392	257	0.6040061633281972	7.369062308443913
Mesoderm	ase	FBgn0000137	FBtr0070075	chrX	460747	463176	Tollrm9rm10	5	1	162	125	0.5644599303135889	7.254709616255142
Mesoderm	ase	FBgn0000137	FBtr0070075	chrX	460747	463176	Tollrm9rm10	5	2	350	360	0.49295774647887325	7.484269905974465
Mesoderm	vnd	FBgn0261930	FBtr0070110	chrX	591042	597819	gd7	3	1	437	13	0.9711111111111111	5.828211734985068
Mesoderm	vnd	FBgn0261930	FBtr0070110	chrX	591042	597819	gd7	3	2	267	18	0.9368421052631579	6.199103613436986
Mesoderm	vnd	FBgn0261930	FBtr0070110	chrX	591042	597819	Toll10B	3	1	1252	1196	0.511437908496732	9.458794292310667
Mesoderm	vnd	FBgn0261930	FBtr0070110	chrX	591042	597819	Toll10B	3	2	1297	1438	0.4742230347349177	9.472063488275287
Mesoderm	vnd	FBgn0261930	FBtr0070110	chrX	591042	597819	Tollrm9rm10	3	1	643	267	0.7065934065934066	7.679581103300335
Mesoderm	vnd	FBgn0261930	FBtr0070110	chrX	591042	597819	Tollrm9rm10	3	2	575	244	0.702075702075702	7.591570704599937
Mesoderm	vnd	FBgn0261930	FBtr0070110	chrX	591042	597819	gd7	5	1	64	22	0.7441860465116279	6.1246424951754905
Mesoderm	vnd	FBgn0261930	FBtr0070110	chrX	591042	597819	gd7	5	2	97	17	0.8508771929824561	6.0805094903134584
Mesoderm	vnd	FBgn0261930	FBtr0070110	chrX	591042	597819	Toll10B	5	1	683	459	0.5980735551663747	8.44961505035908
Mesoderm	vnd	FBgn0261930	FBtr0070110	chrX	591042	597819	Toll10B	5	2	1112	448	0.7128205128205128	8.356678029288144
Mesoderm	vnd	FBgn0261930	FBtr0070110	chrX	591042	597819	Tollrm9rm10	5	1	183	78	0.7011494252873564	7.336041876008113
Mesoderm	vnd	FBgn0261930	FBtr0070110	chrX	591042	597819	Tollrm9rm10	5	2	489	209	0.7005730659025788	7.458586159420347
Mesoderm	CG1673	FBgn0030482	FBtr0073777	chrX	13396899	13401224	gd7	3	1	439	21	0.9543478260869566	4.678018253295666
Mesoderm	CG1673	FBgn0030482	FBtr0073777	chrX	13396899	13401224	gd7	3	2	334	7	0.9794721407624634	4.573720153276176
Mesoderm	CG1673	FBgn0030482	FBtr0073777	chrX	13396899	13401224	Toll10B	3	1	403	260	0.6078431372549019	6.988362757613817
Mesoderm	CG1673	FBgn0030482	FBtr0073777	chrX	13396899	13401224	Toll10B	3	2	584	238	0.7104622871046229	6.734852365238749
Mesoderm	CG1673	FBgn0030482	FBtr0073777	chrX	13396899	13401224	Tollrm9rm10	3	1	234	33	0.8764044943820225	5.043741085885241
Mesoderm	CG1673	FBgn0030482	FBtr0073777	chrX	13396899	13401224	Tollrm9rm10	3	2	266	26	0.910958904109589	4.904572655347036
Mesoderm	CG1673	FBgn0030482	FBtr0073777	chrX	13396899	13401224	gd7	5	1	127	14	0.900709219858156	4.674368427463218
Mesoderm	CG1673	FBgn0030482	FBtr0073777	chrX	13396899	13401224	gd7	5	2	195	5	0.975	4.417084222578068
Mesoderm	CG1673	FBgn0030482	FBtr0073777	chrX	13396899	13401224	Toll10B	5	1	454	47	0.906187624750499	5.461567901835344
Mesoderm	CG1673	FBgn0030482	FBtr0073777	chrX	13396899	13401224	Toll10B	5	2	579	44	0.9293739967897271	5.364791399704407
Mesoderm	CG1673	FBgn0030482	FBtr0073777	chrX	13396899	13401224	Tollrm9rm10	5	1	109	23	0.8257575757575758	5.335088873998632
Mesoderm	CG1673	FBgn0030482	FBtr0073777	chrX	13396899	13401224	Tollrm9rm10	5	2	188	21	0.8995215311004785	4.797453721707736
Mesoderm	CG12177	FBgn0030510	FBtr0340399	chrX	13678297	13680201	gd7	3	1	308	269	0.5337954939341422	7.566292996999458
Mesoderm	CG12177	FBgn0030510	FBtr0340399	chrX	13678297	13680201	gd7	3	2	220	189	0.5378973105134475	7.818611255838062
Mesoderm	CG12177	FBgn0030510	FBtr0340399	chrX	13678297	13680201	Toll10B	3	1	354	489	0.4199288256227758	8.597866331071035
Mesoderm	CG12177	FBgn0030510	FBtr0340399	chrX	13678297	13680201	Toll10B	3	2	431	608	0.41482194417709334	8.642799989271639
Mesoderm	CG12177	FBgn0030510	FBtr0340399	chrX	13678297	13680201	Tollrm9rm10	3	1	157	190	0.45244956772334294	7.486777625050627
Mesoderm	CG12177	FBgn0030510	FBtr0340399	chrX	13678297	13680201	Tollrm9rm10	3	2	206	221	0.48243559718969553	7.6011079260884324
Mesoderm	CG12177	FBgn0030510	FBtr0340399	chrX	13678297	13680201	gd7	5	1	40	43	0.4819277108433735	6.579163280527044
Mesoderm	CG12177	FBgn0030510	FBtr0340399	chrX	13678297	13680201	gd7	5	2	37	44	0.4567901234567901	6.647690029177594
Mesoderm	CG12177	FBgn0030510	FBtr0340399	chrX	13678297	13680201	Toll10B	5	1	674	669	0.501861504095309	8.88862685284504
Mesoderm	CG12177	FBgn0030510	FBtr0340399	chrX	13678297	13680201	Toll10B	5	2	875	856	0.5054881571346043	9.066697377912636
Mesoderm	CG12177	FBgn0030510	FBtr0340399	chrX	13678297	13680201	Tollrm9rm10	5	1	33	45	0.4230769230769231	7.054367665513885
Mesoderm	CG12177	FBgn0030510	FBtr0340399	chrX	13678297	13680201	Tollrm9rm10	5	2	53	72	0.424	6.797371424948189
Mesoderm	sing	FBgn0261245	FBtr0074318	chrX	16679297	16681784	gd7	3	1	9	11	0.45	4.451135092596076
Mesoderm	sing	FBgn0261245	FBtr0074318	chrX	16679297	16681784	gd7	3	2	2	4	0.3333333333333333	4.466480080112223
Mesoderm	sing	FBgn0261245	FBtr0074318	chrX	16679297	16681784	Toll10B	3	1	106	113	0.4840182648401826	6.328771904644458
Mesoderm	sing	FBgn0261245	FBtr0074318	chrX	16679297	16681784	Toll10B	3	2	154	159	0.49201277955271566	6.493908757101264
Mesoderm	sing	FBgn0261245	FBtr0074318	chrX	16679297	16681784	Tollrm9rm10	3	1	0	6	0	4.389784981886464
Mesoderm	sing	FBgn0261245	FBtr0074318	chrX	16679297	16681784	Tollrm9rm10	3	2	3	5	0.375	4.346752975582091
Mesoderm	sing	FBgn0261245	FBtr0074318	chrX	16679297	16681784	gd7	5	1	5	23	0.17857142857142858	4.95508856681871
Mesoderm	sing	FBgn0261245	FBtr0074318	chrX	16679297	16681784	gd7	5	2	4	5	0.4444444444444444	4.429010237381261
Mesoderm	sing	FBgn0261245	FBtr0074318	chrX	16679297	16681784	Toll10B	5	1	446	476	0.4837310195227766	7.772254532342787
Mesoderm	sing	FBgn0261245	FBtr0074318	chrX	16679297	16681784	Toll10B	5	2	480	516	0.4819277108433735	7.784353612634685
Mesoderm	sing	FBgn0261245	FBtr0074318	chrX	16679297	16681784	Tollrm9rm10	5	1	2	11	0.15384615384615385	4.99554703066462
Mesoderm	sing	FBgn0261245	FBtr0074318	chrX	16679297	16681784	Tollrm9rm10	5	2	6	10	0.375	4.52819080857907
Mesoderm	if	FBgn0001250	FBtr0301352	chrX	16752189	16783434	gd7	3	1	1461	43	0.9714095744680851	5.901078691785951
Mesoderm	if	FBgn0001250	FBtr0301352	chrX	16752189	16783434	gd7	3	2	936	21	0.9780564263322884	5.912863225234838
Mesoderm	if	FBgn0001250	FBtr0301352	chrX	16752189	16783434	Toll10B	3	1	1182	356	0.7685305591677504	7.947255778263243
Mesoderm	if	FBgn0001250	FBtr0301352	chrX	16752189	16783434	Toll10B	3	2	1324	350	0.7909199522102748	7.766481937819701
Mesoderm	if	FBgn0001250	FBtr0301352	chrX	16752189	16783434	Tollrm9rm10	3	1	1025	57	0.9473197781885397	6.2051456550290975
Mesoderm	if	FBgn0001250	FBtr0301352	chrX	16752189	16783434	Tollrm9rm10	3	2	960	53	0.947680157946693	6.154718784708967
Mesoderm	if	FBgn0001250	FBtr0301352	chrX	16752189	16783434	gd7	5	1	458	80	0.8513011152416357	6.495630167972697
Mesoderm	if	FBgn0001250	FBtr0301352	chrX	16752189	16783434	gd7	5	2	519	99	0.8398058252427184	6.7284393120807975
Mesoderm	if	FBgn0001250	FBtr0301352	chrX	16752189	16783434	Toll10B	5	1	1096	306	0.7817403708987162	7.782806119784111
Mesoderm	if	FBgn0001250	FBtr0301352	chrX	16752189	16783434	Toll10B	5	2	1394	324	0.8114086146682189	7.770515407534919
Mesoderm	if	FBgn0001250	FBtr0301352	chrX	16752189	16783434	Tollrm9rm10	5	1	350	50	0.875	6.688339255231523
Mesoderm	if	FBgn0001250	FBtr0301352	chrX	16752189	16783434	Tollrm9rm10	5	2	581	90	0.8658718330849479	6.501750169259641
Mesoderm	Him	FBgn0030900	FBtr0074549	chrX	18209427	18210741	gd7	3	1	22	16	0.5789473684210527	4.26268811301635
Mesoderm	Him	FBgn0030900	FBtr0074549	chrX	18209427	18210741	gd7	3	2	20	4	0.8333333333333334	4.1041023370931065
Mesoderm	Him	FBgn0030900	FBtr0074549	chrX	18209427	18210741	Toll10B	3	1	215	47	0.8206106870229007	5.306973135328983
Mesoderm	Him	FBgn0030900	FBtr0074549	chrX	18209427	18210741	Toll10B	3	2	310	72	0.8115183246073299	5.52754060957319
Mesoderm	Him	FBgn0030900	FBtr0074549	chrX	18209427	18210741	Tollrm9rm10	3	1	16	5	0.7619047619047619	3.991524321718182
Mesoderm	Him	FBgn0030900	FBtr0074549	chrX	18209427	18210741	Tollrm9rm10	3	2	24	2	0.9230769230769231	3.845107469243525
Mesoderm	Him	FBgn0030900	FBtr0074549	chrX	18209427	18210741	gd7	5	1	11	7	0.6111111111111112	4.119694810798867
Mesoderm	Him	FBgn0030900	FBtr0074549	chrX	18209427	18210741	gd7	5	2	34	5	0.8717948717948718	4.071324332870637
Mesoderm	Him	FBgn0030900	FBtr0074549	chrX	18209427	18210741	Toll10B	5	1	1121	463	0.7077020202020202	7.539097137457834
Mesoderm	Him	FBgn0030900	FBtr0074549	chrX	18209427	18210741	Toll10B	5	2	1408	397	0.7800554016620499	7.298566781359165
Mesoderm	Him	FBgn0030900	FBtr0074549	chrX	18209427	18210741	Tollrm9rm10	5	1	6	3	0.6666666666666666	4.212182213915204
Mesoderm	Him	FBgn0030900	FBtr0074549	chrX	18209427	18210741	Tollrm9rm10	5	2	14	6	0.7	4.031026890497248
Mesoderm	CG14207	FBgn0031037	FBtr0074733	chrX	19605199	19611273	gd7	3	1	398	24	0.943127962085308	3.8234220071353544
Mesoderm	CG14207	FBgn0031037	FBtr0074733	chrX	19605199	19611273	gd7	3	2	288	9	0.9696969696969697	3.704548937140134
Mesoderm	CG14207	FBgn0031037	FBtr0074733	chrX	19605199	19611273	Toll10B	3	1	228	16	0.9344262295081968	3.879452395242424
Mesoderm	CG14207	FBgn0031037	FBtr0074733	chrX	19605199	19611273	Toll10B	3	2	297	23	0.928125	3.96861214931146
Mesoderm	CG14207	FBgn0031037	FBtr0074733	chrX	19605199	19611273	Tollrm9rm10	3	1	162	11	0.9364161849710982	3.637309780035495
Mesoderm	CG14207	FBgn0031037	FBtr0074733	chrX	19605199	19611273	Tollrm9rm10	3	2	146	10	0.9358974358974359	3.60744398717224
Mesoderm	CG14207	FBgn0031037	FBtr0074733	chrX	19605199	19611273	gd7	5	1	75	4	0.9493670886075949	3.4483696634719596
Mesoderm	CG14207	FBgn0031037	FBtr0074733	chrX	19605199	19611273	gd7	5	2	86	4	0.9555555555555556	3.4681225623966707
Mesoderm	CG14207	FBgn0031037	FBtr0074733	chrX	19605199	19611273	Toll10B	5	1	135	35	0.7941176470588235	4.278279009316856
Mesoderm	CG14207	FBgn0031037	FBtr0074733	chrX	19605199	19611273	Toll10B	5	2	157	32	0.8306878306878307	4.185127643788672
Mesoderm	CG14207	FBgn0031037	FBtr0074733	chrX	19605199	19611273	Tollrm9rm10	5	1	19	5	0.7916666666666666	3.66317922566468
Mesoderm	CG14207	FBgn0031037	FBtr0074733	chrX	19605199	19611273	Tollrm9rm10	5	2	60	9	0.8695652173913043	3.579873869279221
Mesoderm	meso18E	FBgn0040089	FBtr0339436	chrX	19706418	19713045	gd7	3	1	107	16	0.8699186991869918	4.714254413857476
Mesoderm	meso18E	FBgn0040089	FBtr0339436	chrX	19706418	19713045	gd7	3	2	71	14	0.8352941176470589	4.974398589796378
Mesoderm	meso18E	FBgn0040089	FBtr0339436	chrX	19706418	19713045	Toll10B	3	1	127	48	0.7257142857142858	5.633872967172598
Mesoderm	meso18E	FBgn0040089	FBtr0339436	chrX	19706418	19713045	Toll10B	3	2	198	94	0.678082191780822	6.0285525873292904
Mesoderm	meso18E	FBgn0040089	FBtr0339436	chrX	19706418	19713045	Tollrm9rm10	3	1	30	26	0.5357142857142857	5.054771178794053
Mesoderm	meso18E	FBgn0040089	FBtr0339436	chrX	19706418	19713045	Tollrm9rm10	3	2	34	20	0.6296296296296297	4.920378227100045
Mesoderm	meso18E	FBgn0040089	FBtr0339436	chrX	19706418	19713045	gd7	5	1	22	30	0.4230769230769231	5.190693430306097
Mesoderm	meso18E	FBgn0040089	FBtr0339436	chrX	19706418	19713045	gd7	5	2	41	16	0.7192982456140351	4.927239160678402
Mesoderm	meso18E	FBgn0040089	FBtr0339436	chrX	19706418	19713045	Toll10B	5	1	603	300	0.6677740863787376	7.251450589978596
Mesoderm	meso18E	FBgn0040089	FBtr0339436	chrX	19706418	19713045	Toll10B	5	2	713	337	0.679047619047619	7.299269573185875
Mesoderm	meso18E	FBgn0040089	FBtr0339436	chrX	19706418	19713045	Tollrm9rm10	5	1	6	15	0.2857142857142857	5.234763227695902
Mesoderm	meso18E	FBgn0040089	FBtr0339436	chrX	19706418	19713045	Tollrm9rm10	5	2	22	23	0.4888888888888889	4.986664580018876
Mesoderm	fog	FBgn0000719	FBtr0333181	chrX	22826162	22855194	gd7	3	1	716	143	0.8335273573923166	6.720672021134655
Mesoderm	fog	FBgn0000719	FBtr0333181	chrX	22826162	22855194	gd7	3	2	474	64	0.8810408921933085	6.619304716402576
Mesoderm	fog	FBgn0000719	FBtr0333181	chrX	22826162	22855194	Toll10B	3	1	587	81	0.8787425149700598	6.709688690690078
Mesoderm	fog	FBgn0000719	FBtr0333181	chrX	22826162	22855194	Toll10B	3	2	641	156	0.8042659974905897	7.0786005671729875
Mesoderm	fog	FBgn0000719	FBtr0333181	chrX	22826162	22855194	Tollrm9rm10	3	1	552	132	0.8070175438596491	6.847371398922902
Mesoderm	fog	FBgn0000719	FBtr0333181	chrX	22826162	22855194	Tollrm9rm10	3	2	517	141	0.7857142857142857	6.890071636482516
Mesoderm	fog	FBgn0000719	FBtr0333181	chrX	22826162	22855194	gd7	5	1	646	177	0.7849331713244229	7.157851494372984
Mesoderm	fog	FBgn0000719	FBtr0333181	chrX	22826162	22855194	gd7	5	2	777	155	0.8336909871244635	7.13092827325196
Mesoderm	fog	FBgn0000719	FBtr0333181	chrX	22826162	22855194	Toll10B	5	1	677	178	0.791812865497076	7.315972501676958
Mesoderm	fog	FBgn0000719	FBtr0333181	chrX	22826162	22855194	Toll10B	5	2	795	176	0.8187435633367662	7.2464929686225394
Mesoderm	fog	FBgn0000719	FBtr0333181	chrX	22826162	22855194	Tollrm9rm10	5	1	325	41	0.8879781420765027	6.608925887382126
Mesoderm	fog	FBgn0000719	FBtr0333181	chrX	22826162	22855194	Tollrm9rm10	5	2	526	121	0.8129829984544049	6.774162247518335
Neuroectoderm	robo2	FBgn0002543	FBtr0329985	chr2L	1380086	1420453	gd7	3	1	3672	3009	0.549618320610687	11.100772195708936
Neuroectoderm	robo2	FBgn0002543	FBtr0329985	chr2L	1380086	1420453	gd7	3	2	2422	1559	0.6083898517960311	11.097204568563988
Neuroectoderm	robo2	FBgn0002543	FBtr0329985	chr2L	1380086	1420453	Toll10B	3	1	1605	1994	0.4459572103362045	11.217908620375724
Neuroectoderm	robo2	FBgn0002543	FBtr0329985	chr2L	1380086	1420453	Toll10B	3	2	1942	2302	0.45758718190386427	11.19236562427696
Neuroectoderm	robo2	FBgn0002543	FBtr0329985	chr2L	1380086	1420453	Tollrm9rm10	3	1	4209	3763	0.5279729051680883	11.51900518941834
Neuroectoderm	robo2	FBgn0002543	FBtr0329985	chr2L	1380086	1420453	Tollrm9rm10	3	2	3668	3727	0.4960108181203516	11.50085997444691
Neuroectoderm	robo2	FBgn0002543	FBtr0329985	chr2L	1380086	1420453	gd7	5	1	1827	3191	0.3640892785970506	11.456968191602094
Neuroectoderm	robo2	FBgn0002543	FBtr0329985	chr2L	1380086	1420453	gd7	5	2	2956	2929	0.5022939677145285	11.470670268380772
Neuroectoderm	robo2	FBgn0002543	FBtr0329985	chr2L	1380086	1420453	Toll10B	5	1	1969	2017	0.49397892624184647	11.21082578435651
Neuroectoderm	robo2	FBgn0002543	FBtr0329985	chr2L	1380086	1420453	Toll10B	5	2	2813	2309	0.549199531433034	11.267050012844276
Neuroectoderm	robo2	FBgn0002543	FBtr0329985	chr2L	1380086	1420453	Tollrm9rm10	5	1	1616	1701	0.4871872173650889	11.545255072327594
Neuroectoderm	robo2	FBgn0002543	FBtr0329985	chr2L	1380086	1420453	Tollrm9rm10	5	2	3747	4771	0.4398919934256868	11.726730098643063
Neuroectoderm	erm	FBgn0031375	FBtr0330202	chr2L	1950239	1954553	gd7	3	1	1753	71	0.9610745614035088	5.573168563047788
Neuroectoderm	erm	FBgn0031375	FBtr0330202	chr2L	1950239	1954553	gd7	3	2	1160	35	0.9707112970711297	5.540129094892003
Neuroectoderm	erm	FBgn0031375	FBtr0330202	chr2L	1950239	1954553	Toll10B	3	1	875	7	0.9920634920634921	4.810107698425887
Neuroectoderm	erm	FBgn0031375	FBtr0330202	chr2L	1950239	1954553	Toll10B	3	2	831	8	0.9904648390941597	4.780869426457149
Neuroectoderm	erm	FBgn0031375	FBtr0330202	chr2L	1950239	1954553	Tollrm9rm10	3	1	1247	107	0.9209748892171344	6.054126891805329
Neuroectoderm	erm	FBgn0031375	FBtr0330202	chr2L	1950239	1954553	Tollrm9rm10	3	2	1127	109	0.9118122977346278	6.0608850411755935
Neuroectoderm	erm	FBgn0031375	FBtr0330202	chr2L	1950239	1954553	gd7	5	1	334	99	0.7713625866050808	6.068020239480631
Neuroectoderm	erm	FBgn0031375	FBtr0330202	chr2L	1950239	1954553	gd7	5	2	326	107	0.7528868360277137	6.211195748395849
Neuroectoderm	erm	FBgn0031375	FBtr0330202	chr2L	1950239	1954553	Toll10B	5	1	259	9	0.9664179104477612	4.867741577260709
Neuroectoderm	erm	FBgn0031375	FBtr0330202	chr2L	1950239	1954553	Toll10B	5	2	429	9	0.9794520547945206	4.840789816070621
Neuroectoderm	erm	FBgn0031375	FBtr0330202	chr2L	1950239	1954553	Tollrm9rm10	5	1	341	60	0.8503740648379052	6.23224250925015
Neuroectoderm	erm	FBgn0031375	FBtr0330202	chr2L	1950239	1954553	Tollrm9rm10	5	2	417	151	0.7341549295774648	6.329836819315747
Neuroectoderm	aop	FBgn0000097	FBtr0077850	chr2L	2156484	2178754	gd7	3	1	2912	555	0.8399192385347563	9.0822348629689
Neuroectoderm	aop	FBgn0000097	FBtr0077850	chr2L	2156484	2178754	gd7	3	2	2515	351	0.8775296580600139	9.233315644670435
Neuroectoderm	aop	FBgn0000097	FBtr0077850	chr2L	2156484	2178754	Toll10B	3	1	1976	422	0.8240200166805671	9.294909513413954
Neuroectoderm	aop	FBgn0000097	FBtr0077850	chr2L	2156484	2178754	Toll10B	3	2	3003	504	0.8562874251497006	9.297745944682056
Neuroectoderm	aop	FBgn0000097	FBtr0077850	chr2L	2156484	2178754	Tollrm9rm10	3	1	2829	1183	0.7051345962113659	9.912565109198583
Neuroectoderm	aop	FBgn0000097	FBtr0077850	chr2L	2156484	2178754	Tollrm9rm10	3	2	3196	1256	0.7178796046720575	9.957384504975517
Neuroectoderm	aop	FBgn0000097	FBtr0077850	chr2L	2156484	2178754	gd7	5	1	3054	1872	0.6199756394640682	10.431364952401417
Neuroectoderm	aop	FBgn0000097	FBtr0077850	chr2L	2156484	2178754	gd7	5	2	2678	1687	0.6135166093928981	10.427997962848574
Neuroectoderm	aop	FBgn0000097	FBtr0077850	chr2L	2156484	2178754	Toll10B	5	1	2816	1168	0.7068273092369478	10.15745850572554
Neuroectoderm	aop	FBgn0000097	FBtr0077850	chr2L	2156484	2178754	Toll10B	5	2	4134	1177	0.7783844850310676	10.09875251129875
Neuroectoderm	aop	FBgn0000097	FBtr0077850	chr2L	2156484	2178754	Tollrm9rm10	5	1	2442	659	0.7874879071267333	10.129098356504956
Neuroectoderm	aop	FBgn0000097	FBtr0077850	chr2L	2156484	2178754	Tollrm9rm10	5	2	3694	1858	0.6653458213256485	10.321314705647955
Neuroectoderm	ed	FBgn0000547	FBtr0077465	chr2L	4031377	4114436	gd7	3	1	1430	1892	0.4304635761589404	10.22957640907206
Neuroectoderm	ed	FBgn0000547	FBtr0077465	chr2L	4031377	4114436	gd7	3	2	932	934	0.4994640943193998	10.181939656032837
Neuroectoderm	ed	FBgn0000547	FBtr0077465	chr2L	4031377	4114436	Toll10B	3	1	686	836	0.4507227332457293	9.992585569416198
Neuroectoderm	ed	FBgn0000547	FBtr0077465	chr2L	4031377	4114436	Toll10B	3	2	889	941	0.48579234972677593	9.94534270784454
Neuroectoderm	ed	FBgn0000547	FBtr0077465	chr2L	4031377	4114436	Tollrm9rm10	3	1	1176	1449	0.448	10.213094715844372
Neuroectoderm	ed	FBgn0000547	FBtr0077465	chr2L	4031377	4114436	Tollrm9rm10	3	2	1063	1500	0.4147483417869684	10.235063056458236
Neuroectoderm	ed	FBgn0000547	FBtr0077465	chr2L	4031377	4114436	gd7	5	1	650	1567	0.2931889941362201	10.372705466993876
Neuroectoderm	ed	FBgn0000547	FBtr0077465	chr2L	4031377	4114436	gd7	5	2	841	1399	0.37544642857142857	10.360963770770717
Neuroectoderm	ed	FBgn0000547	FBtr0077465	chr2L	4031377	4114436	Toll10B	5	1	996	795	0.5561139028475712	9.932520779585673
Neuroectoderm	ed	FBgn0000547	FBtr0077465	chr2L	4031377	4114436	Toll10B	5	2	1226	838	0.5939922480620154	9.916825333128958
Neuroectoderm	ed	FBgn0000547	FBtr0077465	chr2L	4031377	4114436	Tollrm9rm10	5	1	749	668	0.5285815102328864	10.256679042101418
Neuroectoderm	ed	FBgn0000547	FBtr0077465	chr2L	4031377	4114436	Tollrm9rm10	5	2	991	1931	0.33915126625598907	10.466925291436892
Neuroectoderm	mid	FBgn0261963	FBtr0079093	chr2L	5461639	5467610	gd7	3	1	3503	71	0.9801343033016229	6.516190247078489
Neuroectoderm	mid	FBgn0261963	FBtr0079093	chr2L	5461639	5467610	gd7	3	2	2129	34	0.9842810910772076	6.502023391561269
Neuroectoderm	mid	FBgn0261963	FBtr0079093	chr2L	5461639	5467610	Toll10B	3	1	2310	209	0.9170305676855895	7.705218595673659
Neuroectoderm	mid	FBgn0261963	FBtr0079093	chr2L	5461639	5467610	Toll10B	3	2	2675	249	0.91484268125855	7.707746172158187
Neuroectoderm	mid	FBgn0261963	FBtr0079093	chr2L	5461639	5467610	Tollrm9rm10	3	1	2871	361	0.8883044554455446	7.926211133964525
Neuroectoderm	mid	FBgn0261963	FBtr0079093	chr2L	5461639	5467610	Tollrm9rm10	3	2	2459	416	0.855304347826087	8.046998774847058
Neuroectoderm	mid	FBgn0261963	FBtr0079093	chr2L	5461639	5467610	gd7	5	1	2222	57	0.974989030276437	6.6003886554533615
Neuroectoderm	mid	FBgn0261963	FBtr0079093	chr2L	5461639	5467610	gd7	5	2	2057	34	0.983739837398374	6.387174891493778
Neuroectoderm	mid	FBgn0261963	FBtr0079093	chr2L	5461639	5467610	Toll10B	5	1	2103	292	0.8780793319415449	7.986731746806965
Neuroectoderm	mid	FBgn0261963	FBtr0079093	chr2L	5461639	5467610	Toll10B	5	2	4171	337	0.9252440106477373	8.053891251805238
Neuroectoderm	mid	FBgn0261963	FBtr0079093	chr2L	5461639	5467610	Tollrm9rm10	5	1	1509	180	0.8934280639431617	8.035382547426392
Neuroectoderm	mid	FBgn0261963	FBtr0079093	chr2L	5461639	5467610	Tollrm9rm10	5	2	3087	435	0.8764906303236797	8.088353605101346
Neuroectoderm	SoxN	FBgn0029123	FBtr0079733	chr2L	8825645	8829670	gd7	3	1	3246	230	0.9338319907940161	8.352122052212112
Neuroectoderm	SoxN	FBgn0029123	FBtr0079733	chr2L	8825645	8829670	gd7	3	2	2110	116	0.9478885893980233	8.346775513636008
Neuroectoderm	SoxN	FBgn0029123	FBtr0079733	chr2L	8825645	8829670	Toll10B	3	1	1743	706	0.7117190690077583	9.62063362141151
Neuroectoderm	SoxN	FBgn0029123	FBtr0079733	chr2L	8825645	8829670	Toll10B	3	2	1867	881	0.6794032023289666	9.664015233464209
Neuroectoderm	SoxN	FBgn0029123	FBtr0079733	chr2L	8825645	8829670	Tollrm9rm10	3	1	3208	2231	0.5898143041000183	10.42433222632121
Neuroectoderm	SoxN	FBgn0029123	FBtr0079733	chr2L	8825645	8829670	Tollrm9rm10	3	2	2755	2402	0.5342253248012411	10.48764293648288
Neuroectoderm	SoxN	FBgn0029123	FBtr0079733	chr2L	8825645	8829670	gd7	5	1	1071	480	0.690522243713733	9.12011357684066
Neuroectoderm	SoxN	FBgn0029123	FBtr0079733	chr2L	8825645	8829670	gd7	5	2	1444	388	0.7882096069868996	9.031480277693465
Neuroectoderm	SoxN	FBgn0029123	FBtr0079733	chr2L	8825645	8829670	Toll10B	5	1	1583	755	0.6770744225834047	9.663149811991548
Neuroectoderm	SoxN	FBgn0029123	FBtr0079733	chr2L	8825645	8829670	Toll10B	5	2	2710	821	0.767487963749646	9.674703105714189
Neuroectoderm	SoxN	FBgn0029123	FBtr0079733	chr2L	8825645	8829670	Tollrm9rm10	5	1	1593	981	0.6188811188811189	10.42355980901783
Neuroectoderm	SoxN	FBgn0029123	FBtr0079733	chr2L	8825645	8829670	Tollrm9rm10	5	2	3939	2265	0.6349129593810445	10.429078316198977
Neuroectoderm	Trim9	FBgn0051721	FBtr0304114	chr2L	10544883	10628054	gd7	3	1	3023	62	0.979902755267423	6.257048034057665
Neuroectoderm	Trim9	FBgn0051721	FBtr0304114	chr2L	10544883	10628054	gd7	3	2	1715	40	0.9772079772079773	6.403067540356741
Neuroectoderm	Trim9	FBgn0051721	FBtr0304114	chr2L	10544883	10628054	Toll10B	3	1	1244	174	0.8772919605077574	7.393358676883592
Neuroectoderm	Trim9	FBgn0051721	FBtr0304114	chr2L	10544883	10628054	Toll10B	3	2	1291	188	0.8728870858688302	7.312734772638747
Neuroectoderm	Trim9	FBgn0051721	FBtr0304114	chr2L	10544883	10628054	Tollrm9rm10	3	1	2144	439	0.8300425861401471	7.962124372500052
Neuroectoderm	Trim9	FBgn0051721	FBtr0304114	chr2L	10544883	10628054	Tollrm9rm10	3	2	1471	427	0.7750263435194942	7.926399473148804
Neuroectoderm	Trim9	FBgn0051721	FBtr0304114	chr2L	10544883	10628054	gd7	5	1	1911	62	0.9685757729346174	6.4702026290971695
Neuroectoderm	Trim9	FBgn0051721	FBtr0304114	chr2L	10544883	10628054	gd7	5	2	1751	57	0.9684734513274337	6.4833756058337855
Neuroectoderm	Trim9	FBgn0051721	FBtr0304114	chr2L	10544883	10628054	Toll10B	5	1	903	145	0.8616412213740458	7.223319518589673
Neuroectoderm	Trim9	FBgn0051721	FBtr0304114	chr2L	10544883	10628054	Toll10B	5	2	1242	145	0.8954578226387887	7.165275479896288
Neuroectoderm	Trim9	FBgn0051721	FBtr0304114	chr2L	10544883	10628054	Tollrm9rm10	5	1	1013	75	0.9310661764705882	7.127644569499285
Neuroectoderm	Trim9	FBgn0051721	FBtr0304114	chr2L	10544883	10628054	Tollrm9rm10	5	2	1789	258	0.873961895456766	7.46772884519017
Neuroectoderm	nub	FBgn0085424	FBtr0342628	chr2L	12618783	12628135	gd7	3	1	995	607	0.6210986267166042	8.9729292745815
Neuroectoderm	nub	FBgn0085424	FBtr0342628	chr2L	12618783	12628135	gd7	3	2	729	305	0.7050290135396519	8.947670120962487
Neuroectoderm	nub	FBgn0085424	FBtr0342628	chr2L	12618783	12628135	Toll10B	3	1	596	488	0.5498154981549815	9.24665029583293
Neuroectoderm	nub	FBgn0085424	FBtr0342628	chr2L	12618783	12628135	Toll10B	3	2	763	576	0.5698282300224048	9.240226106799508
Neuroectoderm	nub	FBgn0085424	FBtr0342628	chr2L	12618783	12628135	Tollrm9rm10	3	1	1099	954	0.5353141743789577	9.571126689504084
Neuroectoderm	nub	FBgn0085424	FBtr0342628	chr2L	12618783	12628135	Tollrm9rm10	3	2	970	1122	0.46367112810707456	9.7098086507087409
Neuroectoderm	nub	FBgn0085424	FBtr0342628	chr2L	12618783	12628135	gd7	5	1	1132	462	0.7101631116687579	9.032423508307469
Neuroectoderm	nub	FBgn0085424	FBtr0342628	chr2L	12618783	12628135	gd7	5	2	1413	422	0.7700272479564033	9.04099717726956
Neuroectoderm	nub	FBgn0085424	FBtr0342628	chr2L	12618783	12628135	Toll10B	5	1	683	530	0.5630667765869745	9.300350752011262
Neuroectoderm	nub	FBgn0085424	FBtr0342628	chr2L	12618783	12628135	Toll10B	5	2	1040	673	0.6071220081727963	9.446480080848405
Neuroectoderm	nub	FBgn0085424	FBtr0342628	chr2L	12618783	12628135	Tollrm9rm10	5	1	799	1043	0.43376764386536376	10.441187151077422
Neuroectoderm	nub	FBgn0085424	FBtr0342628	chr2L	12618783	12628135	Tollrm9rm10	5	2	1689	3054	0.35610373181530675	10.68860800572331
Neuroectoderm	wor	FBgn0001983	FBtr0080740	chr2L	15423297	15425580	gd7	3	1	25	2	0.9259259259259259	5.3458017819273556
Neuroectoderm	wor	FBgn0001983	FBtr0080740	chr2L	15423297	15425580	gd7	3	2	14	6	0.7	5.651112735490344
Neuroectoderm	wor	FBgn0001983	FBtr0080740	chr2L	15423297	15425580	Toll10B	3	1	103	69	0.5988372093023255	6.647156144298576
Neuroectoderm	wor	FBgn0001983	FBtr0080740	chr2L	15423297	15425580	Toll10B	3	2	190	130	0.59375	6.995074481994146
Neuroectoderm	wor	FBgn0001983	FBtr0080740	chr2L	15423297	15425580	Tollrm9rm10	3	1	258	142	0.645	6.963715813019318
Neuroectoderm	wor	FBgn0001983	FBtr0080740	chr2L	15423297	15425580	Tollrm9rm10	3	2	202	143	0.5855072463768116	6.9611247461634465
Neuroectoderm	wor	FBgn0001983	FBtr0080740	chr2L	15423297	15425580	gd7	5	1	60	79	0.4316546762589928	6.5956869608372575
Neuroectoderm	wor	FBgn0001983	FBtr0080740	chr2L	15423297	15425580	gd7	5	2	57	50	0.5327102803738317	6.363059137645578
Neuroectoderm	wor	FBgn0001983	FBtr0080740	chr2L	15423297	15425580	Toll10B	5	1	448	445	0.5016797312430011	8.255361537029785
Neuroectoderm	wor	FBgn0001983	FBtr0080740	chr2L	15423297	15425580	Toll10B	5	2	531	400	0.5703544575725027	8.080517151258485
Neuroectoderm	wor	FBgn0001983	FBtr0080740	chr2L	15423297	15425580	Tollrm9rm10	5	1	553	287	0.6583333333333333	8.35135069927144
Neuroectoderm	wor	FBgn0001983	FBtr0080740	chr2L	15423297	15425580	Tollrm9rm10	5	2	863	815	0.5143027413587604	8.576945222203168
Neuroectoderm	Socs36E	FBgn0041184	FBtr0081040	chr2L	18138675	18152417	gd7	3	1	4387	3572	0.5511998994848599	10.841039720789311
Neuroectoderm	Socs36E	FBgn0041184	FBtr0081040	chr2L	18138675	18152417	gd7	3	2	3185	1909	0.6252453867294857	10.866077178966185
Neuroectoderm	Socs36E	FBgn0041184	FBtr0081040	chr2L	18138675	18152417	Toll10B	3	1	2863	1152	0.7130759651307597	10.291749292418158
Neuroectoderm	Socs36E	FBgn0041184	FBtr0081040	chr2L	18138675	18152417	Toll10B	3	2	3264	1379	0.7029937540383373	10.297978676907546
Neuroectoderm	Socs36E	FBgn0041184	FBtr0081040	chr2L	18138675	18152417	Tollrm9rm10	3	1	4269	2124	0.667761614265603	10.580523718659164
Neuroectoderm	Socs36E	FBgn0041184	FBtr0081040	chr2L	18138675	18152417	Tollrm9rm10	3	2	4007	2097	0.6564547837483617	10.558834307465274
Neuroectoderm	Socs36E	FBgn0041184	FBtr0081040	chr2L	18138675	18152417	gd7	5	1	3153	567	0.8475806451612903	9.524947830258489
Neuroectoderm	Socs36E	FBgn0041184	FBtr0081040	chr2L	18138675	18152417	gd7	5	2	4737	574	0.8919224251553379	9.613225956412013
Neuroectoderm	Socs36E	FBgn0041184	FBtr0081040	chr2L	18138675	18152417	Toll10B	5	1	4600	576	0.8887171561051005	9.681887088136069
Neuroectoderm	Socs36E	FBgn0041184	FBtr0081040	chr2L	18138675	18152417	Toll10B	5	2	6202	700	0.8985801217038539	9.782310164821723
Neuroectoderm	Socs36E	FBgn0041184	FBtr0081040	chr2L	18138675	18152417	Tollrm9rm10	5	1	2232	619	0.7828831988775868	10.203492404570142
Neuroectoderm	Socs36E	FBgn0041184	FBtr0081040	chr2L	18138675	18152417	Tollrm9rm10	5	2	5653	1657	0.7733242134062928	10.340233825534586
Neuroectoderm	conu	FBgn0039994	FBtr0302385	chr2R	4744405	4758048	gd7	3	1	49	94	0.34265734265734266	6.324840366146784
Neuroectoderm	conu	FBgn0039994	FBtr0302385	chr2R	4744405	4758048	gd7	3	2	28	41	0.4057971014492754	6.22699542817273
Neuroectoderm	conu	FBgn0039994	FBtr0302385	chr2R	4744405	4758048	Toll10B	3	1	41	51	0.44565217391304346	6.293524465704696
Neuroectoderm	conu	FBgn0039994	FBtr0302385	chr2R	4744405	4758048	Toll10B	3	2	51	54	0.4857142857142857	6.2180254175900815
Neuroectoderm	conu	FBgn0039994	FBtr0302385	chr2R	4744405	4758048	Tollrm9rm10	3	1	61	156	0.28110599078341014	6.882252284511291
Neuroectoderm	conu	FBgn0039994	FBtr0302385	chr2R	4744405	4758048	Tollrm9rm10	3	2	59	134	0.30569948186528495	6.753742007240192
Neuroectoderm	conu	FBgn0039994	FBtr0302385	chr2R	4744405	4758048	gd7	5	1	71	136	0.34299516908212563	6.84965668850996
Neuroectoderm	conu	FBgn0039994	FBtr0302385	chr2R	4744405	4758048	gd7	5	2	99	170	0.3680297397769517	7.116227276327628
Neuroectoderm	conu	FBgn0039994	FBtr0302385	chr2R	4744405	4758048	Toll10B	5	1	80	92	0.46511627906976744	6.688205701409157
Neuroectoderm	conu	FBgn0039994	FBtr0302385	chr2R	4744405	4758048	Toll10B	5	2	120	92	0.5660377358490566	6.634967032623786
Neuroectoderm	conu	FBgn0039994	FBtr0302385	chr2R	4744405	4758048	Tollrm9rm10	5	1	117	103	0.5318181818181819	7.214300171676096
Neuroectoderm	conu	FBgn0039994	FBtr0302385	chr2R	4744405	4758048	Tollrm9rm10	5	2	155	285	0.3522727272727273	7.387317589364995
Neuroectoderm	ptc	FBgn0003892	FBtr0089427	chr2R	8649649	8665223	gd7	3	1	4095	4962	0.45213646902947996	11.396321490807772
Neuroectoderm	ptc	FBgn0003892	FBtr0089427	chr2R	8649649	8665223	gd7	3	2	2881	2413	0.5442009822440499	11.33090549991411
Neuroectoderm	ptc	FBgn0003892	FBtr0089427	chr2R	8649649	8665223	Toll10B	3	1	2371	2343	0.5029698769622402	11.204380319017146
Neuroectoderm	ptc	FBgn0003892	FBtr0089427	chr2R	8649649	8665223	Toll10B	3	2	3011	2657	0.531227946365561	11.160266301025205
Neuroectoderm	ptc	FBgn0003892	FBtr0089427	chr2R	8649649	8665223	Tollrm9rm10	3	1	3817	3675	0.5094767752269087	11.346634766650778
Neuroectoderm	ptc	FBgn0003892	FBtr0089427	chr2R	8649649	8665223	Tollrm9rm10	3	2	3443	3332	0.5081918819188191	11.243981627470168
Neuroectoderm	ptc	FBgn0003892	FBtr0089427	chr2R	8649649	8665223	gd7	5	1	2156	1264	0.6304093567251462	10.478685802866586
Neuroectoderm	ptc	FBgn0003892	FBtr0089427	chr2R	8649649	8665223	gd7	5	2	3150	1209	0.7226428079834825	10.525542402052182
Neuroectoderm	ptc	FBgn0003892	FBtr0089427	chr2R	8649649	8665223	Toll10B	5	1	2229	903	0.7116858237547893	10.354410667401863
Neuroectoderm	ptc	FBgn0003892	FBtr0089427	chr2R	8649649	8665223	Toll10B	5	2	3325	978	0.7727167092726005	10.36132037638746
Neuroectoderm	ptc	FBgn0003892	FBtr0089427	chr2R	8649649	8665223	Tollrm9rm10	5	1	1645	911	0.6435837245696401	10.820202767175356
Neuroectoderm	ptc	FBgn0003892	FBtr0089427	chr2R	8649649	8665223	Tollrm9rm10	5	2	3303	2310	0.5884553714591128	10.90657148806442
Neuroectoderm	Sting	FBgn0033453	FBtr0345020	chr2R	9842686	9845512	gd7	3	1	378	69	0.8456375838926175	5.834271829939004
Neuroectoderm	Sting	FBgn0033453	FBtr0345020	chr2R	9842686	9845512	gd7	3	2	253	42	0.8576271186440678	5.943275387074356
Neuroectoderm	Sting	FBgn0033453	FBtr0345020	chr2R	9842686	9845512	Toll10B	3	1	84	26	0.7636363636363637	5.604524907998934
Neuroectoderm	Sting	FBgn0033453	FBtr0345020	chr2R	9842686	9845512	Toll10B	3	2	103	34	0.7518248175182481	5.647242895667337
Neuroectoderm	Sting	FBgn0033453	FBtr0345020	chr2R	9842686	9845512	Tollrm9rm10	3	1	170	138	0.551948051948052	6.521884492286765
Neuroectoderm	Sting	FBgn0033453	FBtr0345020	chr2R	9842686	9845512	Tollrm9rm10	3	2	224	168	0.5714285714285714	6.677580498092338
Neuroectoderm	Sting	FBgn0033453	FBtr0345020	chr2R	9842686	9845512	gd7	5	1	77	43	0.6416666666666667	5.762248063915617
Neuroectoderm	Sting	FBgn0033453	FBtr0345020	chr2R	9842686	9845512	gd7	5	2	102	63	0.6181818181818182	6.074926830689528
Neuroectoderm	Sting	FBgn0033453	FBtr0345020	chr2R	9842686	9845512	Toll10B	5	1	46	40	0.5348837209302325	5.8329139600360325
Neuroectoderm	Sting	FBgn0033453	FBtr0345020	chr2R	9842686	9845512	Toll10B	5	2	49	43	0.532608695652174	5.832267327171219
Neuroectoderm	Sting	FBgn0033453	FBtr0345020	chr2R	9842686	9845512	Tollrm9rm10	5	1	28	128	0.1794871794871795	7.159472588518528
Neuroectoderm	Sting	FBgn0033453	FBtr0345020	chr2R	9842686	9845512	Tollrm9rm10	5	2	49	218	0.18352059925093633	6.904134265160006
Neuroectoderm	magu	FBgn0262169	FBtr0088402	chr2R	10056826	10063712	gd7	3	1	594	47	0.9266770670826833	5.424825599711352
Neuroectoderm	magu	FBgn0262169	FBtr0088402	chr2R	10056826	10063712	gd7	3	2	425	36	0.9219088937093276	5.675710732321076
Neuroectoderm	magu	FBgn0262169	FBtr0088402	chr2R	10056826	10063712	Toll10B	3	1	326	13	0.9616519174041298	5.099660680993775
Neuroectoderm	magu	FBgn0262169	FBtr0088402	chr2R	10056826	10063712	Toll10B	3	2	450	28	0.9414225941422594	5.356602487679276
Neuroectoderm	magu	FBgn0262169	FBtr0088402	chr2R	10056826	10063712	Tollrm9rm10	3	1	689	132	0.8392204628501827	6.351793390070592
Neuroectoderm	magu	FBgn0262169	FBtr0088402	chr2R	10056826	10063712	Tollrm9rm10	3	2	715	168	0.8097395243488109	6.551490093315603
Neuroectoderm	magu	FBgn0262169	FBtr0088402	chr2R	10056826	10063712	gd7	5	1	249	11	0.9576923076923077	4.953972175497664
Neuroectoderm	magu	FBgn0262169	FBtr0088402	chr2R	10056826	10063712	gd7	5	2	369	15	0.9609375	5.106153278757188
Neuroectoderm	magu	FBgn0262169	FBtr0088402	chr2R	10056826	10063712	Toll10B	5	1	827	35	0.9593967517401392	5.5774988839889135
Neuroectoderm	magu	FBgn0262169	FBtr0088402	chr2R	10056826	10063712	Toll10B	5	2	1052	40	0.9633699633699634	5.615368199888115
Neuroectoderm	magu	FBgn0262169	FBtr0088402	chr2R	10056826	10063712	Tollrm9rm10	5	1	931	125	0.8816287878787878	7.023226405847412
Neuroectoderm	magu	FBgn0262169	FBtr0088402	chr2R	10056826	10063712	Tollrm9rm10	5	2	2128	393	0.8441094803649345	7.349893279268147
Neuroectoderm	ths	FBgn0033652	FBtr0088030	chr2R	11790366	11812015	gd7	3	1	790	177	0.8169596690796277	7.377904635576802
Neuroectoderm	ths	FBgn0033652	FBtr0088030	chr2R	11790366	11812015	gd7	3	2	460	100	0.8214285714285714	7.445199096909072
Neuroectoderm	ths	FBgn0033652	FBtr0088030	chr2R	11790366	11812015	Toll10B	3	1	628	266	0.7024608501118568	8.136527882009498
Neuroectoderm	ths	FBgn0033652	FBtr0088030	chr2R	11790366	11812015	Toll10B	3	2	791	296	0.7276908923643054	8.079620092765113
Neuroectoderm	ths	FBgn0033652	FBtr0088030	chr2R	11790366	11812015	Tollrm9rm10	3	1	1061	766	0.5807334428024084	8.834972766698282
Neuroectoderm	ths	FBgn0033652	FBtr0088030	chr2R	11790366	11812015	Tollrm9rm10	3	2	980	857	0.5334784975503538	8.9341503457641
Neuroectoderm	ths	FBgn0033652	FBtr0088030	chr2R	11790366	11812015	gd7	5	1	422	194	0.685064935064935	7.707297164636631
Neuroectoderm	ths	FBgn0033652	FBtr0088030	chr2R	11790366	11812015	gd7	5	2	404	256	0.6121212121212121	8.016134289197597
Neuroectoderm	ths	FBgn0033652	FBtr0088030	chr2R	11790366	11812015	Toll10B	5	1	382	176	0.6845878136200717	7.776156400265389
Neuroectoderm	ths	FBgn0033652	FBtr0088030	chr2R	11790366	11812015	Toll10B	5	2	685	191	0.7819634703196348	7.784464970572431
Neuroectoderm	ths	FBgn0033652	FBtr0088030	chr2R	11790366	11812015	Tollrm9rm10	5	1	529	149	0.7802359882005899	8.086893748030194
Neuroectoderm	ths	FBgn0033652	FBtr0088030	chr2R	11790366	11812015	Tollrm9rm10	5	2	991	288	0.7748240813135262	7.940102716432482
Neuroectoderm	sca	FBgn0003326	FBtr0087855	chr2R	12780541	12801090	gd7	3	1	3006	1590	0.6540469973890339	10.11826725968557
Neuroectoderm	sca	FBgn0003326	FBtr0087855	chr2R	12780541	12801090	gd7	3	2	1840	854	0.6829992576095026	10.14596353731519
Neuroectoderm	sca	FBgn0003326	FBtr0087855	chr2R	12780541	12801090	Toll10B	3	1	1523	968	0.6114010437575271	10.1641022607097
Neuroectoderm	sca	FBgn0003326	FBtr0087855	chr2R	12780541	12801090	Toll10B	3	2	1819	1318	0.5798533630857508	10.284184644560517
Neuroectoderm	sca	FBgn0003326	FBtr0087855	chr2R	12780541	12801090	Tollrm9rm10	3	1	2664	2812	0.4864864864864865	10.8735412972903
Neuroectoderm	sca	FBgn0003326	FBtr0087855	chr2R	12780541	12801090	Tollrm9rm10	3	2	2295	2790	0.45132743362831856	10.85604030839457
Neuroectoderm	sca	FBgn0003326	FBtr0087855	chr2R	12780541	12801090	gd7	5	1	1667	627	0.7266782911944202	9.635503050696403
Neuroectoderm	sca	FBgn0003326	FBtr0087855	chr2R	12780541	12801090	gd7	5	2	1928	535	0.782785221274868	9.591103802047128
Neuroectoderm	sca	FBgn0003326	FBtr0087855	chr2R	12780541	12801090	Toll10B	5	1	1196	965	0.5534474780194355	10.144226208288938
Neuroectoderm	sca	FBgn0003326	FBtr0087855	chr2R	12780541	12801090	Toll10B	5	2	1643	1171	0.583866382373845	10.252216347478717
Neuroectoderm	sca	FBgn0003326	FBtr0087855	chr2R	12780541	12801090	Tollrm9rm10	5	1	1016	983	0.5082541270635318	10.654196021250389
Neuroectoderm	sca	FBgn0003326	FBtr0087855	chr2R	12780541	12801090	Tollrm9rm10	5	2	2214	2434	0.4763339070567986	10.724749569112635
Neuroectoderm	CG13334	FBgn0033856	FBtr0087677	chr2R	13558545	13560105	gd7	3	1	18	131	0.12080536912751678	6.19253624107298
Neuroectoderm	CG13334	FBgn0033856	FBtr0087677	chr2R	13558545	13560105	gd7	3	2	14	62	0.18421052631578946	6.113433345641563
Neuroectoderm	CG13334	FBgn0033856	FBtr0087677	chr2R	13558545	13560105	Toll10B	3	1	8	59	0.11940298507462686	5.999250884140728
Neuroectoderm	CG13334	FBgn0033856	FBtr0087677	chr2R	13558545	13560105	Toll10B	3	2	20	113	0.15037593984962405	6.373497431975996
Neuroectoderm	CG13334	FBgn0033856	FBtr0087677	chr2R	13558545	13560105	Tollrm9rm10	3	1	67	365	0.1550925925925926	7.32586544412967
Neuroectoderm	CG13334	FBgn0033856	FBtr0087677	chr2R	13558545	13560105	Tollrm9rm10	3	2	61	315	0.1622340425531915	7.173466127118774
Neuroectoderm	CG13334	FBgn0033856	FBtr0087677	chr2R	13558545	13560105	gd7	5	1	1	20	0.047619047619047616	5.243692715401633
Neuroectoderm	CG13334	FBgn0033856	FBtr0087677	chr2R	13558545	13560105	gd7	5	2	0	15	0	5.175505752977473
Neuroectoderm	CG13334	FBgn0033856	FBtr0087677	chr2R	13558545	13560105	Toll10B	5	1	1	15	0.0625	5.214514384575538
Neuroectoderm	CG13334	FBgn0033856	FBtr0087677	chr2R	13558545	13560105	Toll10B	5	2	2	12	0.14285714285714285	5.101476076129668
Neuroectoderm	CG13334	FBgn0033856	FBtr0087677	chr2R	13558545	13560105	Tollrm9rm10	5	1	0	25	0	5.774878264078498
Neuroectoderm	CG13334	FBgn0033856	FBtr0087677	chr2R	13558545	13560105	Tollrm9rm10	5	2	10	51	0.16393442622950818	5.684700782211934
Neuroectoderm	Letm1	FBgn0284252	FBtr0072347	chr2R	24509764	24515320	gd7	3	1	850	1264	0.402081362346263	9.424348023050545
Neuroectoderm	Letm1	FBgn0284252	FBtr0072347	chr2R	24509764	24515320	gd7	3	2	555	569	0.49377224199288255	9.28801517327289
Neuroectoderm	Letm1	FBgn0284252	FBtr0072347	chr2R	24509764	24515320	Toll10B	3	1	420	562	0.42769857433808556	9.181464010791302
Neuroectoderm	Letm1	FBgn0284252	FBtr0072347	chr2R	24509764	24515320	Toll10B	3	2	447	613	0.4216981132075472	9.104046219533236
Neuroectoderm	Letm1	FBgn0284252	FBtr0072347	chr2R	24509764	24515320	Tollrm9rm10	3	1	676	1294	0.3431472081218274	9.683744468015904
Neuroectoderm	Letm1	FBgn0284252	FBtr0072347	chr2R	24509764	24515320	Tollrm9rm10	3	2	649	1398	0.3170493404982902	9.749091681135557
[truncated: 57,342 more rows]

## Sheet: Table S2 Enriched GO terms
Enriched GO terms for DV regulated genes identified from PRO-seq
Toll mutant	Enriched GO term	% of genes	P value	log10 adjusted P
gd7	multicellular organism development	54	1.37e-14	13.8632794328436
	anatomical structure development	55	4.21e-13	12.3757179041643
	animal organ development	38	4.3e-13	12.3665315444204
	tube development	30	5.97e-13	12.2240256688706
	developmental process	55	2.26e-12	11.6458915608526
	regulation of transcription by RNA Pol II	29	4.4e-10	9.35654732351381
	epithelium development	29	1.33e-09	8.87614835903291
	imaginal disc development	23	1.5e-09	8.82390874094432
Tollrm9/rm10	cellular developmental process	74	1.01e-21	20.9956786262174
	system differentiation	74	2.9e-21	20.537602002101
	multicellular organism development	82	8.23e-21	20.0846001647877
	anatomical structure morphogenesis	70	9.5e-21	20.0222763947111
	cell differentiation	72	1.1e-20	19.9586073148418
	neurogenesis	58	1.24e-20	19.9065783148378
	nervous system development	60	1.16e-19	18.9355420107731
	generation of neurons	50	1.3e-16	15.8860566476932
Toll10b	anatomical structure development	38	1.11e-14	13.9546770212133
	animal organ development	27	1.58e-14	13.8013429130456
	system development	31	2.23e-14	13.6516951369518
	developmental process	38	5.29e-14	13.2765443279648
	muscle structure development	14	1.3e-13	12.8860566476932
	striated muscle cell differentiation	11	1.9e-13	12.7212463990472
	multicellular organism development	34	4.1e-13	12.3872161432803
	muscle cell differentiation	11	8.66e-13	12.0624821079827
