# Supplementary material for: Tissue-specific RNA Polymerase II promoter-proximal pause release and burst kinetics in a Drosophila embryonic patterning network
Source: Genome Biol. 2024 Jan 2;25:2. doi: 10.1186/s13059-023-03135-0 (PMC10763363; doi:10.1186/s13059-023-03135-0)
Supplement: Supplementary file 4 — Additional file 4: Table S4. DV regulated enhancers and promoters identified by epigenomic profiling of chromatin state. [file 13059_2023_3135_MOESM4_ESM.xlsx]

## Sheet: Table S4 DV enhancers
DV regulated enhancers identified by epigenomic profiling of chromatin state
Tissue of activity	Gene name(s)	Enhancer ID	Region	Chr	Start	End	Toll mutant	ATAC-seq	CBP	H3K27ac	Combined chromatin state score	PRO-seq	eRNA positive
Dorsal ectoderm	net	net_E1	Enhancer	chr2L	91221	91973	gd7	1.9792916615808387	3.4201057606346477	0.8520914791718909	6.251488901387377	2.65538672397205	YES
Dorsal ectoderm	net	net_E1	Enhancer	chr2L	91221	91973	Toll10B	-0.42885086923425714	-2.3652029993023747	2.4782613913331897	-0.3157924772034421	-0.791478679233123	YES
Dorsal ectoderm	net	net_E1	Enhancer	chr2L	91221	91973	Tollrm9rm10	-2.066577844702599	-1.9864977784639972	-3.112751219562668	-7.165826842729264	-2.66396967005703	YES
Dorsal ectoderm	ush	ush_E1	Enhancer	chr2L	517544	519906	gd7	3.3321825741486757	4.136929114846062	1.4403343136416102	8.909446002636347	1.5467684900387	YES
Dorsal ectoderm	ush	ush_E1	Enhancer	chr2L	517544	519906	Toll10B	-1.7678297399834049	-2.386899427121488	0.08025659048997229	-4.07447257661492	-0.8297229061546	YES
Dorsal ectoderm	ush	ush_E1	Enhancer	chr2L	517544	519906	Tollrm9rm10	-2.049142584883237	-3.039774018963805	-1.3725862427664886	-6.461502846613531	-1.04062755445475	YES
Dorsal ectoderm	dpp	dpp_E2	Enhancer	chr2L	2447940	2448828	gd7	3.107732503767371	2.8264615296274123	1.4015796930168354	7.3357737264116185	2.92140711370544	YES
Dorsal ectoderm	dpp	dpp_E2	Enhancer	chr2L	2447940	2448828	Tollrm9rm10	-1.396085322582873	-1.7044700208810295	-0.06314803536302854	-3.163703378826931	-1.58052816831667	YES
Dorsal ectoderm	dpp	dpp_E2	Enhancer	chr2L	2447940	2448828	Toll10B	-2.0254293203348257	-1.9079408236048	-1.2663343533257765	-5.199704497265403	-1.84475512296239	YES
Dorsal ectoderm	dpp	dpp_E4	Enhancer	chr2L	2454249	2455929	gd7	1.0807315434314435	0.7890399752362368	2.098285440903162	3.9680569595708426	1.71299346393543	YES
Dorsal ectoderm	dpp	dpp_E4	Enhancer	chr2L	2454249	2455929	Tollrm9rm10	0.3700474249518475	-0.349177067301539	-0.4008957627833611	-0.3800254051330526	0.0150756242963168	YES
Dorsal ectoderm	dpp	dpp_E4	Enhancer	chr2L	2454249	2455929	Toll10B	-1.3300731134456052	-0.6268798398146623	-1.5721377528141638	-3.5290907060744314	-1.76103124188787	YES
Dorsal ectoderm	dpp	dpp_E1	Enhancer	chr2L	2456350	2458314	gd7	2.1324517281481064	1.5870207495858306	2.840720783947052	6.560193261680989	4.06532349924534	YES
Dorsal ectoderm	dpp	dpp_E1	Enhancer	chr2L	2456350	2458314	Tollrm9rm10	0.6080505767946723	-0.5289770744234324	-0.8059316653163863	-0.7268581629451464	-0.837597803668806	YES
Dorsal ectoderm	dpp	dpp_E1	Enhancer	chr2L	2456350	2458314	Toll10B	-2.5351335133935216	-1.3898660349187335	-1.850343410800391	-5.775342959112646	-3.5493635422318	YES
Dorsal ectoderm	dpp	dpp_E3	Enhancer	chr2L	2460885	2462662	gd7	3.9323342207374687	3.0772686993442164	3.258307263679297	10.267910183760982	2.34705336292167	YES
Dorsal ectoderm	dpp	dpp_E3	Enhancer	chr2L	2460885	2462662	Toll10B	-3.953831687768702	-2.475398399522015	-2.2415527945910485	-8.670782881881765	-0.145824950753489	YES
Dorsal ectoderm	dpp	dpp_E1	Enhancer	chr2L	2460885	2462662	Tollrm9rm10	0.1353604406588619	-1.320738799877462	-0.811572684987818	-1.996951044206418	-3.12235275152516	YES
Dorsal ectoderm	Thor	Thor_E1	Enhancer	chr2L	3476356	3476963	Tollrm9rm10	0.6196558784468649	0.48331467966506536	-0.08426314356597142	1.018707414545959	1.08073347832808	YES
Dorsal ectoderm	Thor	Thor_E1	Enhancer	chr2L	3476356	3476963	gd7	0.5265515954992266	0.4154813389684685	1.8495371524195352	2.7915700868872304	0.434045749618064	YES
Dorsal ectoderm	Thor	Thor_E1	Enhancer	chr2L	3476356	3476963	Toll10B	-0.9693712687156508	-0.8266394735480539	-1.6700810553954335	-3.4660917976591383	-1.2229938560116	YES
Dorsal ectoderm	Thor	Thor_E2	Enhancer	chr2L	3477999	3478720	Tollrm9rm10	0.48716809394142874	0.6271599340165379	-0.3867102697847667	0.7276177581732	1.00663450724835	YES
Dorsal ectoderm	Thor	Thor_E2	Enhancer	chr2L	3477999	3478720	gd7	0.33958965278565956	-0.31850542017169725	1.8329107842431456	1.853995016857108	0.0176237054852185	YES
Dorsal ectoderm	Thor	Thor_E2	Enhancer	chr2L	3477999	3478720	Toll10B	-0.6891965936461926	-0.10881302715880314	-1.334725461903835	-2.1327350827088307	-0.74408997441437	YES
Dorsal ectoderm	B4	B4_E1	Enhancer	chr2L	13521464	13521899	gd7	2.6757280946678668	2.7342081785107326	4.25061992813264	9.66055620131124	4.90476073589773	YES
Dorsal ectoderm	B4	B4_E1	Enhancer	chr2L	13521464	13521899	Toll10B	-1.07168771308359	-1.7184567995020852	-2.1449084296203256	-4.935052942206001	-2.32216375239333	YES
Dorsal ectoderm	B4	B4_E1	Enhancer	chr2L	13521464	13521899	Tollrm9rm10	-2.121097176191004	-1.8197625878263195	-1.796350220731833	-5.737209984749156	-3.72800851729572	YES
Dorsal ectoderm	B4	B4_E2	Enhancer	chr2L	13527615	13528100	gd7	3.5711446900318258	4.347378369720467	2.3999713517749135	10.318494411527206	3.91181547486458	YES
Dorsal ectoderm	B4	B4_E2	Enhancer	chr2L	13527615	13528100	Toll10B	-1.416689781876688	-1.6849317509820232	-1.2850763289637943	-4.386697861822506	-2.28412042925627	YES
Dorsal ectoderm	B4	B4_E2	Enhancer	chr2L	13527615	13528100	Tollrm9rm10	-2.849548673862255	-4.3007518254323465	-0.9441846798390512	-8.094485179133653	-2.37427750369969	YES
Dorsal ectoderm	Ance/Ance-2	Ance_E1	Enhancer	chr2L	13905074	13905775	gd7	1.8972336532373888	1.9973069053268857	0.8435919360691173	4.738132494633392	1.28521048633967	YES
Dorsal ectoderm	Ance/Ance-2	Ance_E1	Enhancer	chr2L	13905074	13905775	Toll10B	-0.9113650145225036	-1.3608093545750868	0.11669718083206504	-2.1554771882655253	-0.632610654322698	YES
Dorsal ectoderm	Ance/Ance-2	Ance_E1	Enhancer	chr2L	13905074	13905775	Tollrm9rm10	-1.2968505817157798	-1.1875653020136614	-0.8698756142129677	-3.354291497942409	-0.943413555352692	YES
Dorsal ectoderm	Ance/Ance-2	Ance_E2	Enhancer	chr2L	14047120	14047813	gd7	1.8561206192165691	0.9773947913113676	0.726352202799174	3.5598676133271105	0.475210518182242	NO
Dorsal ectoderm	Ance/Ance-2	Ance_E2	Enhancer	chr2L	14047120	14047813	Tollrm9rm10	1.0102506310262802	0.7530717736761755	0.2999988469609923	2.063321251663448	0.211081820883622	NO
Dorsal ectoderm	Ance/Ance-2	Ance_E2	Enhancer	chr2L	14047120	14047813	Toll10B	-2.558405296134988	-1.6589054881910172	-1.0077938405167712	-5.225104624842777	-0.63777330243577	NO
Dorsal ectoderm	grnd	grnd_E1	Enhancer	chr2L	18486565	18487291	Tollrm9rm10	1.5148362669721236	0.6980586189043062	1.7565968350779229	3.9694917209543528	1.05922967810971	YES
Dorsal ectoderm	grnd	grnd_E1	Enhancer	chr2L	18486565	18487291	gd7	2.3331538147473703	1.749175289623056	0.7180908574241338	4.80041996179456	0.257003138520514	YES
Dorsal ectoderm	grnd	grnd_E1	Enhancer	chr2L	18486565	18487291	Toll10B	-3.3950752613690782	-2.4853190135743266	-2.5388647347630675	-8.419259009706472	-1.02659961027909	YES
Dorsal ectoderm	tup	tup_E1	Enhancer	chr2L	18874938	18876448	gd7	2.917712055160256	1.3488639653731256	1.820688838693004	6.087264859226385	2.18392571977195	YES
Dorsal ectoderm	tup	tup_E1	Enhancer	chr2L	18874938	18876448	Tollrm9rm10	-1.949190115388072	-0.8855984749278436	-0.1438210784010089	-2.9786096687169246	-0.519192431914542	YES
Dorsal ectoderm	tup	tup_E1	Enhancer	chr2L	18874938	18876448	Toll10B	-1.434630045241156	-0.8568018510662264	-1.5797189458423442	-3.8711508421497265	-1.85681374635445	YES
Dorsal ectoderm	tup	tup_E2	Enhancer	chr2L	18877122	18877607	gd7	3.761913413035934	2.01939232590222	2.765542841995703	8.546848580933858	0.321198224293339	NO
Dorsal ectoderm	tup	tup_E2	Enhancer	chr2L	18877122	18877607	Toll10B	-1.8537102559255312	-1.044259211912017	-2.1050709602305813	-5.00304042806813	-0.159195325587963	NO
Dorsal ectoderm	tup	tup_E2	Enhancer	chr2L	18877122	18877607	Tollrm9rm10	-2.507708320011784	-1.6462445836114483	-0.49715467857955686	-4.651107582202789	-0.234259978779416	NO
Dorsal ectoderm	tup	tup_E3	Enhancer	chr2L	18889590	18890180	Tollrm9rm10	-2.0629113468912648	-1.7596413211972175	-1.9436983342453251	-5.766251002333807	0.0694092518242824	NO
Dorsal ectoderm	tup	tup_E3	Enhancer	chr2L	18889590	18890180	gd7	2.7933699932614533	2.8583371504843904	5.665932564034383	11.317639707780227	0.0319389787580507	NO
Dorsal ectoderm	tup	tup_E3	Enhancer	chr2L	18889590	18890180	Toll10B	-1.2295663785737216	-1.9027028192849813	-3.3353450116810612	-6.467614209539764	-0.082696688004392	NO
Dorsal ectoderm	tup	tup_E4	Enhancer	chr2L	18894545	18895891	gd7	4.366959896158165	4.8401918967136375	1.729676650233032	10.936828443104835	0.96215858843033	NO
Dorsal ectoderm	tup	tup_E4	Enhancer	chr2L	18894545	18895891	Toll10B	-3.1368184540353723	-3.4284111232031713	-0.7778212947205696	-7.343050871959113	-0.509249576082374	NO
Dorsal ectoderm	tup	tup_E4	Enhancer	chr2L	18894545	18895891	Tollrm9rm10	-1.5642911551944585	-2.702308450600083	-0.820887083897449	-5.087486689691991	-0.656847715763973	NO
Dorsal ectoderm	tup	tup_E5	Enhancer	chr2L	18897173	18898397	gd7	2.072153636395664	1.8353153635374804	3.0737625410049065	6.981231540938051	2.86291413289929	YES
Dorsal ectoderm	tup	tup_E5	Enhancer	chr2L	18897173	18898397	Toll10B	-0.7368155203593174	-1.21807479646297	-1.9065895578393324	-3.8614798746616197	-1.55188602963287	YES
Dorsal ectoderm	tup	tup_E5	Enhancer	chr2L	18897173	18898397	Tollrm9rm10	-1.7699659193194837	-1.1347362869335451	-0.9624843424222363	-3.867186548675265	-1.90370520006003	YES
Dorsal ectoderm	egr	egr_E1	Enhancer	chr2R	10077041	10077650	gd7	2.948714934063156	6.182299304046679	1.5305979569815364	10.661612195091372	1.84886762510056	YES
Dorsal ectoderm	egr	egr_E1	Enhancer	chr2R	10077041	10077650	Tollrm9rm10	-1.7892340056338345	-2.669354057222579	-1.129161075344752	-5.587749138201166	-0.580807041244789	YES
Dorsal ectoderm	egr	egr_E1	Enhancer	chr2R	10077041	10077650	Toll10B	-1.582008889591474	-4.961249741458527	-0.26277788168622396	-6.806036512736225	-1.4700439731025	YES
Dorsal ectoderm	egr	egr_E2	Enhancer	chr2R	10078051	10078527	gd7	2.641429627337012	2.913221088703591	2.3589429715123083	7.913593687552911	1.60525715189008	YES
Dorsal ectoderm	egr	egr_E2	Enhancer	chr2R	10078051	10078527	Tollrm9rm10	-1.4100077733280325	-0.16127410899000286	-1.3427381579314035	-2.9140200402494387	-0.578444761771299	YES
Dorsal ectoderm	egr	egr_E2	Enhancer	chr2R	10078051	10078527	Toll10B	-1.5581341916422835	-3.1539632318762703	-0.8249733135741428	-5.537070737092696	-1.22285222799779	YES
Dorsal ectoderm	psq	psq_E1	Enhancer	chr2R	10581425	10582077	gd7	0.8461932298570086	1.2044127048934854	0.8546102998425832	2.905216234593077	1.35836037754083	YES
Dorsal ectoderm	psq	psq_E1	Enhancer	chr2R	10581425	10582077	Tollrm9rm10	0.2143187347936616	-0.7384980708831766	-2.231647901155983	-2.755827237245498	-0.597988721065698	YES
Dorsal ectoderm	psq	psq_E1	Enhancer	chr2R	10581425	10582077	Toll10B	-0.98626204839708	-0.8039409234170888	1.5449603850963476	-0.24524258671782118	-0.956501948492643	YES
Dorsal ectoderm	psq	psq_E2	Enhancer	chr2R	10582317	10582709	gd7	0.6064265658296359	3.232524346909367	1.0061570209164157	4.845107933655418	1.12250303045816	YES
Dorsal ectoderm	psq	psq_E2	Enhancer	chr2R	10582317	10582709	Tollrm9rm10	0.6740493788614035	-1.830532587622697	-2.5118124197119585	-3.6682956284732517	-0.245548967127704	YES
Dorsal ectoderm	psq	psq_E2	Enhancer	chr2R	10582317	10582709	Toll10B	-1.0874537482009563	-2.2704683201400373	1.6968233746489014	-1.6610986936920922	-0.96974187810647	YES
Dorsal ectoderm	psq	psq_E3	Enhancer	chr2R	10583022	10583856	gd7	0.6912674450668793	1.1172213756253215	0.7288605366052786	2.5373493572974795	0.647159609103622	NO
Dorsal ectoderm	psq	psq_E3	Enhancer	chr2R	10583022	10583856	Tollrm9rm10	-1.0430671428208305	-0.07913722990196576	-1.7226081507238649	-2.8448125234466612	-0.306009122987102	NO
Dorsal ectoderm	psq	psq_E3	Enhancer	chr2R	10583022	10583856	Toll10B	0.08522380581848112	-1.196679129967381	1.126749943851586	0.01529461970268621	-0.440475964021885	NO
Dorsal ectoderm	psq	psq_E4	Enhancer	chr2R	10584244	10584619	gd7	1.2412228910207896	1.852169185240892	0.7483363398298178	3.8417284160914993	2.02773222357358	YES
Dorsal ectoderm	psq	psq_E4	Enhancer	chr2R	10584244	10584619	Tollrm9rm10	0.2876315154828369	-0.7144148322182525	-0.1227737586383985	-0.5495570753738142	-0.712215725176334	YES
Dorsal ectoderm	psq	psq_E4	Enhancer	chr2R	10584244	10584619	Toll10B	-1.427124925719139	-1.5498386809306222	-0.5820343954654369	-3.558998002115198	-1.55800419541855	YES
Dorsal ectoderm	shn	shn_E1	Enhancer	chr2R	11191441	11192348	gd7	2.1850353645720317	2.8672387582387784	1.3825688235070253	6.434842946317835	2.19934654859131	YES
Dorsal ectoderm	shn	shn_E1	Enhancer	chr2R	11191441	11192348	Tollrm9rm10	-2.812369505079745	-2.949770659501249	-1.5582127025176575	-7.320352867098652	-1.04615787557879	YES
Dorsal ectoderm	shn	shn_E1	Enhancer	chr2R	11191441	11192348	Toll10B	-0.08509050559225287	-1.0269568185956983	0.33131622958153883	-0.7807310946064123	-1.49246977079502	YES
Dorsal ectoderm	shn	shn_E3	Enhancer	chr2R	11197108	11197733	Toll10B	0.4534205318309861	-0.6609914360194139	-0.2456378128668399	-0.4532087170552677	0.264476523775077	NO
Dorsal ectoderm	shn	shn_E3	Enhancer	chr2R	11197108	11197733	gd7	-0.4709615025148211	1.256040265115287	0.5460588371341817	1.3311375997346477	0.247230944315249	NO
Dorsal ectoderm	shn	shn_E3	Enhancer	chr2R	11197108	11197733	Tollrm9rm10	0.01129245413728361	-1.0085301883171685	-0.25907860912530534	-1.2563163433051903	-0.716861638761071	NO
Dorsal ectoderm	shn	shn_E4	Enhancer	chr2R	11237275	11238088	Tollrm9rm10	2.0400652833508186	0.06927965823651865	0.6626118562662574	2.7719567978535946	2.28530556354117	YES
Dorsal ectoderm	shn	shn_E4	Enhancer	chr2R	11237275	11238088	gd7	1.0517543572511912	1.0800390911219746	0.0877715854509103	2.219565033824076	-0.501128288687883	YES
Dorsal ectoderm	shn	shn_E4	Enhancer	chr2R	11237275	11238088	Toll10B	-2.5230668453563134	-1.2653510316689116	-0.7835443607277357	-4.5719622377529605	-1.13638700922557	YES
Dorsal ectoderm	hbs	hbs_E1	Enhancer	chr2R	15032577	15034839	gd7	2.565940846562945	2.252857681788413	1.844141031465249	6.662939559816607	1.67205290912938	YES
Dorsal ectoderm	hbs	hbs_E1	Enhancer	chr2R	15032577	15034839	Tollrm9rm10	0.16598620266808894	-1.2199519048253438	-0.575355381289914	-1.6293210834471687	0.297431577898494	YES
Dorsal ectoderm	hbs	hbs_E1	Enhancer	chr2R	15032577	15034839	Toll10B	-2.636766827330314	-1.6239036136234677	-1.1460988493427997	-5.406769290296582	-1.92286538738181	YES
Dorsal ectoderm	Sema2b	Sema2b_E1	Enhancer	chr2R	16386362	16387059	gd7	2.0425456797533648	0.6607277974329974	1.45702297564743	4.1602964528337925	1.76183028040187	YES
Dorsal ectoderm	Sema2b	Sema2b_E1	Enhancer	chr2R	16386362	16387059	Toll10B	-1.945337265590591	-1.105513903693878	-0.00494238532116042	-3.0557935546056294	-0.768057724594384	YES
Dorsal ectoderm	Sema2b	Sema2b_E1	Enhancer	chr2R	16386362	16387059	Tollrm9rm10	-0.07787118153787784	0.4876908322935502	-1.3069688137430584	-0.897149162987386	-1.43074731575901	YES
Dorsal ectoderm	Alk	Alk_E1	Enhancer	chr2R	16639809	16640566	gd7	1.31172826337191	2.87178878747563	1.39545213101077	5.578969181858334	0.953758234818855	NO
Dorsal ectoderm	Alk	Alk_E1	Enhancer	chr2R	16639809	16640566	Toll10B	-0.3640489029922083	-1.81558584003774	-0.44985268376665394	-2.629487426796602	-0.443556305573624	NO
Dorsal ectoderm	Alk	Alk_E1	Enhancer	chr2R	16639809	16640566	Tollrm9rm10	-1.2604124157015315	-1.8970076474189492	-0.8304329991596048	-3.9878530622800854	-0.736025299939589	NO
Dorsal ectoderm	Pepck1	Pepck1_E1	Enhancer	chr2R	18531775	18532592	gd7	1.213478850097787	1.0281230581035066	1.4661999132727686	3.707801821474062	1.13904594274388	YES
Dorsal ectoderm	Pepck1	Pepck1_E1	Enhancer	chr2R	18531775	18532592	Tollrm9rm10	0.02349394641126341	-0.3016432386255361	-0.8415812830661318	-1.1197305752804045	0.180376599952278	YES
Dorsal ectoderm	Pepck1	Pepck1_E1	Enhancer	chr2R	18531775	18532592	Toll10B	-1.206745569528915	-0.9309475922254744	-0.5053629537474309	-2.64305611550182	-1.29386314756934	YES
Dorsal ectoderm	CG13868	CG13868_E1	Enhancer	chr2R	20311646	20312481	gd7	3.053638792100171	2.100978909039197	1.792011013632436	6.946628714771804	3.32711419735908	YES
Dorsal ectoderm	CG13868	CG13868_E1	Enhancer	chr2R	20311646	20312481	Toll10B	-2.2201667322173217	-1.1170302726221324	-0.8026303306379781	-4.139827335477432	-1.50299430741793	YES
Dorsal ectoderm	CG13868	CG13868_E1	Enhancer	chr2R	20311646	20312481	Tollrm9rm10	-1.0573166534479077	-1.671665060813564	-0.8535201724349609	-3.5825018866964324	-2.62901203815527	YES
Dorsal ectoderm	Magi	Magi_E1	Enhancer	chr2R	21141713	21142440	gd7	0.496169511875424	2.0558931672125325	0.46020882034283334	3.0122714994307898	0.827756807464801	NO
Dorsal ectoderm	Magi	Magi_E1	Enhancer	chr2R	21141713	21142440	Tollrm9rm10	-0.07593640849951187	-1.274225495645583	1.1031689148149344	-0.24699298933016045	-0.148951499022072	NO
Dorsal ectoderm	Magi	Magi_E1	Enhancer	chr2R	21141713	21142440	Toll10B	-0.43085312070529186	-1.3621542971121925	-1.6032302383266794	-3.3962376561441636	-0.738276678726721	NO
Dorsal ectoderm	cv-2	cv-2_E1	Enhancer	chr2R	21359260	21360070	gd7	2.4792105355462577	2.34056625626143	2.5486641710604254	7.368440962868113	2.4847168409133	YES
Dorsal ectoderm	cv-2	cv-2_E1	Enhancer	chr2R	21359260	21360070	Tollrm9rm10	-1.467818783490331	-1.93864162302952	-0.9347589789519084	-4.341219385471759	-1.32074425979142	YES
Dorsal ectoderm	cv-2	cv-2_E1	Enhancer	chr2R	21359260	21360070	Toll10B	-1.3568310205472625	-1.1875913792255914	-1.4364575108034898	-3.980879910576344	-1.58597249579512	YES
Dorsal ectoderm	cv-2	cv-2_E2	Enhancer	chr2R	21362673	21364937	gd7	2.860351764097893	1.1518751274432522	1.6370275777890897	5.649254469330235	1.5517156686276	YES
Dorsal ectoderm	cv-2	cv-2_E2	Enhancer	chr2R	21362673	21364937	Tollrm9rm10	-0.7149955928629312	-0.5396650968819978	-1.3436713641755438	-2.5983320539204726	0.350006464137534	YES
Dorsal ectoderm	cv-2	cv-2_E2	Enhancer	chr2R	21362673	21364937	Toll10B	-2.2810522504625115	-0.892877962170527	-0.13736888175147458	-3.311299094384513	-1.8378395895754	YES
Dorsal ectoderm	cv-2	cv-2_E3	Enhancer	chr2R	21366554	21368447	gd7	2.7536675052245756	2.4987225897831085	2.922907701224976	8.175297796232659	1.98227519285073	YES
Dorsal ectoderm	cv-2	cv-2_E3	Enhancer	chr2R	21366554	21368447	Toll10B	-2.428766913132865	-1.8599685436522868	-1.6361785622213625	-5.924914019006514	-0.983797277505369	YES
Dorsal ectoderm	cv-2	cv-2_E3	Enhancer	chr2R	21366554	21368447	Tollrm9rm10	-0.37003127247190487	-1.274030201253766	-1.0826256405958012	-2.7266871143214724	-1.44390131344925	YES
Dorsal ectoderm	cv-2	cv-2_E4	Enhancer	chr2R	21368912	21369980	Tollrm9rm10	-2.8443686864111433	-2.054527718230126	-0.731726960628496	-5.630623365269765	2.61478059571056	YES
Dorsal ectoderm	cv-2	cv-2_E4	Enhancer	chr2R	21368912	21369980	gd7	3.7837822248958224	3.0279759206757597	4.279926801029575	11.091684946601157	0.954465608972332	YES
Dorsal ectoderm	cv-2	cv-2_E4	Enhancer	chr2R	21368912	21369980	Toll10B	-1.6289250014907424	-1.873881193295558	-3.2975806466506943	-6.800386841436994	-2.86121015556038	YES
Dorsal ectoderm	CG2162	CG2162_E1	Enhancer	chr3L	3036431	3036919	gd7	1.821479367181521	2.2713912658363373	2.6692789373385186	6.762149570356377	2.09588423739302	YES
Dorsal ectoderm	CG2162	CG2162_E1	Enhancer	chr3L	3036431	3036919	Toll10B	-1.9178351942560845	-1.8409674474620237	-4.468068910405078	-8.226871552123185	-0.955859510319251	YES
Dorsal ectoderm	CG2162	CG2162_E1	Enhancer	chr3L	3036431	3036919	Tollrm9rm10	0.18083166316495428	-0.9562825579111618	1.8260855323679872	1.0506346376217797	-1.64355733936326	YES
Dorsal ectoderm	CG2162	CG2162_E2	Enhancer	chr3L	3037156	3038676	gd7	0.4545147002140046	1.3225113575896763	1.0759411444495208	2.8529672022532018	0.286523861251537	NO
Dorsal ectoderm	CG2162	CG2162_E2	Enhancer	chr3L	3037156	3038676	Tollrm9rm10	1.1764983188633995	-0.5468800069509869	0.2686184985018525	0.8982368104142651	0.139177866845839	NO
Dorsal ectoderm	CG2162	CG2162_E2	Enhancer	chr3L	3037156	3038676	Toll10B	-1.3060115976177944	-1.0792759092284157	-1.307136142789603	-3.6924236496358134	-0.393128837560207	NO
Dorsal ectoderm	CG2162	CG2162_E3	Enhancer	chr3L	3073327	3074412	gd7	1.254046258335194	0.5321965741623284	2.0115400353888826	3.7977828678864047	0.747917921878793	NO
Dorsal ectoderm	CG2162	CG2162_E3	Enhancer	chr3L	3073327	3074412	Tollrm9rm10	1.4349693648885469	0.6810548427310824	-0.02342008546946736	2.092604122150162	0.261739828298794	NO
Dorsal ectoderm	CG2162	CG2162_E3	Enhancer	chr3L	3073327	3074412	Toll10B	-2.2788232585298966	-1.104976073855001	-1.8884451128683877	-5.2722444452532855	-0.952936693284104	NO
Dorsal ectoderm	CG2162	CG2162_E4	Enhancer	chr3L	3074803	3075190	gd7	2.0359692879545093	1.2672580792913284	2.4014567511092757	5.704684118355114	1.55611263843121	YES
Dorsal ectoderm	CG2162	CG2162_E4	Enhancer	chr3L	3074803	3075190	Tollrm9rm10	0.27568783206534286	-0.2130068264953307	1.2675139975945804	1.3301950031645926	-0.244158728962123	YES
Dorsal ectoderm	CG2162	CG2162_E4	Enhancer	chr3L	3074803	3075190	Toll10B	-2.1974726991318088	-1.2656641818875491	-3.6231981630606183	-7.086335044079976	-1.41376151434278	YES
Dorsal ectoderm	CG43163	CG43163_E1	Enhancer	chr3L	8480895	8482141	gd7	1.864372482086504	2.133404107450725	4.631174827132503	8.628951416669732	1.40800630879056	YES
Dorsal ectoderm	CG43163	CG43163_E1	Enhancer	chr3L	8480895	8482141	Tollrm9rm10	-2.245225289220269	-1.9320193115851985	-2.303693526843575	-6.4809381276490425	-0.820421801108634	YES
Dorsal ectoderm	CG43163	CG43163_E1	Enhancer	chr3L	8480895	8482141	Toll10B	-0.185539332737848	-0.959703146899924	-1.9708371600234087	-3.1160796396611805	-0.846784320776535	YES
Dorsal ectoderm	CG43163	CG43163_E2	Enhancer	chr3L	8497328	8497944	gd7	1.245963226452515	2.9364650960426366	2.5922496880313877	6.774678010526539	0.883475149375207	NO
Dorsal ectoderm	CG43163	CG43163_E2	Enhancer	chr3L	8497328	8497944	Tollrm9rm10	1.227005374888237	-0.07989544780436204	-0.06562054041873341	1.0814893866651416	-0.469599150163182	NO
Dorsal ectoderm	CG43163	CG43163_E2	Enhancer	chr3L	8497328	8497944	Toll10B	-2.11880105143569	-3.2406515594901975	-2.396176159086649	-7.755628770012536	-0.563921185105234	NO
Dorsal ectoderm	Doc1-3	Doc_E5	Enhancer	chr3L	9002515	9004046	gd7	1.8372696708182927	2.5758905087091155	1.2799611966598765	5.6931213761872845	2.86624844134482	YES
Dorsal ectoderm	Doc1-3	Doc_E5	Enhancer	chr3L	9002515	9004046	Tollrm9rm10	-0.059913630732368633	-1.183005570305048	-0.23766896228933793	-1.4805881633267546	-1.50315985929834	YES
Dorsal ectoderm	Doc1-3	Doc_E5	Enhancer	chr3L	9002515	9004046	Toll10B	-1.757240571655772	-2.0144376391740284	-0.9662769436147391	-4.737955154444539	-1.84420541368353	YES
Dorsal ectoderm	Doc1-3	Doc_E6	Enhancer	chr3L	9004737	9005874	gd7	1.211657729672987	1.089417654548963	0.8623262629212116	3.1634016471431616	1.95275812385914	YES
Dorsal ectoderm	Doc1-3	Doc_E6	Enhancer	chr3L	9004737	9005874	Tollrm9rm10	-0.6703808475763481	-0.4318665404607491	-0.074669861512097993	-1.1769172495491953	-0.993024028041486	YES
Dorsal ectoderm	Doc1-3	Doc_E6	Enhancer	chr3L	9004737	9005874	Toll10B	-0.6974816082887727	-0.9029145616351536	-0.7412738028940538	-2.34166997281798	-1.27885692069362	YES
Dorsal ectoderm	Doc1-3	Doc_E7	Enhancer	chr3L	9013373	9014210	gd7	1.9583676040883415	2.3658848378751576	2.0211707249938047	6.345423166957303	0.779996496755581	NO
Dorsal ectoderm	Doc1-3	Doc_E7	Enhancer	chr3L	9013373	9014210	Toll10B	-1.0729103978372865	-1.715011473934269	-1.794383913957035	-4.5823057857285905	-0.321095313453576	NO
Dorsal ectoderm	Doc1-3	Doc_E7	Enhancer	chr3L	9013373	9014210	Tollrm9rm10	-1.15791079007682	-1.2682106886825608	-0.12111892937260738	-2.547240408131988	-0.659676123405341	NO
Dorsal ectoderm	Doc1-3	Doc_E3	Enhancer	chr3L	9016859	9018074	gd7	3.193842648058244	2.7029633223424048	2.0531037245251644	7.949909694925813	3.60830152894397	YES
Dorsal ectoderm	Doc1-3	Doc_E3	Enhancer	chr3L	9016859	9018074	Tollrm9rm10	-0.9763787840919322	-1.4226848720317298	-0.4086035264281705	-2.8076671825518327	-1.91940252368492	YES
Dorsal ectoderm	Doc1-3	Doc_E3	Enhancer	chr3L	9016859	9018074	Toll10B	-2.416802833258018	-1.9788664434655308	-1.5210217007552138	-5.916690977478762	-2.30212230661925	YES
Dorsal ectoderm	Doc1-3	Doc_E4	Enhancer	chr3L	9020258	9021200	gd7	1.8523360551910204	3.6491055026653583	1.1372101481349046	6.6386517059912835	1.28090402586923	YES
Dorsal ectoderm	Doc1-3	Doc_E4	Enhancer	chr3L	9020258	9021200	Toll10B	-1.210322579668821	-2.9740222766385016	-0.6308942803871135	-4.815239136694436	-0.232249442023287	YES
Dorsal ectoderm	Doc1-3	Doc_E4	Enhancer	chr3L	9020258	9021200	Tollrm9rm10	-0.8279078941803824	-1.5142613280192327	-0.42660126851512736	-2.7687704907147426	-1.49236984006408	YES
Dorsal ectoderm	Doc1-3	Doc_E1	Enhancer	chr3L	9028877	9030063	gd7	0.683866800149108	2.7131466874651853	1.1337365532881616	4.530750040902455	1.86814515480355	YES
Dorsal ectoderm	Doc1-3	Doc_E1	Enhancer	chr3L	9028877	9030063	Tollrm9rm10	-1.1873746758623909	-1.849605028244867	-0.20025445992728472	-3.237234164034543	-1.09805876568244	YES
Dorsal ectoderm	Doc1-3	Doc_E1	Enhancer	chr3L	9028877	9030063	Toll10B	0.19802069556558807	-1.6725769367626575	-0.8667309812393644	-2.341287222436434	-1.11664686107336	YES
Dorsal ectoderm	Doc1-3	Doc_E2	Enhancer	chr3L	9038405	9039808	gd7	1.9055649122213616	2.338941984464823	1.3590725889659696	5.603579485652155	2.68019827580983	YES
Dorsal ectoderm	Doc1-3	Doc_E2	Enhancer	chr3L	9038405	9039808	Tollrm9rm10	-0.20783927199433389	-1.0808703037334966	-0.20059256037251824	-1.4893021361003487	-1.09281866000872	YES
Dorsal ectoderm	Doc1-3	Doc_E2	Enhancer	chr3L	9038405	9039808	Toll10B	-1.716001531037323	-1.8241595345249348	-1.0806923560002182	-4.620853421562476	-1.9500973254318	YES
Dorsal ectoderm	Doc1-3	Doc_E8	Enhancer	chr3L	9040602	9042734	gd7	1.5006472030953997	1.1967354322497945	1.1082995673703957	3.80568220271559	3.53846100560132	YES
Dorsal ectoderm	Doc1-3	Doc_E8	Enhancer	chr3L	9040602	9042734	Toll10B	-1.3992732403263	-0.9560559725920336	-0.6706172306366444	-3.025946443554978	-2.02890634069389	YES
Dorsal ectoderm	Doc1-3	Doc_E8	Enhancer	chr3L	9040602	9042734	Tollrm9rm10	-0.09816959529943906	-0.5225172129680554	-0.36297744228146006	-0.9836642505489546	-2.19925926703908	YES
Dorsal ectoderm	Doc1-3	Doc_E9	Enhancer	chr3L	9042981	9044072	gd7	1.9436743282018107	1.1621041818627134	1.9389064889146157	5.04468499897914	0.990032397211349	NO
Dorsal ectoderm	Doc1-3	Doc_E9	Enhancer	chr3L	9042981	9044072	Toll10B	-0.8517427212579326	-0.8748032945851565	-1.3202115879889047	-3.0467576038319937	-0.543084617953563	NO
Dorsal ectoderm	Doc1-3	Doc_E9	Enhancer	chr3L	9042981	9044072	Tollrm9rm10	-1.4406188298632774	-0.5793971795715568	-0.4958675316650946	-2.515883541099929	-0.649421518077778	NO
Dorsal ectoderm	scyl	scyl_E1	Enhancer	chr3L	11236544	11238434	gd7	1.973281308318008	2.5744061260056452	1.6994445635324975	6.247131997856151	1.5146052077637	YES
Dorsal ectoderm	scyl	scyl_E1	Enhancer	chr3L	11236544	11238434	Tollrm9rm10	0.6839594433306089	-1.679899822998137	-1.1701002620567411	-2.166040641724269	-0.333876720478224	YES
Dorsal ectoderm	scyl	scyl_E1	Enhancer	chr3L	11236544	11238434	Toll10B	-2.4346175436426316	-1.6429574657754895	-0.3801158342570856	-4.4576908436752065	-1.30664012220735	YES
Dorsal ectoderm	scyl	scyl_E2	Enhancer	chr3L	11242733	11244529	gd7	1.06408828956758	0.8714206480192854	0.8871577757635021	2.8226667133503676	1.61960385897793	YES
Dorsal ectoderm	scyl	scyl_E2	Enhancer	chr3L	11242733	11244529	Toll10B	-0.4111234424826677	-0.0935957973455211	0.9358678064070196	0.4311485665788308	-0.951411692484941	YES
Dorsal ectoderm	scyl	scyl_E2	Enhancer	chr3L	11242733	11244529	Tollrm9rm10	-0.8641230753872907	-1.1901166938312344	-1.6844408628724212	-3.7386806320909463	-0.975088472605241	YES
Dorsal ectoderm	bbg	bbg_E1	Enhancer	chr3L	14452491	14453317	gd7	2.160869708622508	2.0443157416978455	0.05742659686893449	4.262612047189288	0.951936034882858	NO
Dorsal ectoderm	bbg	bbg_E1	Enhancer	chr3L	14452491	14453317	Tollrm9rm10	-0.4202417301661919	-1.0343157221148285	-0.01422085903856314	-1.4687783113195836	-0.258729742645044	NO
Dorsal ectoderm	bbg	bbg_E1	Enhancer	chr3L	14452491	14453317	Toll10B	-1.810929973819685	-1.527695222361818	-0.03959415868103955	-3.3782193548625425	-0.785967122628257	NO
Dorsal ectoderm	bbg	bbg_E2	Enhancer	chr3L	14546917	14547459	gd7	2.2211437399590106	3.66881234759194	2.1015071399163885	7.991463227467339	0.998912060566228	NO
Dorsal ectoderm	bbg	bbg_E2	Enhancer	chr3L	14546917	14547459	Toll10B	-1.1204525404491947	-2.8672253106889323	-0.3925582208121643	-4.380236071950291	-0.291972348189427	NO
Dorsal ectoderm	bbg	bbg_E2	Enhancer	chr3L	14546917	14547459	Tollrm9rm10	-1.4451186694009193	-1.68751606062665	-1.520269832663335	-4.652904562690904	-1.01013846680813	NO
Dorsal ectoderm	grn	grn_E1	Enhancer	chr3R	8150898	8151448	gd7	1.80577633593856	2.261382400681891	1.99606631766684	6.063225054287291	0.109094806222032	NO
Dorsal ectoderm	grn	grn_E1	Enhancer	chr3R	8150898	8151448	Tollrm9rm10	0.3289130350807305	-1.3624661088712382	-0.32657138661775587	-1.3601244604082636	0.094726495814416	NO
Dorsal ectoderm	grn	grn_E1	Enhancer	chr3R	8150898	8151448	Toll10B	-2.010743820101617	-1.527418280824666	-1.5534418362604452	-5.091603937186728	-0.179787716446337	NO
Dorsal ectoderm	CG45263	CG45263_E1	Enhancer	chr3R	8306719	8308699	gd7	1.5240811700971593	1.4247278390528448	3.108220188698115	6.057029197848119	2.74813120187646	YES
Dorsal ectoderm	CG45263	CG45263_E1	Enhancer	chr3R	8306719	8308699	Tollrm9rm10	-1.3004137185966549	-0.9813392684193	-1.9210951996043435	-4.202848186620298	-0.929437334663699	YES
Dorsal ectoderm	CG45263	CG45263_E1	Enhancer	chr3R	8306719	8308699	Toll10B	-0.5429608947415535	-0.8708058370428091	-0.926568667637276	-2.3403353994216385	-2.13735076882668	YES
Dorsal ectoderm	CG45263	CG45263_E2	Enhancer	chr3R	8467583	8469109	gd7	2.5595948865680027	2.5599741951621535	1.941521809430773	7.061090891160929	1.0549659514926	YES
Dorsal ectoderm	CG45263	CG45263_E2	Enhancer	chr3R	8467583	8469109	Tollrm9rm10	-0.03365899440842209	-1.3255734696163417	-0.4629821833458217	-1.8222146473705856	-0.582825015235203	YES
Dorsal ectoderm	CG45263	CG45263_E2	Enhancer	chr3R	8467583	8469109	Toll10B	-2.484531566659669	-1.890444562589368	-1.3574431416738213	-5.7324192709228585	-0.657462874228369	YES
Dorsal ectoderm	phu	phu_E1	Enhancer	chr3R	9493713	9494360	gd7	1.8958863064384384	2.4685203047844357	0.987466020871284	5.3518726320941585	1.71313090113393	YES
Dorsal ectoderm	phu	phu_E1	Enhancer	chr3R	9493713	9494360	Tollrm9rm10	-2.433334519430598	-1.815909408901684	-1.341886782744966	-5.591130711077248	-0.952282238197684	YES
Dorsal ectoderm	phu	phu_E1	Enhancer	chr3R	9493713	9494360	Toll10B	-0.07885474329181039	-1.4227341670069449	0.478547936664953	-1.0230409736338022	-1.06341792522125	YES
Dorsal ectoderm	phu	phu_E2	Enhancer	chr3R	9494605	9495131	gd7	1.9268668745155848	1.6853722750659583	1.0500447092682557	4.662283858849799	1.81026315743064	YES
Dorsal ectoderm	phu	phu_E2	Enhancer	chr3R	9494605	9495131	Toll10B	-0.6484447174674481	-1.351593193240101	0.8580305322624506	-1.1420073784450986	-0.748708209234294	YES
Dorsal ectoderm	phu	phu_E2	Enhancer	chr3R	9494605	9495131	Tollrm9rm10	-1.696059957310487	-0.7289162628817135	-1.7574024621098372	-4.182378682302038	-1.52617681927907	YES
Dorsal ectoderm	Dtg	Dtg_E1	Enhancer	chr3R	12645170	12646988	gd7	1.884285557806203	2.5522254478963533	1.3055417057824412	5.742052711484997	2.73863446372331	YES
Dorsal ectoderm	Dtg	Dtg_E1	Enhancer	chr3R	12645170	12646988	Tollrm9rm10	-0.9015333648812108	-1.6516374238530305	-0.7205042781845329	-3.2736750669187744	-1.5767081979133	YES
Dorsal ectoderm	Dtg	Dtg_E1	Enhancer	chr3R	12645170	12646988	Toll10B	-1.1877949906043714	-1.6390641591172292	-0.4804804365108977	-3.3073395862324984	-1.6607725206744	YES
Dorsal ectoderm	pnr	pnr_E1	Enhancer	chr3R	16013203	16014054	gd7	3.872850633943132	4.547536297952454	2.857451416566638	11.277838348462224	0.442963280582632	NO
Dorsal ectoderm	pnr	pnr_E1	Enhancer	chr3R	16013203	16014054	Toll10B	-2.291166439188786	-2.8422627666926568	-0.9311954388238532	-6.064624644705296	0.0441998909541666	NO
Dorsal ectoderm	pnr	pnr_E1	Enhancer	chr3R	16013203	16014054	Tollrm9rm10	-2.058270014696231	-3.047960759912006	-1.6909679316606674	-6.7971987062689045	-0.688720940403006	NO
Dorsal ectoderm	pnr	pnr_E2	Enhancer	chr3R	16028508	16030074	gd7	4.118780507316831	3.3434793780908785	2.4068978277078728	9.869157713115582	3.00173410184675	YES
Dorsal ectoderm	pnr	pnr_E2	Enhancer	chr3R	16028508	16030074	Tollrm9rm10	-1.0165875771024564	-1.8239196342919404	-1.1217291717910507	-3.9622363831854477	-0.816705858934791	YES
Dorsal ectoderm	pnr	pnr_E2	Enhancer	chr3R	16028508	16030074	Toll10B	-3.2941039369681513	-2.400085561829401	-1.1040844237668508	-6.7982739225644035	-2.47776867676779	YES
Dorsal ectoderm	pnr	pnr_E3	Enhancer	chr3R	16034004	16034647	gd7	2.9584001611775723	2.0245037786643616	1.2277598049354548	6.2106637447773885	1.70554530285999	YES
Dorsal ectoderm	pnr	pnr_E3	Enhancer	chr3R	16034004	16034647	Tollrm9rm10	-1.057478362145607	-0.4616929680838593	-0.9911242467407656	-2.5102955769702318	0.0744658859166292	YES
Dorsal ectoderm	pnr	pnr_E3	Enhancer	chr3R	16034004	16034647	Toll10B	-2.126686857524922	-1.9316024316819016	-0.12058551678701011	-4.178874805993834	-1.79625959558279	YES
Dorsal ectoderm	Hmx	Hmx_E1	Enhancer	chr3R	17560576	17561073	Tollrm9rm10	-0.43879919713926985	-0.4615792880042619	1.0687966576806545	0.1684181725371227	1.13936509527891	YES
Dorsal ectoderm	Hmx	Hmx_E1	Enhancer	chr3R	17560576	17561073	Toll10B	-2.056269768534251	-2.7166846981681076	-2.110327009364688	-6.883281476067046	0.180629210217701	YES
Dorsal ectoderm	Hmx	Hmx_E1	Enhancer	chr3R	17560576	17561073	gd7	2.4249872662042313	2.723000432116948	1.0315557566812927	6.179543455002472	-0.981164918559715	YES
Dorsal ectoderm	Hmx	Hmx_E2	Enhancer	chr3R	17576135	17576679	gd7	2.6361467391645124	2.8721299732476187	0.4173712619698205	5.925647974381952	0.65301154706638	NO
Dorsal ectoderm	Hmx	Hmx_E2	Enhancer	chr3R	17576135	17576679	Tollrm9rm10	-0.911319170609462	-1.090052473392763	0.04797472477923764	-1.9533969192229874	0.438998586751773	NO
Dorsal ectoderm	Hmx	Hmx_E2	Enhancer	chr3R	17576135	17576679	Toll10B	-1.917680963747492	-2.416543098444341	-0.4476509205241997	-4.781874982716033	-0.983827774045146	NO
Dorsal ectoderm	bnl	bnl_E1	Enhancer	chr3R	19705664	19706889	gd7	3.1999890725611646	1.9186730824843172	1.346836875038077	6.465499030083559	1.20415993716049	YES
Dorsal ectoderm	bnl	bnl_E1	Enhancer	chr3R	19705664	19706889	Toll10B	-1.5408458152846638	-0.9929104572561864	-0.41458527475181334	-2.9483415472926637	-0.694163877303775	YES
Dorsal ectoderm	bnl	bnl_E1	Enhancer	chr3R	19705664	19706889	Tollrm9rm10	-2.182311664887976	-1.5631492443594377	-0.8200490439473722	-4.565509953194786	-0.743271465695277	YES
Dorsal ectoderm	C15	C15_E1	Enhancer	chr3R	21505972	21506849	gd7	4.967013023353938	5.151675172819031	1.9977526904076184	12.116440886580587	2.00909844687108	YES
Dorsal ectoderm	C15	C15_E1	Enhancer	chr3R	21505972	21506849	Tollrm9rm10	-1.4575353707652965	-2.6654401963644347	-0.3618322199571392	-4.48480778708687	-0.752153103653416	YES
Dorsal ectoderm	C15	C15_E1	Enhancer	chr3R	21505972	21506849	Toll10B	-3.8031232480281583	-3.805907204096962	-1.5177918983309149	-9.126822350456035	-1.51015938545737	YES
Dorsal ectoderm	tld/tok	tld_E1	Enhancer	chr3R	24726246	24727033	gd7	0.36687072835773993	1.7299547347154884	2.173069736575848	4.269895199649076	2.15880986775063	YES
Dorsal ectoderm	tld/tok	tld_E1	Enhancer	chr3R	24726246	24727033	Toll10B	0.18383891419331125	-1.3398755560219822	-1.4902300162322504	-2.646266658060921	-1.17940220052491	YES
Dorsal ectoderm	tld/tok	tld_E1	Enhancer	chr3R	24726246	24727033	Tollrm9rm10	-0.7430980547361161	-0.8119816316869299	-0.5457441642623905	-2.1008238506854364	-1.4227723466016	YES
Dorsal ectoderm	tld/tok	tld_E2	Enhancer	chr3R	24749089	24750088	gd7	-0.2608883045864379	0.6166613187449889	1.1882007394469112	1.543973753605462	2.31559562373681	YES
Dorsal ectoderm	tld/tok	tld_E2	Enhancer	chr3R	24749089	24750088	Tollrm9rm10	2.7560146381561963	0.5855826227144584	0.6834463398560624	4.025043600726717	1.03161817441623	YES
Dorsal ectoderm	tld/tok	tld_E2	Enhancer	chr3R	24749089	24750088	Toll10B	-1.7599179896716135	-1.1288459374618534	-1.852181863306641	-4.740945790440108	-3.1099375572394	YES
Dorsal ectoderm	CG13653	CG13653_E1	Enhancer	chr3R	25194622	25196317	gd7	1.5147434089407494	4.213856695884214	2.0336298161308655	7.7622299209558285	1.52662461779202	YES
Dorsal ectoderm	CG13653	CG13653_E1	Enhancer	chr3R	25194622	25196317	Toll10B	-0.6188135515238439	-2.834563135280394	-1.0248500113626045	-4.478226698166843	-0.812888084929414	YES
Dorsal ectoderm	CG13653	CG13653_E1	Enhancer	chr3R	25194622	25196317	Tollrm9rm10	-1.184184637700763	-2.5544383791334093	-0.860699908282434	-4.599322925116606	-1.03543403640653	YES
Mesoderm	CG9171	CG9171_E1	Enhancer	chr2L	5788675	5789232	gd7	-0.5243358065541216	-1.36454384582197	-2.925608615804353	-4.814488268180445	0.203813331062111	NO
Mesoderm	CG9171	CG9171_E1	Enhancer	chr2L	5788675	5789232	Toll10B	1.4553683668612976	2.297263061108524	4.262083356584772	8.014714784554593	0.178115757677386	NO
Mesoderm	CG9171	CG9171_E1	Enhancer	chr2L	5788675	5789232	Tollrm9rm10	-1.2871288049040324	-1.026186052787089	-1.400365810306669	-3.7136806679977905	-0.535632451377931	NO
Mesoderm	sna	sna_E1	Enhancer	chr2L	15479410	15480321	Tollrm9rm10	1.0308435037401709	0.02377234521299015	-0.46827462183149143	0.5863412271216696	0.341398488925089	NO
Mesoderm	sna	sna_E1	Enhancer	chr2L	15479410	15480321	Toll10B	1.1046388140663397	1.6109415001914362	2.34176566399243	5.057345978250206	0.140119542645075	NO
Mesoderm	sna	sna_E1	Enhancer	chr2L	15479410	15480321	gd7	-1.8959323923291704	-1.4491704252877533	-1.9419727618461156	-5.287075579463039	-0.37816536943457	NO
Mesoderm	sna	sna_E2	Enhancer	chr2L	15485686	15487083	Toll10B	1.1874851532714603	3.1953274252337507	3.2733533950741185	7.65616597357933	0.228012258742979	NO
Mesoderm	sna	sna_E2	Enhancer	chr2L	15485686	15487083	Tollrm9rm10	0.19517565816438412	-1.8385370250625483	-1.5852547932704637	-3.228616160168628	0.0126680750778954	NO
Mesoderm	sna	sna_E2	Enhancer	chr2L	15485686	15487083	gd7	-1.3569747840991226	-1.6256798116923774	-1.680670002488866	-4.663324598280366	-0.232113960596215	NO
Mesoderm	Cyp310a1	Cyp310a1_E1	Enhancer	chr2L	18652513	18653182	Toll10B	2.6412835941915915	3.402747386525545	5.64476175467618	11.688792735393317	1.27593524448831	YES
Mesoderm	Cyp310a1	Cyp310a1_E1	Enhancer	chr2L	18652513	18653182	Tollrm9rm10	-1.051632314631986	-0.9986898862085476	-1.480723300213935	-3.531045501054469	0.437834650044448	YES
Mesoderm	Cyp310a1	Cyp310a1_E1	Enhancer	chr2L	18652513	18653182	gd7	-1.9097914024647096	-2.3664208336499444	-4.29010229826914	-8.566314534383794	-1.55794476367163	YES
Mesoderm	sns	sns_E1	Enhancer	chr2R	8801884	8802385	Tollrm9rm10	-1.9470146976688096	-1.8807765974881616	-1.5949340709241926	-5.422725366081163	0.0391573744261106	NO
Mesoderm	sns	sns_E1	Enhancer	chr2R	8801884	8802385	Toll10B	2.79799115822567	5.321716235641419	1.677290644823712	9.7969980386908	0.0326592094730237	NO
Mesoderm	sns	sns_E1	Enhancer	chr2R	8801884	8802385	gd7	-1.401628562071353	-3.4897835342638253	0.00819343634153873	-4.88321865999364	-0.059610109449852	NO
Mesoderm	Mef2	Mef2_E1	Enhancer	chr2R	9931440	9932120	Toll10B	5.435911779085139	6.167328275624951	4.702981538697433	16.30622159340752	2.12371586794146	YES
Mesoderm	Mef2	Mef2_E1	Enhancer	chr2R	9931440	9932120	gd7	-2.866050617444899	-3.157614498530654	-1.6007466727331747	-7.624411788708728	-0.84008128412469	YES
Mesoderm	Mef2	Mef2_E1	Enhancer	chr2R	9931440	9932120	Tollrm9rm10	-3.59099992569936	-3.518561899689088	-3.0103488890844177	-10.119910714472866	-1.75434846393222	YES
Mesoderm	Mef2	Mef2_E2	Enhancer	chr2R	9959936	9960653	Toll10B	0.5018305642571947	1.6428647807364618	1.463026424281269	3.6077217692749253	0.231286414391303	NO
Mesoderm	Mef2	Mef2_E2	Enhancer	chr2R	9959936	9960653	gd7	-0.7386323924372088	-0.7937354309605525	-0.5474919071783939	-2.079859730576155	0.166830596601355	NO
Mesoderm	Mef2	Mef2_E2	Enhancer	chr2R	9959936	9960653	Tollrm9rm10	0.30387435607190194	-1.0088509160678674	-0.8918914778961793	-1.5968680378921447	-0.556962836684202	NO
Mesoderm	CG9005	CG9005_E1	Enhancer	chr2R	11632165	11632799	Tollrm9rm10	-0.14207152261532058	-0.589485267337339	-0.16091602046332204	-0.8924728104159816	0.36569598228225	NO
Mesoderm	CG9005	CG9005_E1	Enhancer	chr2R	11632165	11632799	gd7	-0.28447395030608447	-0.40465985962219414	-1.1680834656945729	-1.8572172756228515	0.0904347233089864	NO
Mesoderm	CG9005	CG9005_E1	Enhancer	chr2R	11632165	11632799	Toll10B	0.3827741044380208	0.8934949969281816	1.2809832364203844	2.557252337786587	-0.356172672157417	NO
Mesoderm	CG9005	CG9005_E2	Enhancer	chr2R	11633144	11633760	Toll10B	0.9998521675177492	1.0121825796756156	2.125136418942461	4.1371711661358255	1.46425452679932	YES
Mesoderm	CG9005	CG9005_E2	Enhancer	chr2R	11633144	11633760	gd7	-0.40873200983308816	-0.3825770235716333	-1.0540281450342486	-1.84533717843897	-0.705272863342179	YES
Mesoderm	CG9005	CG9005_E2	Enhancer	chr2R	11633144	11633760	Tollrm9rm10	-0.8192519188182369	-0.7823045416059659	-1.062583607064836	-2.664140067489039	-1.03103037450713	YES
Mesoderm	Mdr49	Mdr49_E1	Enhancer	chr2R	12946100	12946726	Toll10B	-0.15487763365941992	1.3043956664124046	2.1744536670535823	3.323971699806567	0.253861048084897	NO
Mesoderm	Mdr49	Mdr49_E1	Enhancer	chr2R	12946100	12946726	gd7	0.2704929925137612	-0.24387118589207615	-1.3278179116147308	-1.3011961049930458	-0.0137343607434822	NO
Mesoderm	Mdr49	Mdr49_E1	Enhancer	chr2R	12946100	12946726	Tollrm9rm10	-0.150791541881355	-1.3843844993968557	-0.8627903878039914	-2.397966429082202	-0.33249581290362	NO
Mesoderm	Mdr49	Mdr49_E2	Enhancer	chr2R	12984481	12986130	Toll10B	0.7559488391231914	0.15541505972874275	0.5474535872208888	1.458817486072823	0.47078876237135	NO
Mesoderm	Mdr49	Mdr49_E2	Enhancer	chr2R	12984481	12986130	Tollrm9rm10	0.3607374943833833	0.0904731152157558	-0.6323496003520823	-0.1811389907529432	0.160067095235501	NO
Mesoderm	Mdr49	Mdr49_E2	Enhancer	chr2R	12984481	12986130	gd7	-1.040283763631717	-0.19820403271231357	0.12683950982756795	-1.1116482865164627	-0.573796280559423	NO
Mesoderm	Zasp52	Zasp52_E1	Enhancer	chr2R	15790395	15791188	Toll10B	-0.2790001707352149	2.0801603153757777	2.1174522509644036	3.9186123956049665	1.03510332442223	YES
Mesoderm	Zasp52	Zasp52_E1	Enhancer	chr2R	15790395	15791188	gd7	0.12981791143486415	-1.0859665381031436	-0.996969626900232	-1.9531182535685114	-0.207032627745439	YES
Mesoderm	Zasp52	Zasp52_E1	Enhancer	chr2R	15790395	15791188	Tollrm9rm10	0.2074749271458982	-1.155139575973553	-1.106675967553676	-2.0543406163813307	-1.14180069279414	YES
Mesoderm	Asph	Asph_E1	Enhancer	chr2R	16109658	16111348	Toll10B	0.5629875851553694	0.439241607418513	2.2752314327227734	3.277460625296656	1.32659343161974	YES
Mesoderm	Asph	Asph_E1	Enhancer	chr2R	16109658	16111348	Tollrm9rm10	0.4665036550960074	0.6506227277168445	-0.5077220388075034	0.6094043440053485	-0.708401449996643	YES
Mesoderm	Asph	Asph_E1	Enhancer	chr2R	16109658	16111348	gd7	-0.9223523652947524	-0.8217063507599107	-1.8281986473292835	-3.5722573633839465	-0.798305159049496	YES
Mesoderm	GEFmeso	GEFmeso_E1	Enhancer	chr2R	18565138	18565409	Tollrm9rm10	-1.0700315690967146	0.42240988788786105	-1.3772090510829893	-2.024830732291843	0.240509942820201	NO
Mesoderm	GEFmeso	GEFmeso_E1	Enhancer	chr2R	18565138	18565409	gd7	-0.28376873791974955	-1.450111238717618	-5.5634695453968455	-7.297349522034213	-0.000283124430242241	NO
Mesoderm	GEFmeso	GEFmeso_E1	Enhancer	chr2R	18565138	18565409	Toll10B	1.060764294204409	1.3153141001577324	6.746504600931684	9.122582995293826	-0.173190184274263	NO
Mesoderm	GEFmeso	GEFmeso_E2	Enhancer	chr2R	18582974	18583626	Toll10B	2.270422944574769	2.222365706311829	2.185532397717708	6.678321048604306	2.36304562652012	YES
Mesoderm	GEFmeso	GEFmeso_E2	Enhancer	chr2R	18582974	18583626	gd7	-0.901996372039934	-1.123858654075233	-0.7534728586692854	-2.7793278847844523	-1.24319039478881	YES
Mesoderm	GEFmeso	GEFmeso_E2	Enhancer	chr2R	18582974	18583626	Tollrm9rm10	-1.8953539297246116	-1.28899404106483	-1.3903155207731694	-4.574663491562611	-1.51516191524551	YES
Mesoderm	edl	edl_E1	Enhancer	chr2R	18675307	18675759	Toll10B	1.3008578993093285	2.442881015436066	1.207668490724754	4.951407405470149	0.36143263676632	NO
Mesoderm	edl	edl_E1	Enhancer	chr2R	18675307	18675759	Tollrm9rm10	0.530972151457828	-1.246266490642845	-1.852406578836818	-2.567700918021835	0.140143382144643	NO
Mesoderm	edl	edl_E1	Enhancer	chr2R	18675307	18675759	gd7	-1.7231557137720632	-1.3483705202435834	0.7879668381059333	-2.2835593959097134	-0.452696496676882	NO
Mesoderm	twi	twi_E1	Enhancer	chr2R	23049609	23050316	Toll10B	3.0789183403463896	3.6831372339127575	3.459862811590244	10.221918385849392	2.11064786800516	YES
Mesoderm	twi	twi_E1	Enhancer	chr2R	23049609	23050316	gd7	-2.1798286437293215	-1.6484920836965635	-1.8077265616710407	-5.6360472890969255	-0.85673162178864	YES
Mesoderm	twi	twi_E1	Enhancer	chr2R	23049609	23050316	Tollrm9rm10	-1.288064950421972	-2.459530599272743	-1.6474068983850982	-5.395002448079813	-1.71264648911412	YES
Mesoderm	side-V	side-V_E1	Enhancer	chr2R	23090270	23090826	Toll10B	0.347914866413143	0.39211231295157584	3.018254632466777	3.7582818118314956	0.212993458056295	NO
Mesoderm	side-V	side-V_E1	Enhancer	chr2R	23090270	23090826	Tollrm9rm10	-0.4996808925194195	-1.14654723916112	-2.68587929959523	-4.3321074312757695	0.0591427808278935	NO
Mesoderm	side-V	side-V_E1	Enhancer	chr2R	23090270	23090826	gd7	0.01788897311436078	0.4103807503539172	-0.18984533977376689	0.23842438369451108	-0.250224384107116	NO
Mesoderm	side-V	side-V_E2	Enhancer	chr2R	23187480	23188222	Toll10B	2.595285985306657	3.0853989376553552	2.372283726268438	8.05296864923045	0.711736728241207	NO
Mesoderm	side-V	side-V_E2	Enhancer	chr2R	23187480	23188222	gd7	-1.3445769126219853	-1.8843852646380008	-1.1974291837960265	-4.426391361056012	-0.0441598937668669	NO
Mesoderm	side-V	side-V_E2	Enhancer	chr2R	23187480	23188222	Tollrm9rm10	-1.7463254814442437	-1.3001783637746525	-1.167415878141473	-4.21391972336037	-0.924192708169536	NO
Mesoderm	sty	sty_E1	Enhancer	chr3L	3390271	3390869	Toll10B	0.5508917325079006	1.6530333956249297	3.3086058255396966	5.512530953672527	1.68814298100311	YES
Mesoderm	sty	sty_E1	Enhancer	chr3L	3390271	3390869	Tollrm9rm10	-0.25674425519888977	-0.5481784468224336	-0.9681055670436464	-1.7730282690649697	0.235995455977456	YES
Mesoderm	sty	sty_E1	Enhancer	chr3L	3390271	3390869	gd7	-0.37041728782789657	-1.1078575501349677	-2.40328552408111	-3.8815603620439743	-1.81890462153794	YES
Mesoderm	sty	sty_E2	Enhancer	chr3L	3409665	3410535	Toll10B	-0.00856361938766728	0.6378869252650726	0.2615952886642815	0.8909185945416869	1.74331045649784	YES
Mesoderm	sty	sty_E2	Enhancer	chr3L	3409665	3410535	Tollrm9rm10	0.4078094900317383	-0.7320801582414728	-0.10201136429203872	-0.4262820325017732	-0.684997356226963	YES
Mesoderm	sty	sty_E2	Enhancer	chr3L	3409665	3410535	gd7	-0.29552002925097043	-0.08278642328455882	-0.16172530736250376	-0.540031759898033	-1.22269626639256	YES
Mesoderm	CG11357	CG11357_E1	Enhancer	chr3L	4546278	4547286	Toll10B	3.658586230721784	4.558107983960161	3.5761798191317866	11.792874033813732	2.53558161401193	YES
Mesoderm	CG11357	CG11357_E1	Enhancer	chr3L	4546278	4547286	Tollrm9rm10	-2.7982791140351577	-2.3723038135621457	-1.57936670431632	-6.749949631913624	-0.859624780378264	YES
Mesoderm	CG11357	CG11357_E1	Enhancer	chr3L	4546278	4547286	gd7	-1.6444200546199086	-2.4848121896235633	-2.0056044832732645	-6.134836727516737	-1.87486010044831	YES
Mesoderm	CG7120	CG7120_E1	Enhancer	chr3L	8395781	8396347	Toll10B	1.9270936362799909	1.2265700423067425	1.9840772496446029	5.137740928231336	1.19600410957484	YES
Mesoderm	CG7120	CG7120_E1	Enhancer	chr3L	8395781	8396347	gd7	-2.361164724857569	-1.645856215729069	-1.5955284762138358	-5.602549416800474	-0.552861141193979	YES
Mesoderm	CG7120	CG7120_E1	Enhancer	chr3L	8395781	8396347	Tollrm9rm10	0.5298769136903544	0.8372317667717081	-0.441599392287894	0.9255092881741684	-0.87501716069592	YES
Mesoderm	Pka-C3	Pka-C3_E1	Enhancer	chr3L	15924674	15925148	Toll10B	1.8043680788912817	1.055064393055801	2.974791514245222	5.834223986192304	1.1118875736271	YES
Mesoderm	Pka-C3	Pka-C3_E1	Enhancer	chr3L	15924674	15925148	Tollrm9rm10	-1.263476785994158	-0.548279749208359	-2.32746803504483	-4.139224570247347	-0.344128163982523	YES
Mesoderm	Pka-C3	Pka-C3_E1	Enhancer	chr3L	15924674	15925148	gd7	-0.8979982626662425	-0.5757132767803868	-0.5422836446193102	-2.0159951840659396	-0.845328871610832	YES
Mesoderm	CG32182	CG32182_E1	Enhancer	chr3L	17757400	17757658	Toll10B	4.743523649985922	2.8681188395142967	1.411729198367925	9.023371687868144	0.555377727553851	NO
Mesoderm	CG32182	CG32182_E1	Enhancer	chr3L	17757400	17757658	gd7	-2.3989877730353384	-1.2818003351732017	0.2474347559572238	-3.4333533522513164	-0.00500719624417037	NO
Mesoderm	CG32182	CG32182_E1	Enhancer	chr3L	17757400	17757658	Tollrm9rm10	-3.2703268281491993	-1.9181564748763735	-1.5589504929163585	-6.747433795941931	-0.762876853830635	NO
Mesoderm	CG32182	CG32182_E2	Enhancer	chr3L	17801934	17802337	Toll10B	0.5226825511986934	1.02514892004367	1.3825400304378137	2.9303715016801775	1.14441840239018	YES
Mesoderm	CG32182	CG32182_E2	Enhancer	chr3L	17801934	17802337	Tollrm9rm10	0.20630167281430667	-0.26781556917899557	-0.5243565397713806	-0.5858704361360696	-0.64048262021936	YES
Mesoderm	CG32182	CG32182_E2	Enhancer	chr3L	17801934	17802337	gd7	-0.6871072212247085	-0.7348278189051798	-0.8711385798859015	-2.2930736200157895	-0.667948002990562	YES
Mesoderm	Six4	Six4_E1	Enhancer	chr3L	20789397	20789708	Toll10B	1.771413434066252	3.9365257973915817	-0.01160419451626659	5.6963350369415675	1.68705609268645	YES
Mesoderm	Six4	Six4_E1	Enhancer	chr3L	20789397	20789708	Tollrm9rm10	-1.3586096328305428	-2.0842002491278713	-0.32370547018653273	-3.766515352144947	-0.415405729485928	YES
Mesoderm	Six4	Six4_E1	Enhancer	chr3L	20789397	20789708	gd7	-0.793404980256435	-2.1225164446422906	0.3717840502516914	-2.5441373746470344	-1.35796328120201	YES
Mesoderm	CG14688	CG14688_E1	Enhancer	chr3R	10681515	10681911	Toll10B	2.525196081007106	3.5299382878791437	4.124047680882332	10.179182049768581	1.33235407957184	YES
Mesoderm	CG14688	CG14688_E1	Enhancer	chr3R	10681515	10681911	gd7	-0.9267130386069596	-0.8532634239745625	-1.0232404383153004	-2.8032169008968224	-0.652278656765714	YES
Mesoderm	CG14688	CG14688_E1	Enhancer	chr3R	10681515	10681911	Tollrm9rm10	-2.210575798307488	-3.454509524285865	-2.982271981256451	-8.647357303849805	-0.92322961711187	YES
Mesoderm	ry	ry_E1	Enhancer	chr3R	13035283	13036110	Toll10B	1.6021566258711435	2.745802894583083	7.26272544445746	11.610684964911686	3.18919712265987	YES
Mesoderm	ry	ry_E1	Enhancer	chr3R	13035283	13036110	Tollrm9rm10	-0.9017888845270452	-1.4948626322308305	-3.4200899867520085	-5.816741503509884	-1.29475381698175	YES
Mesoderm	ry	ry_E1	Enhancer	chr3R	13035283	13036110	gd7	-0.9615670983623	-1.453283243348766	-3.8369243371632504	-6.251774678874316	-2.20740311487481	YES
Mesoderm	ry	ry_E2	Enhancer	chr3R	13036437	13037086	gd7	-1.112135820846457	-1.4888418870075932	-4.498574576574311	-7.099552284428361	0.144358258517565	NO
Mesoderm	ry	ry_E2	Enhancer	chr3R	13036437	13037086	Tollrm9rm10	-1.0519861017731755	-0.3203518986789244	-4.308908643513082	-5.681246643965181	0.00285381184132118	NO
Mesoderm	ry	ry_E2	Enhancer	chr3R	13036437	13037086	Toll10B	1.8596074777038671	1.9116392027746487	8.831082105102064	12.60232878558058	-0.149548591372833	NO
Mesoderm	sim	sim_E1	Enhancer	chr3R	13069985	13070630	gd7	-0.8156752854110142	-1.4930630605462651	-0.7015725005363643	-3.0103108464936437	0.376457662514703	NO
Mesoderm	sim	sim_E1	Enhancer	chr3R	13069985	13070630	Toll10B	1.0893925091108505	2.991262110023575	0.9351200396013944	5.01577465873582	-0.0776027340468205	NO
Mesoderm	sim	sim_E1	Enhancer	chr3R	13069985	13070630	Tollrm9rm10	-0.3962335826362987	-1.7646025994391088	-0.25352026217913065	-2.414356444254538	-0.425652173170243	NO
Mesoderm	wntD	wntD_E1	Enhancer	chr3R	13292916	13293659	gd7	-0.44695365950722576	-0.6237371272719763	-0.7819350954151604	-1.8526258821943624	0.195157190501588	NO
Mesoderm	wntD	wntD_E1	Enhancer	chr3R	13292916	13293659	Toll10B	0.3785465795889649	1.0264618925890543	1.558457609375587	2.9634660815536065	0.142307599013379	NO
Mesoderm	wntD	wntD_E1	Enhancer	chr3R	13292916	13293659	Tollrm9rm10	0.0814885512550603	-0.43733057707884015	-0.771165897131249	-1.1270079229550287	-0.473727292075188	NO
Mesoderm	stumps	stumps_E1	Enhancer	chr3R	14586984	14587810	Toll10B	1.3786241687687648	1.6733714401193265	4.741879544538611	7.793875153426702	0.365560624685421	NO
Mesoderm	stumps	stumps_E1	Enhancer	chr3R	14586984	14587810	gd7	-0.7538693565865999	-0.6354878192906662	-2.286587328895084	-3.67594450477235	0.153114655277709	NO
Mesoderm	stumps	stumps_E1	Enhancer	chr3R	14586984	14587810	Tollrm9rm10	-0.8745411488287823	-1.2888003424880048	-2.429755815328496	-4.593097306645283	-0.723690904969865	NO
Mesoderm	stumps	stumps_E2	Enhancer	chr3R	14589446	14590182	Toll10B	2.725241193236154	3.361847325503152	3.7594828741793633	9.84657139291867	3.37400978197109	YES
Mesoderm	stumps	stumps_E2	Enhancer	chr3R	14589446	14590182	Tollrm9rm10	-2.237024465962874	-0.9990739578009896	-1.303192692396841	-4.539291116160705	-1.57088588950055	YES
Mesoderm	stumps	stumps_E2	Enhancer	chr3R	14589446	14590182	gd7	-1.1110473884001413	-2.3297733144032815	-2.505114296394536	-5.945934999197958	-2.19334708431462	YES
Mesoderm	stumps	stumps_E3	Enhancer	chr3R	14590719	14591275	Tollrm9rm10	-1.8231293931958308	-1.244202724633659	-1.9392850667855768	-5.006617184615067	0.77742476345509	NO
Mesoderm	stumps	stumps_E3	Enhancer	chr3R	14590719	14591275	Toll10B	2.5741110469597257	2.751000711950965	4.293686135197329	9.61879789410802	0.432545520400316	NO
Mesoderm	stumps	stumps_E3	Enhancer	chr3R	14590719	14591275	gd7	-1.2656748976268588	-1.6239043779976123	-2.3601856985391096	-5.249764974163581	-0.972208535728306	NO
Mesoderm	stumps	stumps_E4	Enhancer	chr3R	14598204	14598476	Tollrm9rm10	-2.160239755091381	-1.2254181533656616	-1.4446197001348495	-4.830277608591892	0.522353714034372	NO
Mesoderm	stumps	stumps_E4	Enhancer	chr3R	14598204	14598476	Toll10B	2.7401997595372176	1.590199805288303	1.3430679876946772	5.673467552520198	0.376076785297866	NO
Mesoderm	stumps	stumps_E4	Enhancer	chr3R	14598204	14598476	gd7	-1.1835937265942	-0.603455074599254	0.19262299533012325	-1.5944258058633307	-0.736863309882193	NO
Mesoderm	htl	htl_E1	Enhancer	chr3R	18049936	18050590	Toll10B	2.7216496903773604	3.6755619413495126	2.949525361476799	9.346736993203672	3.14596878311892	YES
Mesoderm	htl	htl_E1	Enhancer	chr3R	18049936	18050590	gd7	-1.6976084689299136	-1.761616945103741	-1.1734737616785011	-4.632699175712156	-1.55027611426755	YES
Mesoderm	htl	htl_E1	Enhancer	chr3R	18049936	18050590	Tollrm9rm10	-1.44591627533033	-2.2785296181912393	-1.735341204728389	-5.459787098249958	-2.165621017109	YES
Mesoderm	htl	htl_E2	Enhancer	chr3R	18051504	18051732	Tollrm9rm10	-0.8967089103556717	0.4599421828625726	-2.958384398995826	-3.395151126488925	0.271038944609972	NO
Mesoderm	htl	htl_E2	Enhancer	chr3R	18051504	18051732	Toll10B	1.0640228657193498	0.5382530347848016	5.764683908197621	7.366959808701772	0.0862927665394285	NO
Mesoderm	htl	htl_E2	Enhancer	chr3R	18051504	18051732	gd7	-0.41640425073056936	-0.7835318720577384	-2.774751817731136	-3.9746879405194435	-0.275809005275104	NO
Mesoderm	htl	htl_E3	Enhancer	chr3R	18052310	18053397	Toll10B	2.6180970824988417	1.506435425442977	6.125908701335602	10.25044120927742	0.532557103254881	NO
Mesoderm	htl	htl_E3	Enhancer	chr3R	18052310	18053397	gd7	-1.1953384749926177	-0.9200977778906492	-2.7848260179135527	-4.900262270796819	0.157203488753298	NO
Mesoderm	htl	htl_E3	Enhancer	chr3R	18052310	18053397	Tollrm9rm10	-1.9775468944875247	-0.6347273586327339	-3.2912151796950084	-5.903489432815267	-0.961004624405514	NO
Mesoderm	tin	tin_E1	Enhancer	chr3R	21379864	21380517	Toll10B	1.5048359948342218	3.470403631985462	1.9626411588005672	6.937880785620251	2.45152366557846	YES
Mesoderm	tin	tin_E1	Enhancer	chr3R	21379864	21380517	Tollrm9rm10	-0.45363776839478154	-1.5441414576365478	-0.4268211425338663	-2.4246003685651956	-0.906511916146	YES
Mesoderm	tin	tin_E1	Enhancer	chr3R	21379864	21380517	gd7	-1.1966434806145212	-2.065404048570149	-1.5894066177553008	-4.851454146939971	-1.75948560712649	YES
Mesoderm	zfh1	zfh1_E1	Enhancer	chr3R	30754726	30755547	Toll10B	1.1812160017752436	2.89070774863993	3.1730978083041412	7.245021558719315	0.2313042799543	NO
Mesoderm	zfh1	zfh1_E1	Enhancer	chr3R	30754726	30755547	Tollrm9rm10	0.752412061235304	-1.265963480787144	-1.3993142345241727	-1.9128656540760127	0.198627095638685	NO
Mesoderm	zfh1	zfh1_E1	Enhancer	chr3R	30754726	30755547	gd7	-1.766318858715783	-1.7338059582551548	-1.781809842919842	-5.28193465989078	-0.366619804230577	NO
Mesoderm	zfh1	zfh1_E2	Enhancer	chr3R	30769951	30770574	Toll10B	2.5673049306557143	2.8650261924392035	1.7610946511033605	7.193425774198278	0.398990474651955	NO
Mesoderm	zfh1	zfh1_E2	Enhancer	chr3R	30769951	30770574	gd7	-1.3309372335014753	-1.6917029720781425	-1.2903618515436317	-4.313002057123249	0.310113251169856	NO
Mesoderm	zfh1	zfh1_E2	Enhancer	chr3R	30769951	30770574	Tollrm9rm10	-1.7263489867783222	-1.2950336950210637	-0.5052642884904577	-3.5266469702898435	-0.992420944481072	NO
Mesoderm	vnd	vnd_E1	Enhancer	chrX	592442	593395	Tollrm9rm10	0.18003867823562683	-0.6413737972204104	-0.05957170409954623	-0.5209068230843298	1.45611161156427	YES
Mesoderm	vnd	vnd_E1	Enhancer	chrX	592442	593395	Toll10B	0.2490607986673453	1.951876692654393	1.7336052615063735	3.934542752828112	0.18602082399155	YES
Mesoderm	vnd	vnd_E1	Enhancer	chrX	592442	593395	gd7	-0.3883902108146412	-1.312053159237791	-1.7565501772005672	-3.4569935472529996	-1.21005939270413	YES
Mesoderm	CG9650	CG9650_E1	Enhancer	chrX	7225959	7226612	Toll10B	0.5344180517338976	1.040306347363615	0.4233610518337219	1.9980854509312345	0.792553271558827	NO
Mesoderm	CG9650	CG9650_E1	Enhancer	chrX	7225959	7226612	Tollrm9rm10	0.5195563878104721	0.7853196317728753	-0.8504704095472277	0.4544056100361197	0.409082011391116	NO
Mesoderm	CG9650	CG9650_E1	Enhancer	chrX	7225959	7226612	gd7	-0.9327896780089772	-1.445739321196363	0.4996074538350349	-1.8789215453703052	-1.06452833006107	NO
Mesoderm	CG1673	CG1673_E1	Enhancer	chrX	13395907	13396275	Tollrm9rm10	-0.8624060934871856	-0.0218000570167909	-4.180576803562857	-5.064782954066834	0.5345344932922	NO
Mesoderm	CG1673	CG1673_E1	Enhancer	chrX	13395907	13396275	Toll10B	1.1657089531847915	1.126209395973736	6.936531219693686	9.228449568852213	-0.0255259128051648	NO
Mesoderm	CG1673	CG1673_E1	Enhancer	chrX	13395907	13396275	gd7	-0.545727145766277	-0.9876725604692456	-2.6491862185673365	-4.182585924802859	-0.352387864711826	NO
Mesoderm	CG1673	CG1673_E2	Enhancer	chrX	13396657	13397029	Tollrm9rm10	-2.0603981501680892	-1.9026485345800117	-2.6470576630061595	-6.610104347754261	0.347818051733155	NO
Mesoderm	CG1673	CG1673_E2	Enhancer	chrX	13396657	13397029	gd7	-1.0503147409502265	-0.7687756225477447	-0.41519073265864903	-2.23428109615662	0.0490282093090263	NO
Mesoderm	CG1673	CG1673_E2	Enhancer	chrX	13396657	13397029	Toll10B	2.536526436823967	2.2800200124701324	3.191566191288689	8.008112640582787	-0.300972511373437	NO
Mesoderm	CG12177	CG12177_E1	Enhancer	chrX	13679881	13680679	Toll10B	3.030354800396011	4.091074951215151	2.635045384768954	9.756475136380116	3.31091159532851	YES
Mesoderm	CG12177	CG12177_E1	Enhancer	chrX	13679881	13680679	gd7	-1.7380340013483415	-1.7859134482702057	-1.3653821091011904	-4.889329558719737	-1.05769645923136	YES
Mesoderm	CG12177	CG12177_E1	Enhancer	chrX	13679881	13680679	Tollrm9rm10	-1.8138238493713927	-2.8001410605222317	-1.2649249632422546	-5.878889873135879	-3.09201851321166	YES
Mesoderm	NetA	NetA_E1	Enhancer	chrX	14649600	14650179	Toll10B	3.0340655474534652	2.734161908543235	3.0796113344797296	8.84783879047643	0.288363878844491	NO
Mesoderm	NetA	NetA_E1	Enhancer	chrX	14649600	14650179	Tollrm9rm10	0.8865467989949473	-0.7847770624100647	-1.20784083840134	-1.1060711018164575	0.131447144383849	NO
Mesoderm	NetA	NetA_E1	Enhancer	chrX	14649600	14650179	gd7	-3.7564941065143462	-1.913169418241824	-1.8962128439132877	-7.565876368669458	-0.37503993137097	NO
Mesoderm	sing	sing_E1	Enhancer	chrX	16644277	16645097	Tollrm9rm10	-0.3744159884909448	-1.1082985981070277	-3.150119312181396	-4.632833898779369	0.24908854789474	NO
Mesoderm	sing	sing_E1	Enhancer	chrX	16644277	16645097	gd7	-0.467856101649808	0.33628059584462205	1.2403606575621269	1.108785151756941	0.00618667513590469	NO
Mesoderm	sing	sing_E1	Enhancer	chrX	16644277	16645097	Toll10B	0.732471653632112	0.446922514357668	2.148456246988148	3.327850414977928	-0.185988082124242	NO
Mesoderm	if	if_E1	Enhancer	chrX	16775032	16775596	Toll10B	2.353112923567169	3.5687209442591175	3.9585404442233982	9.880374312049685	0.472201205063801	NO
Mesoderm	if	if_E1	Enhancer	chrX	16775032	16775596	Tollrm9rm10	-0.6636452684304892	-1.1278596057694257	-2.17122502147846	-3.962729895678375	0.0463854133295526	NO
Mesoderm	if	if_E1	Enhancer	chrX	16775032	16775596	gd7	-1.9052939125131592	-2.428564446429636	-1.750164225730246	-6.084022584673042	-0.494921506084327	NO
Mesoderm	CG14207	CG14207_E1	Enhancer	chrX	19597794	19598273	Tollrm9rm10	-0.30616266782819745	-0.2893670174480183	0.2536315837614775	-0.34189810151473826	1.06754807589422	YES
Mesoderm	CG14207	CG14207_E1	Enhancer	chrX	19597794	19598273	gd7	-0.6792176685461484	-0.7733320563275776	-1.0035960268665312	-2.456145751740257	0.160603207691606	YES
Mesoderm	CG14207	CG14207_E1	Enhancer	chrX	19597794	19598273	Toll10B	0.8897491846472592	1.0844610739042535	0.686559346952138	2.660769605503651	-0.934108310185557	YES
Mesoderm	meso18E	meso18E_E1	Enhancer	chrX	19716095	19716343	Toll10B	2.1293383054538535	1.5330707368572498	3.898692741951689	7.561101784262792	1.2191915536637	YES
Mesoderm	meso18E	meso18E_E1	Enhancer	chrX	19716095	19716343	gd7	-0.6726172945052725	-0.7505622769807603	-2.4367763026724343	-3.859955874158467	-0.572238013267766	YES
Mesoderm	meso18E	meso18E_E1	Enhancer	chrX	19716095	19716343	Tollrm9rm10	-2.009897545870677	-0.9265201951054184	-1.496474533564789	-4.432892274540885	-0.87971727707429	YES
Mesoderm	meso18E	meso18E_E2	Enhancer	chrX	19716976	19717318	Toll10B	3.8649501536533113	1.8014766046893	4.913704108441803	10.580130866784415	1.58986552296114	YES
Mesoderm	meso18E	meso18E_E2	Enhancer	chrX	19716976	19717318	gd7	-1.6817018539570323	-1.1743496605660335	-2.477087079649465	-5.333138594172531	-0.843056775611718	YES
Mesoderm	meso18E	meso18E_E2	Enhancer	chrX	19716976	19717318	Tollrm9rm10	-3.0304694645939807	-0.6472272997169767	-2.420895612857985	-6.098592377168942	-1.01000971812789	YES
Neuroectoderm	robo2	robo2_E1	Enhancer	chr2L	1410110	1412449	Tollrm9rm10	1.0443052472779533	0.31434843682426317	-0.2111391627717746	1.1475145213304419	0.756835734094945	NO
Neuroectoderm	robo2	robo2_E1	Enhancer	chr2L	1410110	1412449	gd7	-0.17038772724946044	0.09644202283628836	-0.674501031933966	-0.7484467363471381	-0.0616855577014143	NO
Neuroectoderm	robo2	robo2_E1	Enhancer	chr2L	1410110	1412449	Toll10B	-0.5967431982842781	-0.3423381137935652	0.8645956094829218	-0.07448570259492154	-0.482880609932042	NO
Neuroectoderm	robo2	robo2_E2	Enhancer	chr2L	1421442	1422475	Tollrm9rm10	2.3011408061806407	0.921138247777886	0.5114485062630251	3.733727560221552	1.54438678134947	YES
Neuroectoderm	robo2	robo2_E2	Enhancer	chr2L	1421442	1422475	Toll10B	-1.89888830146065	-0.34444413813326136	0.15638353318299977	-2.0869489064109117	0.337602268274292	YES
Neuroectoderm	robo2	robo2_E2	Enhancer	chr2L	1421442	1422475	gd7	0.22024526396616056	-0.303522234009226	-0.7325575522812083	-0.8158345223242738	-1.42074276095485	YES
Neuroectoderm	erm	erm_E1	Enhancer	chr2L	1886347	1887109	Tollrm9rm10	2.7557467889351495	1.7675490762033577	3.0519866015528607	7.575282466691368	2.34589683410823	YES
Neuroectoderm	erm	erm_E1	Enhancer	chr2L	1886347	1887109	gd7	1.0592958212469863	-0.642984287097368	-1.0047747173484791	-0.5884631831988608	-0.276709297918163	YES
Neuroectoderm	erm	erm_E1	Enhancer	chr2L	1886347	1887109	Toll10B	-3.053887169626916	-0.5928820680356137	-2.268844183016119	-5.915613420678649	-1.40937920728046	YES
Neuroectoderm	ed	ed_E1	Enhancer	chr2L	4053757	4054346	Tollrm9rm10	1.290035443903571	1.063105589362469	0.3341748283027167	2.6873158615687567	0.948409671906864	NO
Neuroectoderm	ed	ed_E1	Enhancer	chr2L	4053757	4054346	gd7	0.3296727834297313	-0.22883154175525183	-0.02991980925897405	0.07092143241550539	0.517429662506477	NO
Neuroectoderm	ed	ed_E1	Enhancer	chr2L	4053757	4054346	Toll10B	-1.2666677160410242	-0.5340431804292132	-0.32460624405998384	-2.125317140530221	-1.21274184275164	NO
Neuroectoderm	ed	ed_E2	Enhancer	chr2L	4187254	4187735	Tollrm9rm10	-0.4539805826656904	-0.2522325938808358	2.8770847819256415	2.1708716053791153	0.939030116090346	NO
Neuroectoderm	ed	ed_E2	Enhancer	chr2L	4187254	4187735	Toll10B	0.3804781295857121	0.6270919960310604	-2.423265956231436	-1.4156958306146636	-0.304400703274161	NO
Neuroectoderm	ed	ed_E2	Enhancer	chr2L	4187254	4187735	gd7	-0.04942475723177125	-0.39095347094018934	-0.6481275641363994	-1.0885057923083599	-0.365001488451767	NO
Neuroectoderm	mid	mid_E1	Enhancer	chr2L	5464561	5465070	Tollrm9rm10	1.9184563559587848	1.7208606070919708	0.6481456649678078	4.287462628018563	0.560900480528701	NO
Neuroectoderm	mid	mid_E1	Enhancer	chr2L	5464561	5465070	gd7	0.03707942617573017	-1.1468147366115855	-0.3610645885188185	-1.4707998989546738	0.09622932247945	NO
Neuroectoderm	mid	mid_E1	Enhancer	chr2L	5464561	5465070	Toll10B	-1.439448751231298	0.0080898984847676	-0.3413694696618035	-1.7727283224083337	-0.50289369016555	NO
Neuroectoderm	SoxN	SoxN_E1	Enhancer	chr2L	8809571	8810598	Tollrm9rm10	2.999003610168318	1.5961302402559003	1.5133801751199756	6.108514025544194	2.46658759353213	YES
Neuroectoderm	SoxN	SoxN_E1	Enhancer	chr2L	8809571	8810598	gd7	-0.27388028182971924	-0.16811468220846154	-0.2864076058633215	-0.7284025699015022	-0.542405011026357	YES
Neuroectoderm	SoxN	SoxN_E1	Enhancer	chr2L	8809571	8810598	Toll10B	-1.9248967447505267	-0.9989810450848242	-1.32651580574954	-4.250393595584891	-1.22497322860805	YES
Neuroectoderm	SoxN	SoxN_E2	Enhancer	chr2L	8832283	8832983	Tollrm9rm10	1.0317468439873008	1.2531319955610551	2.815837981736878	5.100716821285234	1.16150180621166	YES
Neuroectoderm	SoxN	SoxN_E2	Enhancer	chr2L	8832283	8832983	Toll10B	-0.2595986063142492	-0.4195036635736675	-1.1599115642182305	-1.8390138341061473	-0.332174449613745	YES
Neuroectoderm	SoxN	SoxN_E2	Enhancer	chr2L	8832283	8832983	gd7	-0.5049410840085555	-0.4565920164927993	-1.9083919857318012	-2.869925086233156	-0.494878519880123	YES
Neuroectoderm	SoxN	SoxN_E3	Enhancer	chr2L	8841302	8842999	Tollrm9rm10	3.220651464152674	1.4650697881003063	2.2986277060525504	6.984348958305531	2.42033526071328	YES
Neuroectoderm	SoxN	SoxN_E3	Enhancer	chr2L	8841302	8842999	Toll10B	-0.8583614622406501	-0.04163237362308115	-0.5709671409385222	-1.4709609768022536	0.311473257975358	YES
Neuroectoderm	SoxN	SoxN_E3	Enhancer	chr2L	8841302	8842999	gd7	-1.5272237126335817	-0.9331775412875538	-1.9530770019415489	-4.413478255862684	-2.01357247378336	YES
Neuroectoderm	SoxN	SoxN_E4	Enhancer	chr2L	8875695	8876386	Tollrm9rm10	1.4652241820444347	2.6731784949702733	2.224304595631977	6.362707272646685	0.255284854513388	NO
Neuroectoderm	SoxN	SoxN_E4	Enhancer	chr2L	8875695	8876386	gd7	0.24031584741057657	-1.466735945566028	-1.5116189311563617	-2.738039029311813	-0.0714738814626682	NO
Neuroectoderm	SoxN	SoxN_E4	Enhancer	chr2L	8875695	8876386	Toll10B	-1.3071995521317152	-0.34112978279738465	-0.9123167887666844	-2.5606461236957845	-0.111112049837237	NO
Neuroectoderm	Trim9	Trim9_E1	Enhancer	chr2L	10548119	10548484	Tollrm9rm10	2.7329597281809725	2.597076996108811	3.026925816956722	8.356962541246507	1.50991769368013	YES
Neuroectoderm	Trim9	Trim9_E1	Enhancer	chr2L	10548119	10548484	gd7	-0.7644522301148227	-2.084222380647665	0.357144819344003	-2.4915297914184844	-0.536117047658067	YES
Neuroectoderm	Trim9	Trim9_E1	Enhancer	chr2L	10548119	10548484	Toll10B	-1.2494169764717755	0.4094637471505474	-3.537697532127107	-4.377650761448335	-0.541353086054093	YES
Neuroectoderm	Trim9	Trim9_E2	Enhancer	chr2L	10548735	10549317	Tollrm9rm10	3.610861082680943	1.611714262210039	1.2588252733682492	6.481400618259231	0.525931694049013	NO
Neuroectoderm	Trim9	Trim9_E2	Enhancer	chr2L	10548735	10549317	Toll10B	-1.7278244028952452	-1.0327944113219532	-1.458993593288979	-4.219612407506178	-0.0384976976503422	NO
Neuroectoderm	Trim9	Trim9_E2	Enhancer	chr2L	10548735	10549317	gd7	-0.9314053364343344	-0.14834760624555232	0.13564891002642696	-0.9441040326534598	-0.3336181078505	NO
Neuroectoderm	nub	nub_E1	Enhancer	chr2L	12611784	12612383	Tollrm9rm10	3.138682902554642	3.37808485552303	0.13839218031494352	6.655159938392615	0.889130526332436	NO
Neuroectoderm	nub	nub_E1	Enhancer	chr2L	12611784	12612383	gd7	-0.7140766032179932	-2.5934040401062335	-1.3841957611917688	-4.691676404515995	-0.0108396221625821	NO
Neuroectoderm	nub	nub_E1	Enhancer	chr2L	12611784	12612383	Toll10B	-1.5955332477263495	0.4004392523558179	1.1703032613825413	-0.024790733987990365	-0.63025368851824	NO
Neuroectoderm	conu	conu_E1	Enhancer	chr2R	4744213	4745244	Toll10B	-0.5516233799603792	0.5887022541335782	-0.7774282666026178	-0.7403493924294188	0.534345243169237	NO
Neuroectoderm	conu	conu_E1	Enhancer	chr2R	4744213	4745244	gd7	-0.0257327541177718	-0.44421825360404016	-1.4370148311815996	-1.9069658389034114	0.437216723995961	NO
Neuroectoderm	conu	conu_E1	Enhancer	chr2R	4744213	4745244	Tollrm9rm10	0.788724608083395	-0.120218898368916	2.0294720165422704	2.6979777262567493	-1.36011308990777	NO
Neuroectoderm	conu	conu_E2	Enhancer	chr2R	4824187	4824532	Tollrm9rm10	0.5799201647691985	1.786904708621441	2.612316987267685	4.979141860658324	0.52468143099923	NO
Neuroectoderm	conu	conu_E2	Enhancer	chr2R	4824187	4824532	gd7	0.21465558467879833	-2.0518197494923354	-1.5132359173883527	-3.35040008220189	-0.0594829170501849	NO
Neuroectoderm	conu	conu_E2	Enhancer	chr2R	4824187	4824532	Toll10B	-0.6345608260675203	0.9760165591708432	-1.320722622305725	-0.979266889202402	-0.317678496244013	NO
Neuroectoderm	Sting	Sting_E1	Enhancer	chr2R	9822554	9822901	Tollrm9rm10	-0.08069109182679315	0.10756784857796337	2.863107847078648	2.8899846038298183	0.317968529882697	NO
Neuroectoderm	Sting	Sting_E1	Enhancer	chr2R	9822554	9822901	gd7	-0.08146550200365874	-0.41880794274358735	-1.0856981037329885	-1.5859715484802346	0.0258007613457204	NO
Neuroectoderm	Sting	Sting_E1	Enhancer	chr2R	9822554	9822901	Toll10B	0.1388749153360824	0.39061559854235006	-1.992322794475898	-1.4628322805974656	-0.25571072492775	NO
Neuroectoderm	magu	magu_E1	Enhancer	chr2R	10055942	10056973	Tollrm9rm10	2.058513387461573	2.754664365222903	1.3299738294903984	6.143151582174875	1.65635704231547	YES
Neuroectoderm	magu	magu_E1	Enhancer	chr2R	10055942	10056973	Toll10B	0.2275991790649387	0.08926251169148641	-0.19145422575730855	0.12540746499911656	-0.356642290154903	YES
Neuroectoderm	magu	magu_E1	Enhancer	chr2R	10055942	10056973	gd7	-1.767977150741789	-1.9036650512912097	-1.276085000567448	-4.947727202600447	-0.820289146638299	YES
Neuroectoderm	ths	ths_E1	Enhancer	chr2R	11794038	11795265	Tollrm9rm10	3.1550119246858683	1.7223342022623014	1.6216630752842305	6.499009202232401	1.40660181781602	YES
Neuroectoderm	ths	ths_E1	Enhancer	chr2R	11794038	11795265	gd7	-1.360947762505856	-1.3288735590077814	-1.2334026791087085	-3.923224000622346	0.0644801893882092	YES
Neuroectoderm	ths	ths_E1	Enhancer	chr2R	11794038	11795265	Toll10B	-0.9733535925691772	0.21159795357505057	-0.5402258667752909	-1.3019815057694175	-1.08045882438187	YES
Neuroectoderm	ths	ths_E2	Enhancer	chr2R	11795671	11796463	Tollrm9rm10	1.839554113568873	0.8947544570749963	1.5874193204469125	4.321727891090782	1.79382463982667	YES
Neuroectoderm	ths	ths_E2	Enhancer	chr2R	11795671	11796463	gd7	0.40250604712885146	-0.889835438113827	-1.0523119432371244	-1.5396413342221	-0.294566352218216	YES
Neuroectoderm	ths	ths_E2	Enhancer	chr2R	11795671	11796463	Toll10B	-1.7399666272195136	0.3341134583469178	-0.6762831646137508	-2.0821363334863467	-0.992925917397563	YES
Neuroectoderm	ths	ths_E3	Enhancer	chr2R	11799982	11800665	Tollrm9rm10	2.4331803211535643	1.0996710510013945	1.388360406983439	4.921211779138398	1.68220270623039	YES
Neuroectoderm	ths	ths_E3	Enhancer	chr2R	11799982	11800665	gd7	-0.07373237056543407	-0.32425782013926224	-0.13214453464796153	-0.5301347253526578	-0.0992028144280496	YES
Neuroectoderm	ths	ths_E3	Enhancer	chr2R	11799982	11800665	Toll10B	-1.7072742193429595	-0.4540131520358569	-1.3411502493596088	-3.502437620738425	-1.11201517951532	YES
Neuroectoderm	sca	sca_E1	Enhancer	chr2R	12775756	12776408	gd7	-0.8417147498758791	-2.490343609469378	-0.1525547177615313	-3.484613077106788	0.205265001473233	NO
Neuroectoderm	sca	sca_E1	Enhancer	chr2R	12775756	12776408	Tollrm9rm10	2.6631344817675684	3.463237315922387	2.1052764065763077	8.231648204266262	0.185361645972444	NO
Neuroectoderm	sca	sca_E1	Enhancer	chr2R	12775756	12776408	Toll10B	-1.12260915417981	0.22124149106284627	-2.079175759112213	-2.9805434222291765	-0.343419338451769	NO
Neuroectoderm	sca	sca_E2	Enhancer	chr2R	12776618	12777703	Tollrm9rm10	2.643519315204959	1.2550588611013531	0.7215217671622449	4.620099943468557	1.54799571282823	YES
Neuroectoderm	sca	sca_E2	Enhancer	chr2R	12776618	12777703	gd7	0.35954058023414415	-0.06008966379968367	0.22277514550462893	0.5222260619390894	0.552886375078792	YES
Neuroectoderm	sca	sca_E2	Enhancer	chr2R	12776618	12777703	Toll10B	-2.2858434304016773	-0.8665424665107987	-0.9741867714143834	-4.126572668326859	-1.68144828355974	YES
Neuroectoderm	Letm1	Letm1_E1	Enhancer	chr2R	24513619	24514103	Tollrm9rm10	2.7365316249048464	2.597487644671246	1.5983063731698846	6.932325642745977	0.0683762137705298	NO
Neuroectoderm	Letm1	Letm1_E1	Enhancer	chr2R	24513619	24514103	gd7	-0.25234248546183935	-0.6907193555275729	0.37223279785281416	-0.5708290431365981	0.00835372792426998	NO
Neuroectoderm	Letm1	Letm1_E1	Enhancer	chr2R	24513619	24514103	Toll10B	-1.7540461041711073	-1.1569146834416646	-2.0426794506613963	-4.953640238274168	-0.0578546214382729	NO
Neuroectoderm	Letm1	Letm1_E2	Enhancer	chr2R	24514821	24515240	gd7	-0.4932677228117426	-0.1696701592171396	-0.3240257097573632	-0.9869635917862454	0.450905940583493	NO
Neuroectoderm	Letm1	Letm1_E2	Enhancer	chr2R	24514821	24515240	Tollrm9rm10	0.6926696870016916	0.963203021817016	1.8131663674487228	3.4690390762674306	0.00142924325785356	NO
Neuroectoderm	Letm1	Letm1_E2	Enhancer	chr2R	24514821	24515240	Toll10B	-0.02305127332779179	-0.526178871237659	-1.6074677890224804	-2.1566979335879313	-0.461719350732436	NO
Neuroectoderm	gsb	gsb_E1	Enhancer	chr2R	25045032	25045840	Toll10B	-0.18383441846347515	1.9086437891993309	0.5913028728027894	2.316112243538645	1.82725760068825	YES
Neuroectoderm	gsb	gsb_E1	Enhancer	chr2R	25045032	25045840	Tollrm9rm10	2.3913086708763376	2.511685585323457	-0.31742380257255165	4.585570453627243	1.7586883247594	YES
Neuroectoderm	gsb	gsb_E1	Enhancer	chr2R	25045032	25045840	gd7	-1.5965614390513505	-3.361654446869837	-0.2690944849242026	-5.22731037084539	-3.03005901196443	YES
Neuroectoderm	gsb	gsb_E2	Enhancer	chr2R	25065226	25066121	Tollrm9rm10	1.6166043544986073	1.6632986133777612	0.21322900500024253	3.493131972876611	0.664446335863022	NO
Neuroectoderm	gsb	gsb_E2	Enhancer	chr2R	25065226	25066121	Toll10B	-1.192281608040972	-0.02444510678119328	-0.08579933716227704	-1.3025260519844422	-0.0729660391188722	NO
Neuroectoderm	gsb	gsb_E2	Enhancer	chr2R	25065226	25066121	gd7	0.01014676808888471	-1.079745212010702	-0.146652198099366	-1.2162506420211834	-0.397670533245394	NO
Neuroectoderm	scrt	scrt_E1	Enhancer	chr3L	3905198	3905560	Tollrm9rm10	0.24258706591822737	1.4123431982255934	3.151156379143507	4.806086643287328	0.19691284663554	NO
Neuroectoderm	scrt	scrt_E1	Enhancer	chr3L	3905198	3905560	Toll10B	-1.1394853640890543	-1.250825879437586	-1.563174281588757	-3.953485525115397	0.107513601094099	NO
Neuroectoderm	scrt	scrt_E1	Enhancer	chr3L	3905198	3905560	gd7	0.9814068334072654	0.17768913402171105	-1.856882154058019	-0.6977861866290425	-0.244247532374127	NO
Neuroectoderm	dally	dally_E1	Enhancer	chr3L	8825150	8826766	Tollrm9rm10	2.1097087606596676	1.0982148246513106	0.8408344305235592	4.0487580158345375	1.43749385492561	YES
Neuroectoderm	dally	dally_E1	Enhancer	chr3L	8825150	8826766	gd7	1.5447835581643348	0.16605809241397118	0.07031466338087186	1.7811563139591777	0.143179094733563	YES
Neuroectoderm	dally	dally_E1	Enhancer	chr3L	8825150	8826766	Toll10B	-3.0573142077284277	-1.0039654207715756	-0.9552370984548216	-5.0165167269548245	-1.18314749779104	YES
Neuroectoderm	dally	dally_E2	Enhancer	chr3L	8832662	8833880	Tollrm9rm10	2.7970676554617073	0.97196510718682	1.17872720422337	4.947759966871898	1.19353256980356	YES
Neuroectoderm	dally	dally_E2	Enhancer	chr3L	8832662	8833880	gd7	0.4890198621006141	0.1667921289631002	0.8083600011492695	1.4641719922129839	1.16105362312123	YES
Neuroectoderm	dally	dally_E2	Enhancer	chr3L	8832662	8833880	Toll10B	-2.5250713945974996	-0.9108294090424196	-2.0141881366717485	-5.450088940311668	-2.04713612905937	YES
Neuroectoderm	ind	ind_E3	Enhancer	chr3L	15039473	15040106	Toll10B	-0.24898973394998655	-1.6475609451577842	-0.9940364016121378	-2.8905870807199086	0.0603190863222561	NO
Neuroectoderm	ind	ind_E3	Enhancer	chr3L	15039473	15040106	Tollrm9rm10	-0.22273207616794824	1.7030001987642611	1.3231344668084235	2.8034025894047363	0.00486020766720039	NO
Neuroectoderm	ind	ind_E3	Enhancer	chr3L	15039473	15040106	gd7	0.42017012658239394	0.3382232901750615	-0.42464717497991206	0.33374624177754336	-0.0624694585844516	NO
Neuroectoderm	ind	ind_E1	Enhancer	chr3L	15040381	15040981	Tollrm9rm10	1.2734377826382235	1.9833737864169736	0.25177354043123085	3.508585109486428	1.93952696163904	YES
Neuroectoderm	ind	ind_E1	Enhancer	chr3L	15040381	15040981	gd7	0.42346770801411154	0.6820012812535159	0.0348443920170722	1.1403133812846997	0.298473240327688	YES
Neuroectoderm	ind	ind_E1	Enhancer	chr3L	15040381	15040981	Toll10B	-1.3464750489741089	-2.242579150257771	-0.2991451003668642	-3.888199299598744	-1.70392648880493	YES
Neuroectoderm	ind	ind_E2	Enhancer	chr3L	15042982	15044352	Tollrm9rm10	1.5798655856147257	1.135910688276883	0.5313963004038362	3.247172574295445	1.40226381343216	YES
Neuroectoderm	ind	ind_E2	Enhancer	chr3L	15042982	15044352	gd7	-1.1535699553285723	-0.3331769840325331	-0.1703177118428236	-1.657064651203929	-0.0741651382890278	YES
Neuroectoderm	ind	ind_E2	Enhancer	chr3L	15042982	15044352	Toll10B	-0.02463056403088124	-0.4709606840684402	-0.3994417667091387	-0.8950330148084602	-0.935676561291284	YES
Neuroectoderm	Toll-6	Toll-6_E1	Enhancer	chr3L	15329524	15330938	Toll10B	-0.12325364963215174	0.2898792675922344	0.7088876153649623	0.8755132333250449	1.60393430309047	YES
Neuroectoderm	Toll-6	Toll-6_E1	Enhancer	chr3L	15329524	15330938	Tollrm9rm10	1.761477622090072	1.6138521162125423	-0.2402572253128528	3.1350725129897614	-0.908280885021718	YES
Neuroectoderm	Toll-6	Toll-6_E1	Enhancer	chr3L	15329524	15330938	gd7	-1.188459975666021	-1.3266880736154223	-0.4784432164352381	-2.9935912657166814	-0.928645540063485	YES
Neuroectoderm	wnd	wnd_E1	Enhancer	chr3L	19636542	19636862	Tollrm9rm10	1.5581367150837582	1.2972523673346048	0.5596486646115247	3.4150377470298876	1.21958701429277	YES
Neuroectoderm	wnd	wnd_E1	Enhancer	chr3L	19636542	19636862	gd7	1.5399075715167363	0.6485763325245466	0.5364317624700472	2.72491566651133	0.0479817020850287	YES
Neuroectoderm	wnd	wnd_E1	Enhancer	chr3L	19636542	19636862	Toll10B	-2.6491314511616446	-1.6943712120919436	-1.101485093529075	-5.4449877567826634	-0.928708909321567	YES
Neuroectoderm	svp	svp_E1	Enhancer	chr3R	12381115	12383719	Tollrm9rm10	2.886412787499012	0.6241507293747443	0.00881949369256278	3.5193830105663193	2.83128225795993	YES
Neuroectoderm	svp	svp_E1	Enhancer	chr3R	12381115	12383719	gd7	-0.11520443909808888	0.2713996871632859	0.14887516813082102	0.30507041619601805	0.836679671038684	YES
Neuroectoderm	svp	svp_E1	Enhancer	chr3R	12381115	12383719	Toll10B	-1.9980998277275737	-0.7695317006974346	-0.1509141435822216	-2.91854567200723	-2.89703114230565	YES
Neuroectoderm	ems	ems_E1	Enhancer	chr3R	13964883	13965327	Tollrm9rm10	-0.4720546692981096	0.9125995298488836	1.6621053453007646	2.1026502058515386	0.573580857929637	NO
Neuroectoderm	ems	ems_E1	Enhancer	chr3R	13964883	13965327	Toll10B	-0.12605181241605964	0.20484525275978327	0.620370989612928	0.6991644299566516	-0.064915131873529	NO
Neuroectoderm	ems	ems_E1	Enhancer	chr3R	13964883	13965327	gd7	0.4807735101341184	-0.7866292985350378	-2.4985868845108783	-2.8044426729117977	-0.341401088704636	NO
Neuroectoderm	Meltrin	Meltrin_E1	Enhancer	chr3R	14679233	14680585	Tollrm9rm10	3.571525801988433	3.144903444850169	2.3943168253882874	9.110746072226888	2.66692756999894	YES
Neuroectoderm	Meltrin	Meltrin_E1	Enhancer	chr3R	14679233	14680585	Toll10B	-1.4174871568883112	0.0405465359351836	-0.977286279054528	-2.3542269000076557	-0.896563918549112	YES
Neuroectoderm	Meltrin	Meltrin_E1	Enhancer	chr3R	14679233	14680585	gd7	-1.2186348720417666	-2.1187476872492916	-1.6321650731845554	-4.969547632475614	-1.00527712946844	YES
Neuroectoderm	spn-E	spn-E_E1	Enhancer	chr3R	15857185	15857846	Tollrm9rm10	0.8029576608337121	0.4230810006422106	2.0616908572704484	3.2877295187463713	0.564733630154541	NO
Neuroectoderm	spn-E	spn-E_E1	Enhancer	chr3R	15857185	15857846	gd7	0.14603922579885836	-0.43525544493686336	-0.9503588685473316	-1.2395750876853366	-0.00168375742066059	NO
Neuroectoderm	spn-E	spn-E_E1	Enhancer	chr3R	15857185	15857846	Toll10B	-0.730419583782776	0.17428028065159168	-1.2743298780940375	-1.8304691812252218	-0.405621210328786	NO
Neuroectoderm	Sulf1	Sulf1_E1	Enhancer	chr3R	16336803	16337590	Tollrm9rm10	1.34904519328005	1.39757699868675	0.7644769537793199	3.51109914574612	2.93456740770346	YES
Neuroectoderm	Sulf1	Sulf1_E1	Enhancer	chr3R	16336803	16337590	Toll10B	-1.222441796643841	-0.5652535542328824	-0.6927248883824081	-2.4804202392591312	-0.931995205705931	YES
Neuroectoderm	Sulf1	Sulf1_E1	Enhancer	chr3R	16336803	16337590	gd7	0.24053210140545583	-0.4225594170297171	-0.1208719340129887	-0.30289924963724996	-1.15954712484888	YES
Neuroectoderm	Sulf1	Sulf1_E1	Enhancer	chr3R	16338379	16338728	gd7	-0.6294821261920784	-0.33583044091001063	-0.9599823846774423	-1.9252949517795315	0.344483746479544	NO
Neuroectoderm	Sulf1	Sulf1_E1	Enhancer	chr3R	16338379	16338728	Toll10B	0.5087097011475916	-0.07349867121758732	0.02695848608086073	0.46216951601086503	-0.0263281200142062	NO
Neuroectoderm	Sulf1	Sulf1_E1	Enhancer	chr3R	16338379	16338728	Tollrm9rm10	0.1481688920280914	0.6058715327048677	0.838682761418809	1.5927231861517681	-0.451448730659046	NO
Neuroectoderm	cic	cic_E1	Enhancer	chr3R	20291845	20293591	Tollrm9rm10	1.5984220203468145	1.2414493937155002	1.0533531294446714	3.893224543506986	0.988382646266999	NO
Neuroectoderm	cic	cic_E1	Enhancer	chr3R	20291845	20293591	gd7	6.032509272547624e-4	0.4185507303983974	-0.502093314720066	-0.08293933339441385	0.510650963007617	NO
Neuroectoderm	cic	cic_E1	Enhancer	chr3R	20291845	20293591	Toll10B	-1.1696281794666623	-1.3943283234107793	-0.6353468590745394	-3.199303361951981	-1.23464852275258	NO
Neuroectoderm	E(spl)mdelta-HLH	E(spl)mdelta-HLH_E1	Enhancer	chr3R	25999106	26000515	Tollrm9rm10	1.7273066761932088	2.4825299921937316	0.7298251390187506	4.939661807405691	2.95231629455842	YES
Neuroectoderm	E(spl)mdelta-HLH	E(spl)mdelta-HLH_E1	Enhancer	chr3R	25999106	26000515	Toll10B	-0.4707837875151587	0.537608707603775	-1.6265994106719412	-1.559774490583325	-0.410485341315866	YES
Neuroectoderm	E(spl)mdelta-HLH	E(spl)mdelta-HLH_E1	Enhancer	chr3R	25999106	26000515	gd7	-0.8084487475412234	-2.122389523656288	0.899502609455499	-2.0313356617420126	-1.68251337130098	YES
Neuroectoderm	l(1)sc	l(1)sc_E1	Enhancer	chrX	409346	410498	Tollrm9rm10	1.4750534287307917	0.8295241538705187	0.3987750481339949	2.7033526307353055	1.94360820589975	YES
Neuroectoderm	l(1)sc	l(1)sc_E1	Enhancer	chrX	409346	410498	Toll10B	-0.05681598014127299	0.01378957080952561	-0.42042194464508753	-0.4634483539768349	0.488997005410762	YES
Neuroectoderm	l(1)sc	l(1)sc_E1	Enhancer	chrX	409346	410498	gd7	-1.0425398909825336	-0.5616110309166397	-9.386983311201072e-4	-1.6050896202302933	-1.85076585500734	YES
Neuroectoderm	brk	brk_E1	Enhancer	chrX	7293002	7294827	Toll10B	2.1470173301481483	1.603089356523254	2.492739915637013	6.242846602308416	1.72181287378963	YES
Neuroectoderm	brk	brk_E1	Enhancer	chrX	7293002	7294827	Tollrm9rm10	0.7285227903216924	0.8013889907324513	1.3159192668700104	2.845831047924154	0.91674188436508	YES
Neuroectoderm	brk	brk_E1	Enhancer	chrX	7293002	7294827	gd7	-2.733714368594238	-1.957149466550336	-4.082652895516133	-8.773516730660706	-2.33245429597636	YES
Neuroectoderm	brk	brk_E2	Enhancer	chrX	7299621	7301336	Tollrm9rm10	1.0046637538505931	1.2479376714557502	1.7040137215519062	3.9566151468582493	1.72098606290319	YES
Neuroectoderm	brk	brk_E2	Enhancer	chrX	7299621	7301336	Toll10B	1.1344541053620252	0.4772358619011224	1.0803907013416234	2.692080668604771	1.51160539041819	YES
Neuroectoderm	brk	brk_E2	Enhancer	chrX	7299621	7301336	gd7	-1.906815101409499	-1.2510775280817528	-3.0288080605199172	-6.186700690011169	-2.69449240637888	YES
Neuroectoderm	brk	brk_E3	Enhancer	chrX	7308706	7310627	Tollrm9rm10	3.774136390581899	2.684339561553807	4.49065848417317	10.949134436308876	0.869453112400628	NO
Neuroectoderm	brk	brk_E3	Enhancer	chrX	7308706	7310627	Toll10B	1.1047861671978616	1.2168083921615922	-1.013456262250639	1.308138297108815	-0.0282821497766321	NO
Neuroectoderm	brk	brk_E3	Enhancer	chrX	7308706	7310627	gd7	-3.942780602998246	-2.860391978874997	-3.9228250945202894	-10.725997676393533	-0.586136681882724	NO
Neuroectoderm	brk	brk_E4	Enhancer	chrX	7318392	7319748	Tollrm9rm10	3.63213074565494	3.5630325657000292	3.8493167984699066	11.044480109824876	4.45437223086635	YES
Neuroectoderm	brk	brk_E4	Enhancer	chrX	7318392	7319748	Toll10B	0.20526211414229803	1.5123022161908617	-0.1852616476412009	1.5323026826919588	0.604050384060841	YES
Neuroectoderm	brk	brk_E4	Enhancer	chrX	7318392	7319748	gd7	-2.9192250793547703	-3.70522690776206	-4.081169911102554	-10.705621898219384	-3.73593041447801	YES
Neuroectoderm	brk	brk_E5	Enhancer	chrX	7320208	7322678	Tollrm9rm10	3.3448437174693098	2.3390261006580144	1.6381944792643302	7.3220642973916545	3.35389178711832	YES
Neuroectoderm	brk	brk_E5	Enhancer	chrX	7320208	7322678	Toll10B	0.20533374140370975	0.758896841875077	0.33938272837934835	1.3036133116581352	0.283673144998012	YES
Neuroectoderm	brk	brk_E5	Enhancer	chrX	7320208	7322678	gd7	-2.7049609321999246	-2.224259842383066	-2.176592869375261	-7.1058136439582515	-2.64543681502386	YES
Neuroectoderm	sog	sog_E1	Enhancer	chrX	15607943	15608645	Tollrm9rm10	2.08839225142257	1.506690238118083	0.4527614444866409	4.047843934027294	0.0723023979124417	NO
Neuroectoderm	sog	sog_E1	Enhancer	chrX	15607943	15608645	Toll10B	-0.507267491214946	-0.2526015344055823	0.7771464827822081	0.017277457161679832	-0.0171986636606894	NO
Neuroectoderm	sog	sog_E1	Enhancer	chrX	15607943	15608645	gd7	-1.0406278914757126	-0.7730182116845696	-1.320040355631006	-3.1336864587912885	-0.0342107354425507	NO
Neuroectoderm	sog	sog_E2	Enhancer	chrX	15624639	15625108	Tollrm9rm10	1.9714085152751355	1.5775142434611886	2.064693922687798	5.613616681424122	0.100945975753192	NO
Neuroectoderm	sog	sog_E2	Enhancer	chrX	15624639	15625108	Toll10B	0.6752715664043111	0.9693406894930716	1.4493702214391022	3.093982477336485	0.0716727553219516	NO
Neuroectoderm	sog	sog_E2	Enhancer	chrX	15624639	15625108	gd7	-2.1596633135704244	-1.907213554153263	-3.817411807598575	-7.884288675322263	-0.141416863494729	NO
Neuroectoderm	sog	sog_E3	Enhancer	chrX	15646799	15647189	Tollrm9rm10	0.28462243332019316	1.6046043679286948	-0.2147842515171861	1.674442549731702	0.975633100597266	NO
Neuroectoderm	sog	sog_E3	Enhancer	chrX	15646799	15647189	gd7	-1.31223535855597	-3.183561409717258	-0.5187242526634358	-5.014521020936664	-0.237333913414382	NO
Neuroectoderm	sog	sog_E3	Enhancer	chrX	15646799	15647189	Toll10B	1.078208854827869	2.383588228803569	0.7202864079565916	4.182083491588029	-0.461239729518138	NO

## Sheet: Table S4 DV promoters
Epigenomic profiling of chromatin state at enhancer-paired DV regulated promoters
Tissue of expression	Gene name	Region	DV enhancer paired	Chr	Start	End	Toll mutant	ATAC-seq	CBP	H3K27ac	Combined chromatin state score
Dorsal ectoderm	net	Promoter	YES	chr2L	87337	87487	gd7	2.1803359254870136	0.9360064803058944	2.0913583333649406	5.207700739157849
Dorsal ectoderm	net	Promoter	YES	chr2L	87337	87487	Toll10B	-0.4102625731265516	-0.9086075292460444	2.433879616360725	1.1150095139881289
Dorsal ectoderm	net	Promoter	YES	chr2L	87337	87487	Tollrm9rm10	-1.6780600039191984	0.7579874807471316	-3.3608331894107657	-4.2809057125828325
Dorsal ectoderm	ush	Promoter	YES	chr2L	523636	523786	gd7	-0.41959661353983246	0.5646014843112791	1.4093654564117173	1.554370327183164
Dorsal ectoderm	ush	Promoter	YES	chr2L	523636	523786	Toll10B	0.7975085542941794	-0.59742041482439	1.02127055734965	1.2213586968194394
Dorsal ectoderm	ush	Promoter	YES	chr2L	523636	523786	Tollrm9rm10	-0.5774031183353945	0.7224131343960789	-1.8094585153849665	-1.664448499324282
Dorsal ectoderm	dpp	Promoter	YES	chr2L	2451129	2451279	gd7	0.5571685964044173	1.4866417929648856	0.3726202299082132	2.416430619277516
Dorsal ectoderm	dpp	Promoter	YES	chr2L	2451129	2451279	Toll10B	-1.6325667929289158	-1.4940007586602189	0.02543323781856026	-3.1011343137705745
Dorsal ectoderm	dpp	Promoter	YES	chr2L	2451129	2451279	Tollrm9rm10	1.485403381480183	1.477314013034578	-0.298437301320543	2.6642800931942183
Dorsal ectoderm	dpp	Promoter	YES	chr2L	2454637	2454787	gd7	0.5571685964044173	1.4866417929648856	0.3726202299082132	2.416430619277516
Dorsal ectoderm	dpp	Promoter	YES	chr2L	2454637	2454787	Toll10B	-1.6325667929289158	-1.4940007586602189	0.02543323781856026	-3.1011343137705745
Dorsal ectoderm	dpp	Promoter	YES	chr2L	2454637	2454787	Tollrm9rm10	1.485403381480183	1.477314013034578	-0.298437301320543	2.6642800931942183
Dorsal ectoderm	Thor	Promoter	YES	chr2L	3478334	3478484	gd7	0.31717930363109803	0.0503130281779308	0.6586102123152148	1.0261025441242435
Dorsal ectoderm	Thor	Promoter	YES	chr2L	3478334	3478484	Toll10B	-0.5244404309607065	-0.09090656086594112	-0.22310724404885116	-0.8384542358754987
Dorsal ectoderm	Thor	Promoter	YES	chr2L	3478334	3478484	Tollrm9rm10	0.3382234018573338	0.2668147160462627	-0.33025014181614054	0.274787976087456
Dorsal ectoderm	rau	Promoter	NO	chr2L	5879448	5879598	gd7	0.6043294175071421	1.1595734106632865	0.01582862551374769	1.7797314536841762
Dorsal ectoderm	rau	Promoter	NO	chr2L	5879448	5879598	Toll10B	-0.617462590594484	-1.182373253257605	0.136118057013307	-1.663717786838782
Dorsal ectoderm	rau	Promoter	NO	chr2L	5879448	5879598	Tollrm9rm10	0.16607763227478942	1.2439802033446652	-0.11203904106900464	1.29801879455045
Dorsal ectoderm	Nepl4	Promoter	NO	chr2L	6367782	6367932	gd7	0.290830623361015	-1.4816495636045832	3.133511036544428	1.9426920963008596
Dorsal ectoderm	Nepl4	Promoter	NO	chr2L	6367782	6367932	Toll10B	0.6133796994584131	1.4442409677416743	-8.820321555355798e-4	2.056738635044552
Dorsal ectoderm	Nepl4	Promoter	NO	chr2L	6367782	6367932	Tollrm9rm10	-1.0609569912149448	-1.2318982284216575	-2.351655386050123	-4.644510605686725
Dorsal ectoderm	slam	Promoter	NO	chr2L	6373415	6373565	gd7	0.4092446153280504	1.5274851235407156	1.9307551255335735	3.8674848644023396
Dorsal ectoderm	slam	Promoter	NO	chr2L	6373415	6373565	Toll10B	1.111340488701389	-1.524816702348906	0.1865013399431047	-0.2269748737044125
Dorsal ectoderm	slam	Promoter	NO	chr2L	6373415	6373565	Tollrm9rm10	-1.8039479128898472	1.4629258448160245	-1.5866330770269128	-1.9276551451007355
Dorsal ectoderm	salm	Promoter	NO	chr2L	11445564	11445714	gd7	0.14417550426874293	0.4982164830889831	0.03576480652928569	0.6781567938870117
Dorsal ectoderm	salm	Promoter	NO	chr2L	11445564	11445714	Toll10B	-0.2969648752338907	-0.5176656575527347	0.01095992510714435	-0.8036706076794811
Dorsal ectoderm	salm	Promoter	NO	chr2L	11445564	11445714	Tollrm9rm10	0.22713823759931975	0.5863595554543752	-0.03491277369051369	0.7785850193631813
Dorsal ectoderm	prd	Promoter	NO	chr2L	12085777	12085927	gd7	1.0911601349942726	0.3983899904327965	0.0212342230138177	1.5107843484408867
Dorsal ectoderm	prd	Promoter	NO	chr2L	12085777	12085927	Toll10B	0.4067995277903811	-0.4059212259549791	0.00840661388991351	0.009284915725315505
Dorsal ectoderm	prd	Promoter	NO	chr2L	12085777	12085927	Tollrm9rm10	-1.6067675771081116	0.42576621922467145	-0.02212602426047959	-1.2031273821439197
Dorsal ectoderm	B4	Promoter	YES	chr2L	13547721	13547871	gd7	-0.3281785911115653	0.6118491554548887	1.4228473727096809	1.7065179370530044
Dorsal ectoderm	B4	Promoter	YES	chr2L	13547721	13547871	Toll10B	-0.2800361384498116	-0.6428546026877862	1.4924735365160953	0.5695827953784975
Dorsal ectoderm	B4	Promoter	YES	chr2L	13547721	13547871	Tollrm9rm10	0.6808322562905356	0.758361519786304	-2.16629369441131	-0.7270999183344703
Dorsal ectoderm	B4	Promoter	YES	chr2L	13549278	13549428	gd7	-0.3281785911115653	0.6118491554548887	1.4228473727096809	1.7065179370530044
Dorsal ectoderm	B4	Promoter	YES	chr2L	13549278	13549428	Toll10B	-0.2800361384498116	-0.6428546026877862	1.4924735365160953	0.5695827953784975
Dorsal ectoderm	B4	Promoter	YES	chr2L	13549278	13549428	Tollrm9rm10	0.6808322562905356	0.758361519786304	-2.16629369441131	-0.7270999183344703
Dorsal ectoderm	Ance	Promoter	YES	chr2L	13905545	13905695	gd7	2.745609917294382	3.025225248925845	2.4817704533561145	8.252605619576341
Dorsal ectoderm	Ance	Promoter	YES	chr2L	13905545	13905695	Toll10B	-1.355187595090576	-3.031823789147712	0.4422226270668423	-3.9447887571714455
Dorsal ectoderm	Ance	Promoter	YES	chr2L	13905545	13905695	Tollrm9rm10	-1.062410524239878	2.9612271720856627	-2.1884378406010514	-0.28962119275526677
Dorsal ectoderm	Ance-2	Promoter	YES	chr2L	13909233	13909383	gd7	0.559003588115462	0.2666318650445913	0.1532999502961099	0.9789354034561633
Dorsal ectoderm	Ance-2	Promoter	YES	chr2L	13909233	13909383	Toll10B	-0.14478997083985387	-0.28112398547298556	-0.9064426522479044	-1.332356608560744
Dorsal ectoderm	Ance-2	Promoter	YES	chr2L	13909233	13909383	Tollrm9rm10	-0.38060335009122254	0.3357487294819631	0.5518855730684862	0.5070309524592267
Dorsal ectoderm	CG5888	Promoter	NO	chr2L	16405907	16406057	gd7	1.4644024707759378	1.3305321783028898	1.462408889384848	4.257343538463676
Dorsal ectoderm	CG5888	Promoter	NO	chr2L	16405907	16406057	Toll10B	-0.47116379275887793	-1.3621406079514402	-0.6568352876668407	-2.490139688377159
Dorsal ectoderm	CG5888	Promoter	NO	chr2L	16405907	16406057	Tollrm9rm10	-0.8819511991738437	1.4566570852138692	-0.6145159924799082	-0.0398101064398827
Dorsal ectoderm	grnd	Promoter	YES	chr2L	18485317	18485467	gd7	2.1572750199351716	2.6015953739780535	1.1486547063173371	5.907525100230562
Dorsal ectoderm	grnd	Promoter	YES	chr2L	18485317	18485467	Toll10B	-3.2065374387451544	-2.6145294574748963	-1.4251052424447062	-7.246172138664757
Dorsal ectoderm	grnd	Promoter	YES	chr2L	18485317	18485467	Tollrm9rm10	1.8488155248347449	2.5855730522111644	0.18631536476220417	4.620703941808113
Dorsal ectoderm	tup	Promoter	YES	chr2L	18881211	18881361	gd7	-1.1142775648539254	0.6872839529006598	0.24912350967689972	-0.17787010227636585
Dorsal ectoderm	tup	Promoter	YES	chr2L	18881211	18881361	Toll10B	0.7869138706309741	-0.7030081348826253	0.03521802481395177	0.11912376056230058
Dorsal ectoderm	tup	Promoter	YES	chr2L	18881211	18881361	Tollrm9rm10	0.13430506194212172	0.7491924214432916	-0.21292890777459997	0.6705685756108133
Dorsal ectoderm	cad	Promoter	NO	chr2L	20770631	20770781	gd7	0.10031776012852812	0.682685743084145	0.24574567130501215	1.0287491745176853
Dorsal ectoderm	cad	Promoter	NO	chr2L	20770631	20770781	Toll10B	1.1659751752074343	-0.6895872216060488	-0.00593192645688716	0.47045602714449836
Dorsal ectoderm	cad	Promoter	NO	chr2L	20770631	20770781	Tollrm9rm10	-1.56180885454061	0.6973308358489428	-0.18011477075743398	-1.044592789449101
Dorsal ectoderm	Ptr	Promoter	NO	chr2R	6196214	6196364	gd7	2.7789264750204987	1.029582536694145	0.32951355705423424	4.138022568768878
Dorsal ectoderm	Ptr	Promoter	NO	chr2R	6196214	6196364	Toll10B	-4.441562718694618	-1.0401773979259925	0.05982359357054254	-5.421916523050068
Dorsal ectoderm	Ptr	Promoter	NO	chr2R	6196214	6196364	Tollrm9rm10	2.771274254119522	1.0526715836153238	-0.29138209023775946	3.532563747497086
Dorsal ectoderm	septin	Promoter	NO	chr2R	7961871	7962021	gd7	1.292795120687347	0.7667284446961804	-0.75286353530416406	1.3066600300793634
Dorsal ectoderm	septin	Promoter	NO	chr2R	7961871	7962021	Toll10B	-1.0022773822760709	-0.770343788342273	1.4130458796313397	-0.35957529098700425
Dorsal ectoderm	septin	Promoter	NO	chr2R	7961871	7962021	Tollrm9rm10	-0.04393964398692473	0.7609502963235857	-0.4745596123249666	0.24245104001169437
Dorsal ectoderm	CG8026	Promoter	NO	chr2R	9192046	9192196	gd7	2.1777349646171276	2.7914066777030646	0.26038802347096074	5.229529665791153
Dorsal ectoderm	CG8026	Promoter	NO	chr2R	9192046	9192196	Toll10B	-2.0810089808107657	-2.7594534987811445	1.847072315136792	-2.993390164455118
Dorsal ectoderm	CG8026	Promoter	NO	chr2R	9192046	9192196	Tollrm9rm10	0.4179749541185415	2.5279129990569027	-1.554559975897659	1.3913279772777853
Dorsal ectoderm	Wnt2	Promoter	NO	chr2R	9494066	9494216	gd7	1.9142724069447548	1.7971760866230022	4.497332060964639	8.208780554532396
Dorsal ectoderm	Wnt2	Promoter	NO	chr2R	9494066	9494216	Toll10B	-1.4086650831930023	-1.788965010878188	-0.6169052336965125	-3.814535327767703
Dorsal ectoderm	Wnt2	Promoter	NO	chr2R	9494066	9494216	Tollrm9rm10	-0.15957614339801307	1.693963171628179	-2.922191985619132	-1.387804957388966
Dorsal ectoderm	eve	Promoter	NO	chr2R	9979219	9979369	gd7	-0.7412857395339993	0.3722185310620724	-0.02680040049392406	-0.395867608965851
Dorsal ectoderm	eve	Promoter	NO	chr2R	9979219	9979369	Toll10B	1.387667694337549	-0.3954829684252054	0.1635165485086491	1.1557012744209927
Dorsal ectoderm	eve	Promoter	NO	chr2R	9979219	9979369	Tollrm9rm10	-0.993436885755284	0.4850078121564459	-0.1001977341451416	-0.6086268077439797
Dorsal ectoderm	egr	Promoter	YES	chr2R	10078266	10078416	gd7	2.341469625856217	4.125654062905778	1.0119436758927685	7.479067364654764
Dorsal ectoderm	egr	Promoter	YES	chr2R	10078266	10078416	Toll10B	-1.955926738319491	-4.131822018134611	-0.1173196500238029	-6.2050684064779045
Dorsal ectoderm	egr	Promoter	YES	chr2R	10078266	10078416	Tollrm9rm10	0.09662974053291636	4.023163411550687	-0.6733342944464853	3.446458857637118
Dorsal ectoderm	psq	Promoter	YES	chr2R	10557788	10557938	gd7	0.06502460831435757	1.0812704486832798	0.5523190631534786	1.698614120151116
Dorsal ectoderm	psq	Promoter	YES	chr2R	10557788	10557938	Toll10B	-0.5963759060224687	-1.1125110059566834	0.2682011953093178	-1.4406857166698344
Dorsal ectoderm	psq	Promoter	YES	chr2R	10557788	10557938	Tollrm9rm10	0.6818741468546925	1.2136132741221928	-0.6119662708714867	1.2835211501053987
Dorsal ectoderm	psq	Promoter	YES	chr2R	10583586	10583736	gd7	0.06502460831435757	1.0812704486832798	0.5523190631534786	1.698614120151116
Dorsal ectoderm	psq	Promoter	YES	chr2R	10583586	10583736	Toll10B	-0.5963759060224687	-1.1125110059566834	0.2682011953093178	-1.4406857166698344
Dorsal ectoderm	psq	Promoter	YES	chr2R	10583586	10583736	Tollrm9rm10	0.6818741468546925	1.2136132741221928	-0.6119662708714867	1.2835211501053987
Dorsal ectoderm	CG30020	Promoter	NO	chr2R	10886710	10886860	gd7	0.08299112388150354	0.6710565063681309	0.2957642798470062	1.0498119100966405
Dorsal ectoderm	CG30020	Promoter	NO	chr2R	10886710	10886860	Toll10B	-0.01640104487183958	-0.6867993148168053	-0.9263646482186676	-1.6295650079073125
Dorsal ectoderm	CG30020	Promoter	NO	chr2R	10886710	10886860	Tollrm9rm10	-0.06288913140750765	0.7335985824066273	0.45959735870747576	1.1303068097065954
Dorsal ectoderm	shn	Promoter	YES	chr2R	11198176	11198326	gd7	1.9061599824136224	1.8738230977132109	0.3348515755041113	4.114834655630944
Dorsal ectoderm	shn	Promoter	YES	chr2R	11198176	11198326	Toll10B	-1.4842701459640382	-1.8933640458270895	1.6215889949469893	-1.7560451968441384
Dorsal ectoderm	shn	Promoter	YES	chr2R	11198176	11198326	Tollrm9rm10	-0.05668790165701692	1.91723387302023	-1.444547051938485	0.41599891942472805
Dorsal ectoderm	GstE14	Promoter	NO	chr2R	13239629	13239779	gd7	1.9403421069200653	1.0640901883613407	1.7847281006543845	4.789160395935791
Dorsal ectoderm	GstE14	Promoter	NO	chr2R	13239629	13239779	Toll10B	-1.9251271418792133	-1.0831177582870772	-0.5324812285203943	-3.5407261286866847
Dorsal ectoderm	GstE14	Promoter	NO	chr2R	13239629	13239779	Tollrm9rm10	0.4613324823395512	1.1313633940325794	-0.9479793000877578	0.6447165762843727
Dorsal ectoderm	Oaz	Promoter	NO	chr2R	14458383	14458533	gd7	0.2318823009649376	-0.08957776683841727	0.0481926620912489	0.19049719621776923
Dorsal ectoderm	Oaz	Promoter	NO	chr2R	14458383	14458533	Toll10B	-0.3093764018838544	0.0718155684368825	0.01786304430363589	-0.21969778914333601
Dorsal ectoderm	Oaz	Promoter	NO	chr2R	14458383	14458533	Tollrm9rm10	0.15450915621682051	0.00882401613316134	-0.04932163893870726	0.1140115334112746
Dorsal ectoderm	Kank	Promoter	NO	chr2R	14928375	14928525	gd7	1.65305241416982	0.3723569323709187	0.3782038710973143	2.403613217638053
Dorsal ectoderm	Kank	Promoter	NO	chr2R	14928375	14928525	Toll10B	-2.846633724164584	-0.406967855789073	0.3292012725924611	-2.924400307361196
Dorsal ectoderm	Kank	Promoter	NO	chr2R	14928375	14928525	Tollrm9rm10	1.904807735102018	0.546119404800424	-0.5261435151431576	1.9247836247592844
Dorsal ectoderm	hbs	Promoter	YES	chr2R	15011296	15011446	gd7	2.36384663243276	0.7964719184919403	1.2206830592714204	4.381001610196121
Dorsal ectoderm	hbs	Promoter	YES	chr2R	15011296	15011446	Toll10B	-0.9115827942598956	-0.7961188400370776	1.6853836534370157	-0.02231798085995751
Dorsal ectoderm	hbs	Promoter	YES	chr2R	15011296	15011446	Tollrm9rm10	-1.234415280409494	0.768388996915557	-2.156474979835571	-2.622501263329508
Dorsal ectoderm	ItgaPS4	Promoter	NO	chr2R	15258661	15258811	gd7	0.10344958579466916	-0.19894744740671735	0.2306099132250983	0.13511205161305012
Dorsal ectoderm	ItgaPS4	Promoter	NO	chr2R	15258661	15258811	Toll10B	0.5551937714150977	0.18186637373460096	-0.5300606424331596	0.20699950271653905
Dorsal ectoderm	ItgaPS4	Promoter	NO	chr2R	15258661	15258811	Tollrm9rm10	-0.7996577467053118	-0.10061041045054468	0.21690505752222788	-0.6833630996336285
Dorsal ectoderm	Sema2b	Promoter	YES	chr2R	16386424	16386574	gd7	2.945431580658993	2.346679342485432	3.6941172475395194	8.986228170683944
Dorsal ectoderm	Sema2b	Promoter	YES	chr2R	16386424	16386574	Toll10B	-2.978112885116574	-2.3683860320659482	-0.2226516864292084	-5.569150603611731
Dorsal ectoderm	Sema2b	Promoter	YES	chr2R	16386424	16386574	Tollrm9rm10	0.770189307426283	2.3861831556629776	-2.6093188306737014	0.5470536324155592
Dorsal ectoderm	Alk	Promoter	YES	chr2R	16639961	16640111	gd7	1.275751831043003	5.679648279938144	1.1500460082983712	8.105446119279518
Dorsal ectoderm	Alk	Promoter	YES	chr2R	16639961	16640111	Toll10B	-0.8268972931160692	-5.683518132661512	0.6183266631079176	-5.892088762669664
Dorsal ectoderm	Alk	Promoter	YES	chr2R	16639961	16640111	Tollrm9rm10	-0.24655289258808052	5.513716965417245	-1.318300359461912	3.9488637133672526
Dorsal ectoderm	veil	Promoter	NO	chr2R	17479047	17479197	gd7	1.2731555592172072	2.2630889450522647	1.3713648058648555	4.907609310134328
Dorsal ectoderm	veil	Promoter	NO	chr2R	17479047	17479197	Toll10B	-1.111706302866723	-2.2669723172494662	-1.521468309666508	-4.900146929782697
Dorsal ectoderm	veil	Promoter	NO	chr2R	17479047	17479197	Tollrm9rm10	0.11291877903406686	2.209555722505464	0.09003309028312438	2.412507591822655
Dorsal ectoderm	Pepck1	Promoter	YES	chr2R	18536667	18536817	gd7	1.2620243121267418	1.5315803607229226	1.2271523844200458	4.0207570572697104
Dorsal ectoderm	Pepck1	Promoter	YES	chr2R	18536667	18536817	Toll10B	-0.35026834768303194	-1.5594099896437568	1.605023654420521	-0.30465468290626774
Dorsal ectoderm	Pepck1	Promoter	YES	chr2R	18536667	18536817	Tollrm9rm10	-0.8299600767563717	1.6307876029791373	-2.1022020148076885	-1.301374488584923
Dorsal ectoderm	CG13868	Promoter	YES	chr2R	20313573	20313723	gd7	1.5942100089549958	1.8400620226233304	4.776043041189891	8.210315072768218
Dorsal ectoderm	CG13868	Promoter	YES	chr2R	20313573	20313723	Toll10B	-0.937860928550942	-1.8522262974303416	-2.8297387389761712	-5.619825964957455
Dorsal ectoderm	CG13868	Promoter	YES	chr2R	20313573	20313723	Tollrm9rm10	-0.42769543614545774	1.8449393889151564	-1.5032001824036172	-0.08595622963391852
Dorsal ectoderm	hbn	Promoter	NO	chr2R	20960859	20961009	gd7	0.5020323540121951	0.4448918108004278	0.03004885682272909	0.976973021635352
Dorsal ectoderm	hbn	Promoter	NO	chr2R	20960859	20961009	Toll10B	0.26469419396051486	-0.4574908209484214	0.0886884541824906	-0.10410817280541595
Dorsal ectoderm	hbn	Promoter	NO	chr2R	20960859	20961009	Tollrm9rm10	-0.8364018490580393	0.49797420142540544	-0.08781503856641727	-0.4262426861990511
Dorsal ectoderm	Magi	Promoter	YES	chr2R	21141914	21142064	gd7	0.8223702047041885	3.168720306373518	0.8146675144630082	4.805758025540715
Dorsal ectoderm	Magi	Promoter	YES	chr2R	21141914	21142064	Toll10B	-1.111246268639824	-3.1907732324660256	-1.086488843215763	-5.388508344321613
Dorsal ectoderm	Magi	Promoter	YES	chr2R	21141914	21142064	Tollrm9rm10	0.565562590342334	3.1830587953208345	0.1878808871542212	3.9365022728173895
Dorsal ectoderm	cv-2	Promoter	YES	chr2R	21379414	21379564	gd7	1.8909446807181771	2.013531390343212	1.7531857274352125	5.657661798496601
Dorsal ectoderm	cv-2	Promoter	YES	chr2R	21379414	21379564	Toll10B	-1.1910307039330474	-2.050515473252773	0.34650468670326606	-2.895041490482554
Dorsal ectoderm	cv-2	Promoter	YES	chr2R	21379414	21379564	Tollrm9rm10	-0.408814996280304	2.146091067187401	-1.571064561673707	0.1662115092333903
Dorsal ectoderm	CG3502	Promoter	NO	chr2R	23347591	23347741	gd7	0.8224619474373442	1.0758010074453412	0.8661847753519119	2.7644477302345973
Dorsal ectoderm	CG3502	Promoter	NO	chr2R	23347591	23347741	Toll10B	-0.41787901519663073	-1.0899071018425093	2.2237872542730996	0.7160011372339596
Dorsal ectoderm	CG3502	Promoter	NO	chr2R	23347591	23347741	Tollrm9rm10	-0.30330831667575586	1.1162404413074651	-2.2865167271834475	-1.473584602551738
Dorsal ectoderm	Dll	Promoter	NO	chr2R	24814722	24814872	gd7	0.1434668081439791	1.2090347894049769	0.3505272701981713	1.7030288677471273
Dorsal ectoderm	Dll	Promoter	NO	chr2R	24814722	24814872	Toll10B	-0.5035144500426267	-1.223888491936756	0.02120956130535927	-1.7061933806740235
Dorsal ectoderm	Dll	Promoter	NO	chr2R	24814722	24814872	Tollrm9rm10	0.4866542510843804	1.249111686633743	-0.2787444637049114	1.457021474013212
Dorsal ectoderm	lov	Promoter	NO	chr2R	25098236	25098386	gd7	1.793590933578293	1.56349451300348	1.0397240847900255	4.396809531371798
Dorsal ectoderm	lov	Promoter	NO	chr2R	25098236	25098386	Toll10B	-1.6882139424659044	-1.5725580865141755	-1.193085229135901	-4.453857258115981
Dorsal ectoderm	lov	Promoter	NO	chr2R	25098236	25098386	Tollrm9rm10	0.31202766646313107	1.5608008854740822	0.09736688024049726	1.9701954321777106
Dorsal ectoderm	mthl8	Promoter	NO	chr3L	22328	22478	gd7	9.004835260982954	4.536827497453803	1.7672627129380412	15.308925471374799
Dorsal ectoderm	mthl8	Promoter	NO	chr3L	22328	22478	Toll10B	-10.93210213925044	-4.4864967109751435	-3.3655933637291526	-18.784192213954736
Dorsal ectoderm	mthl8	Promoter	NO	chr3L	22328	22478	Tollrm9rm10	4.644284440990069	4.117185961845734	1.1497552828028113	9.911225685638614
Dorsal ectoderm	CG12011	Promoter	NO	chr3L	1694517	1694667	gd7	2.230458332418247	4.706846860199774	2.639220407191394	9.576525599809415
Dorsal ectoderm	CG12011	Promoter	NO	chr3L	1694517	1694667	Toll10B	-0.9215046118258432	-4.700881063432581	-2.266738063191476	-7.8891237384499
Dorsal ectoderm	CG12011	Promoter	NO	chr3L	1694517	1694667	Tollrm9rm10	-1.0878746094619869	4.520039838372772	-0.3133624464737588	3.118802782437026
Dorsal ectoderm	Svil	Promoter	NO	chr3L	2439136	2439286	gd7	1.773112332135945	1.0966326487644793	0.6427227173093563	3.5124676982097807
Dorsal ectoderm	Svil	Promoter	NO	chr3L	2439136	2439286	Toll10B	-1.7440964441170832	-1.0967043894028867	1.46161752111299	-1.3791833124069799
Dorsal ectoderm	Svil	Promoter	NO	chr3L	2439136	2439286	Tollrm9rm10	0.40263680938261265	1.0609644542333274	-1.5579556094843838	-0.09435434586844377
Dorsal ectoderm	CG2162	Promoter	YES	chr3L	3038243	3038393	gd7	0.461627904853548	1.36959320158873	0.48166950179473	2.31289060823701
Dorsal ectoderm	CG2162	Promoter	YES	chr3L	3038243	3038393	Toll10B	-0.831872996625252	-1.39277196082517	-0.0818663759048515	-2.30651133335527
Dorsal ectoderm	CG2162	Promoter	YES	chr3L	3038243	3038393	Tollrm9rm10	0.578202924991623	1.44913157751463	-0.301348016628398	1.72598648587786
Dorsal ectoderm	CG32485	Promoter	NO	chr3L	3050223	3050373	gd7	2.347164082920345	1.256979442571816	1.9348706232744703	5.539014148766631
Dorsal ectoderm	CG32485	Promoter	NO	chr3L	3050223	3050373	Toll10B	-1.479633460144915	-1.228202795060026	-1.571819205484186	-4.279655460689127
Dorsal ectoderm	CG32485	Promoter	NO	chr3L	3050223	3050373	Tollrm9rm10	-0.5058837395152679	1.061003938439818	-0.2959381724563804	0.25918202646816974
Dorsal ectoderm	spo	Promoter	NO	chr3L	5592219	5592369	gd7	3.274018985824686	1.19296047007885	1.6517437949700604	6.118723250873597
Dorsal ectoderm	spo	Promoter	NO	chr3L	5592219	5592369	Toll10B	-2.1491089424630885	-1.153422443159648	0.9200408006536436	-2.382490584969093
Dorsal ectoderm	spo	Promoter	NO	chr3L	5592219	5592369	Tollrm9rm10	-0.5989023166095657	0.9412564135749568	-1.9169246529769488	-1.5745705560115577
Dorsal ectoderm	Ect4	Promoter	NO	chr3L	8077292	8077442	gd7	1.317389735032386	1.905239730746065	1.4757527550936398	4.698382220872091
Dorsal ectoderm	Ect4	Promoter	NO	chr3L	8077292	8077442	Toll10B	-0.7972293231642343	-1.8874744048145649	-0.8297443331498515	-3.514448061128651
Dorsal ectoderm	Ect4	Promoter	NO	chr3L	8077292	8077442	Tollrm9rm10	-0.3255892166976491	1.7471280387311725	-0.4973054695978213	0.924233352435702
Dorsal ectoderm	CG43163	Promoter	YES	chr3L	8507096	8507246	gd7	1.9215763295174124	0.14474348291888864	0.08383122616314784	2.150151038599449
Dorsal ectoderm	CG43163	Promoter	YES	chr3L	8507096	8507246	Toll10B	-1.9971841791624092	-0.1700949039978782	0.3476464575732757	-1.8196326255870117
Dorsal ectoderm	CG43163	Promoter	YES	chr3L	8507096	8507246	Tollrm9rm10	0.5704859977811233	0.27622717676373415	-0.318732163910456	0.5279810106344014
Dorsal ectoderm	Doc3	Promoter	YES	chr3L	9005096	9005246	gd7	1.2792698408508467	1.26813475571095	0.07567772157366336	2.62308231813546
Dorsal ectoderm	Doc3	Promoter	YES	chr3L	9005096	9005246	Toll10B	-0.36170142716944526	-1.2784065466014225	-0.10423326616382857	-1.7443412399346963
Dorsal ectoderm	Doc3	Promoter	YES	chr3L	9005096	9005246	Tollrm9rm10	-0.8329732800434135	1.2816447469932173	0.01988482987945382	0.4685562968292576
Dorsal ectoderm	Doc2	Promoter	YES	chr3L	9019196	9019346	gd7	1.365022248343431	1.2611357104719034	0.07056508786975627	2.696723046685091
Dorsal ectoderm	Doc2	Promoter	YES	chr3L	9019196	9019346	Toll10B	-0.31939402121950444	-1.266477562145182	-0.08255649450492687	-1.6684280778696134
Dorsal ectoderm	Doc2	Promoter	YES	chr3L	9019196	9019346	Tollrm9rm10	-0.9721994097077972	1.248381564705889	0.00777292951629496	0.28395508451438667
Dorsal ectoderm	Doc1	Promoter	YES	chr3L	9041275	9041425	gd7	0.6598712253239031	0.9642834630922914	0.12903070792064886	1.7531853963368433
Dorsal ectoderm	Doc1	Promoter	YES	chr3L	9041275	9041425	Toll10B	-0.8461246256853707	-0.969192444925955	-0.06297157798235715	-1.878288648593683
Dorsal ectoderm	Doc1	Promoter	YES	chr3L	9041275	9041425	Tollrm9rm10	0.39674588813832495	0.958962552113993	-0.05052751116004801	1.3051809290922698
Dorsal ectoderm	scyl	Promoter	YES	chr3L	11252207	11252357	gd7	-0.5949201513066807	-0.08802036577403341	0.04797131588263169	-0.6349692011980824
Dorsal ectoderm	scyl	Promoter	YES	chr3L	11252207	11252357	Toll10B	0.8292875609225642	0.06263716565612419	0.14334625988077182	1.0352709864594603
Dorsal ectoderm	scyl	Promoter	YES	chr3L	11252207	11252357	Tollrm9rm10	-0.44095120180750885	0.05128663703238292	-0.1414868910348352	-0.5311514558099611
Dorsal ectoderm	bbg	Promoter	YES	chr3L	14427328	14427478	gd7	2.103959537185386	1.3245804916105848	0.8049819064335068	4.2335219352294775
Dorsal ectoderm	bbg	Promoter	YES	chr3L	14427328	14427478	Toll10B	-1.419193857433236	-1.3502832290071276	0.10408530295860095	-2.6653917834817626
Dorsal ectoderm	bbg	Promoter	YES	chr3L	14427328	14427478	Tollrm9rm10	-0.3370954553156418	1.41916298251484	-0.6808808606649642	0.40118666653423396
Dorsal ectoderm	bbg	Promoter	YES	chr3L	14448523	14448673	gd7	2.103959537185386	1.3245804916105848	0.8049819064335068	4.2335219352294775
Dorsal ectoderm	bbg	Promoter	YES	chr3L	14448523	14448673	Toll10B	-1.419193857433236	-1.3502832290071276	0.10408530295860095	-2.6653917834817626
Dorsal ectoderm	bbg	Promoter	YES	chr3L	14448523	14448673	Tollrm9rm10	-0.3370954553156418	1.41916298251484	-0.6808808606649642	0.40118666653423396
Dorsal ectoderm	gdl	Promoter	NO	chr3L	15509498	15509648	gd7	0.14411465952594385	0.546855857898511	0.5526989772593766	1.2436694946838314
Dorsal ectoderm	gdl	Promoter	NO	chr3L	15509498	15509648	Toll10B	0.8651227306916982	-0.5687125403281967	0.110028660104768	0.40643885046826944
Dorsal ectoderm	gdl	Promoter	NO	chr3L	15509498	15509648	Tollrm9rm10	-1.228878761477642	0.6463381386330304	-0.4958670278195859	-1.0784076506641975
Dorsal ectoderm	geko	Promoter	NO	chr3L	18139302	18139452	gd7	2.4711261323383886	1.3630198170251868	0.4448363757125236	4.278982325076099
Dorsal ectoderm	geko	Promoter	NO	chr3L	18139302	18139452	Toll10B	-1.6119562615453136	-1.3854467304876636	-0.21581948298251363	-3.213222475015491
Dorsal ectoderm	geko	Promoter	NO	chr3L	18139302	18139452	Tollrm9rm10	-0.46471689137959293	1.4387337710824055	-0.17513403184494702	0.7988828478578656
Dorsal ectoderm	CG11456	Promoter	NO	chr3L	20841887	20842037	gd7	0.7750633894840846	-0.22554476653898223	1.719963511619179	2.2694821345642815
Dorsal ectoderm	CG11456	Promoter	NO	chr3L	20841887	20842037	Toll10B	-0.5615564234350344	0.20814079364465995	-0.6484705218245098	-1.0018861516148843
Dorsal ectoderm	CG11456	Promoter	NO	chr3L	20841887	20842037	Tollrm9rm10	-0.07562812329492671	-0.12459798610917291	-0.8140152632520531	-1.0142413726561528
Dorsal ectoderm	Ac78C	Promoter	NO	chr3L	21145871	21146021	gd7	0.7335622063369897	2.7790622717796634	1.1269449317021385	4.639569409818791
Dorsal ectoderm	Ac78C	Promoter	NO	chr3L	21145871	21146021	Toll10B	0.03881877013948489	-2.780008195084895	0.03396039904531259	-2.7072290259000975
Dorsal ectoderm	Ac78C	Promoter	NO	chr3L	21145871	21146021	Tollrm9rm10	-0.7861638015226848	2.692779215675694	-0.8709778202032319	1.0356375939497773
Dorsal ectoderm	zen	Promoter	NO	chr3R	6754144	6754294	gd7	1.3124990510186958	1.8369763818229303	0.09751290328850204	3.246988336130128
Dorsal ectoderm	zen	Promoter	NO	chr3R	6754144	6754294	Toll10B	-0.05812396161715629	-1.8406576881089565	0.31132849160372655	-1.5874531581223863
Dorsal ectoderm	zen	Promoter	NO	chr3R	6754144	6754294	Tollrm9rm10	-1.2467599417128556	1.7963664311790983	-0.30227989162977464	0.24732659783646804
Dorsal ectoderm	grn	Promoter	YES	chr3R	8181394	8181544	gd7	0.39405277047751025	0.5678995646845647	-0.00826619425793153	0.9536861409041434
Dorsal ectoderm	grn	Promoter	YES	chr3R	8181394	8181544	Toll10B	-0.5049182017109849	-0.591099011098398	0.07715271204967901	-1.018864500759704
Dorsal ectoderm	grn	Promoter	YES	chr3R	8181394	8181544	Tollrm9rm10	0.2364736529271828	0.6739062141513961	-0.05056412433867766	0.8598157427399012
Dorsal ectoderm	CG45263	Promoter	YES	chr3R	8477567	8477717	gd7	0.9656352848517192	0.8905462446872877	1.5466008280258745	3.4027823575648815
Dorsal ectoderm	CG45263	Promoter	YES	chr3R	8477567	8477717	Toll10B	-1.7537450798885716	-0.8967932347140275	1.039621587045038	-1.610916727557561
Dorsal ectoderm	CG45263	Promoter	YES	chr3R	8477567	8477717	Tollrm9rm10	1.2265649589564138	0.8948402347975505	-1.9259829444519283	0.195422249302036
Dorsal ectoderm	phu	Promoter	YES	chr3R	9494701	9494851	gd7	1.84293111880952	4.35294041126609	3.10802729702988	9.30389882710549
Dorsal ectoderm	phu	Promoter	YES	chr3R	9494701	9494851	Toll10B	-0.5888552348812648	-4.303008403367604	1.5405353933762882	-3.351328244872581
Dorsal ectoderm	phu	Promoter	YES	chr3R	9494701	9494851	Tollrm9rm10	-1.1150588376848392	3.941487585873026	-3.466710492911415	-0.6402817447232283
Dorsal ectoderm	CG12420	Promoter	NO	chr3R	10222598	10222748	gd7	4.019742328331774	2.4389742287783536	-0.0385807591048742	6.420135798005253
Dorsal ectoderm	CG12420	Promoter	NO	chr3R	10222598	10222748	Toll10B	-2.164654139674262	-2.4404977556440612	0.5056443455724059	-4.099507549745917
Dorsal ectoderm	CG12420	Promoter	NO	chr3R	10222598	10222748	Tollrm9rm10	-1.329175713637871	2.3669762984959957	-0.3430942946824874	0.6947062901756372
Dorsal ectoderm	Mrp4	Promoter	NO	chr3R	11569150	11569300	gd7	1.707158978839417	0.7700187132111261	1.1401928649400912	3.6173705569906343
Dorsal ectoderm	Mrp4	Promoter	NO	chr3R	11569150	11569300	Toll10B	-0.565607476932064	-0.7869264465612608	-0.5739869674047675	-1.9265208908980922
Dorsal ectoderm	Mrp4	Promoter	NO	chr3R	11569150	11569300	Tollrm9rm10	-1.007682426530922	0.83556771508368	-0.4335910857302053	-0.6057057971774473
Dorsal ectoderm	CG4702	Promoter	NO	chr3R	12128151	12128301	gd7	0.6331882406996274	1.6751099552951425	2.902164409208067	5.210462605202837
Dorsal ectoderm	CG4702	Promoter	NO	chr3R	12128151	12128301	Toll10B	-0.23595250160920256	-1.7079780833329463	-0.15125818221138118	-2.09518876715353
Dorsal ectoderm	CG4702	Promoter	NO	chr3R	12128151	12128301	Tollrm9rm10	-0.3409634332143074	1.796676068508548	-2.0673373146185705	-0.6116246793243298
Dorsal ectoderm	Dtg	Promoter	YES	chr3R	12647958	12648108	gd7	-0.7796700347875232	0.29038274415702536	0.14002281264179042	-0.3492644779887074
Dorsal ectoderm	Dtg	Promoter	YES	chr3R	12647958	12648108	Toll10B	0.5412582019745378	-0.3117912512696222	0.5919480854930103	0.8214150361979258
Dorsal ectoderm	Dtg	Promoter	YES	chr3R	12647958	12648108	Tollrm9rm10	0.10569301504887084	0.39588847021667617	-0.5406736092668047	-0.039092124001257736
Dorsal ectoderm	pnr	Promoter	YES	chr3R	16034486	16034636	gd7	3.470254464900469	4.534045627960802	2.328969529641548	10.333269622502819
Dorsal ectoderm	pnr	Promoter	YES	chr3R	16034486	16034636	Toll10B	-2.348439519078175	-4.502215022976217	0.3103215694540029	-6.540332972600389
Dorsal ectoderm	pnr	Promoter	YES	chr3R	16034486	16034636	Tollrm9rm10	-0.5464395483170815	4.213918339914104	-1.9766775691957932	1.690801222401229
Dorsal ectoderm	Hmx	Promoter	YES	chr3R	17558830	17558980	gd7	-0.5251088540327572	0.6867350152784103	-0.03672507403493878	0.12490108721071433
Dorsal ectoderm	Hmx	Promoter	YES	chr3R	17558830	17558980	Toll10B	0.6742683984635056	-0.6978508196202968	0.15223704106100044	0.12865461990420923
Dorsal ectoderm	Hmx	Promoter	YES	chr3R	17558830	17558980	Tollrm9rm10	-0.31690291486052674	0.7238954088819934	-0.0844478131444345	0.3225446808770322
Dorsal ectoderm	CG14317	Promoter	NO	chr3R	18080948	18081098	gd7	1.8930286398468208	1.3285871338103603	1.1704557768150277	4.392071550472209
Dorsal ectoderm	CG14317	Promoter	NO	chr3R	18080948	18081098	Toll10B	-1.082419078608582	-1.316094200433287	0.05749668683081728	-2.341016592211052
Dorsal ectoderm	CG14317	Promoter	NO	chr3R	18080948	18081098	Tollrm9rm10	-0.5469989335099201	1.2177685560952431	-0.9209592641862588	-0.2501896416009358
Dorsal ectoderm	bnl	Promoter	YES	chr3R	19836767	19836917	gd7	-0.22056853508789573	-0.02547948378471308	0.21103308670558643	-0.03501493216702238
Dorsal ectoderm	bnl	Promoter	YES	chr3R	19836767	19836917	Toll10B	0.7493009938973815	0.00404109827057172	-0.01733670991980032	0.7360053822481528
Dorsal ectoderm	bnl	Promoter	YES	chr3R	19836767	19836917	Tollrm9rm10	-0.7171028842008231	0.09057134324403188	-0.1456645627216463	-0.7721961036784375
Dorsal ectoderm	C15	Promoter	YES	chr3R	21499886	21500036	gd7	1.9749980961892155	0.7151518005233011	0.1097684048174583	2.7999183015299747
Dorsal ectoderm	C15	Promoter	YES	chr3R	21499886	21500036	Toll10B	-1.5282127335940203	-0.7219610190337797	0.05027460622765713	-2.199899146400143
Dorsal ectoderm	C15	Promoter	YES	chr3R	21499886	21500036	Tollrm9rm10	-0.070838440859726	0.7282336948456535	-0.11939476064511094	0.5380004933408166
Dorsal ectoderm	tok	Promoter	YES	chr3R	24719597	24719747	gd7	1.6853348307408	1.4294232866031438	-0.21742798712788575	2.897330130216058
Dorsal ectoderm	tok	Promoter	YES	chr3R	24719597	24719747	Toll10B	-1.1343595776919184	-1.448342849281716	1.517233273838318	-1.0654691531353164
Dorsal ectoderm	tok	Promoter	YES	chr3R	24719597	24719747	Tollrm9rm10	-0.27310262793571255	1.48410507257131	-0.9531690633121952	0.25783338132340233
Dorsal ectoderm	tld	Promoter	YES	chr3R	24749631	24749781	gd7	1.7873094137200567	1.4808747306642294	0.5036143835166426	3.7717985279009287
Dorsal ectoderm	tld	Promoter	YES	chr3R	24749631	24749781	Toll10B	-3.2145629721485713	-1.5186857791843718	-0.2042537160861775	-4.937502467419121
Dorsal ectoderm	tld	Promoter	YES	chr3R	24749631	24749781	Tollrm9rm10	2.2308353356728245	1.6353906770738835	-0.22776843420025517	3.638457578546453
Dorsal ectoderm	CG13653	Promoter	YES	chr3R	25195427	25195577	gd7	1.251608377725576	8.344009211446181	4.046725764915687	13.642343354087444
Dorsal ectoderm	CG13653	Promoter	YES	chr3R	25195427	25195577	Toll10B	-0.18076366363829083	-8.284977978514522	-2.3706924284522324	-10.836434070605046
Dorsal ectoderm	CG13653	Promoter	YES	chr3R	25195427	25195577	Tollrm9rm10	-1.0318746839708317	7.752442315045775	-1.293476343557757	5.427091287517186
Dorsal ectoderm	CG31098	Promoter	NO	chr3R	25292927	25293077	gd7	0.4545041598157142	0.05037117204999069	0.9916252250306634	1.4965005568963683
Dorsal ectoderm	CG31098	Promoter	NO	chr3R	25292927	25293077	Toll10B	0.29822979196691884	-0.04039988312394414	0.14989291870213162	0.4077228275451063
Dorsal ectoderm	CG31098	Promoter	NO	chr3R	25292927	25293077	Tollrm9rm10	-0.8306365324642911	-0.00487209242565958	-0.8546982285277173	-1.690206853417668
Dorsal ectoderm	toy	Promoter	NO	chr4	989625	989775	gd7	0.9053773466988102	0.5324015314611604	0.01359400051321134	1.4513728786731819
Dorsal ectoderm	toy	Promoter	NO	chr4	989625	989775	Toll10B	-0.01637211418400621	-0.5350241039680415	0.09059113871812638	-0.4608050794339213
Dorsal ectoderm	toy	Promoter	NO	chr4	989625	989775	Tollrm9rm10	-0.889753642161899	0.528991992103017	-0.07686250366614816	-0.4376241537250302
Dorsal ectoderm	prage	Promoter	NO	chrX	1824062	1824212	gd7	3.1698258722612804	4.538742663233883	2.1300886512567296	9.838657186751893
Dorsal ectoderm	prage	Promoter	NO	chrX	1824062	1824212	Toll10B	-2.3305445961545823	-4.535076693182068	-0.13956049770490497	-7.005181787041556
Dorsal ectoderm	prage	Promoter	NO	chrX	1824062	1824212	Tollrm9rm10	-0.26681028764659387	4.369821982970752	-1.4963527853766276	2.60665890994753
Dorsal ectoderm	bnb	Promoter	NO	chrX	18797637	18797787	gd7	1.165804833038926	0.8625466564093455	-1.535824614361803	0.4925268750864683
Dorsal ectoderm	bnb	Promoter	NO	chrX	18797637	18797787	Toll10B	-1.9268163432815737	-0.8847884932404381	2.119500843503832	-0.6921039930181797
Dorsal ectoderm	bnb	Promoter	NO	chrX	18797637	18797787	Tollrm9rm10	1.242169886833971	0.9537199216179124	-0.40661074603701114	1.7892790624148722
Dorsal ectoderm	CG14204	Promoter	NO	chrX	19583517	19583667	gd7	0.14961588171269807	1.5263061292486937	-0.00931660424463922	1.6666054067167526
Dorsal ectoderm	CG14204	Promoter	NO	chrX	19583517	19583667	Toll10B	0.03647398928139098	-1.5626165450005045	0.02598295469709705	-1.5001596010220164
Dorsal ectoderm	CG14204	Promoter	NO	chrX	19583517	19583667	Tollrm9rm10	-0.1961253734045633	1.6712638093067038	-0.01212452882177419	1.4630139070803663
Mesoderm	CG3036	Promoter	NO	chr2L	4892012	4892162	gd7	-2.0821886141872104	-0.3911947772081432	1.603099161596902	-0.8702842297984517
Mesoderm	CG3036	Promoter	NO	chr2L	4892012	4892162	Toll10B	2.0662947891976393	0.36262041583395194	0.9217929632764542	3.3507081683080453
Mesoderm	CG3036	Promoter	NO	chr2L	4892012	4892162	Tollrm9rm10	-0.4956007294834308	-0.2247705930621535	-1.881696726905581	-2.6020680494511654
Mesoderm	CG9171	Promoter	YES	chr2L	5800203	5800353	gd7	-0.05845889156335336	-0.3825088417527922	-0.03079670634039685	-0.4717644396565424
Mesoderm	CG9171	Promoter	YES	chr2L	5800203	5800353	Toll10B	-0.3831781711008855	0.3611597540336615	0.0199824621040786	-0.0020359549631453616
Mesoderm	CG9171	Promoter	YES	chr2L	5800203	5800353	Tollrm9rm10	0.5388910973459928	-0.25519994248288386	0.00841563447393686	0.2921067893370458
Mesoderm	Ndae1	Promoter	NO	chr2L	7245380	7245530	gd7	1.322754555429308	-0.07517277293906059	0.28388418037812707	1.5314659628683747
Mesoderm	Ndae1	Promoter	NO	chr2L	7245380	7245530	Toll10B	0.1269085606657127	0.04735615076038491	0.9703689638174682	1.1446336752435657
Mesoderm	Ndae1	Promoter	NO	chr2L	7245380	7245530	Tollrm9rm10	-1.4889137886516497	0.07678942271532	-0.92711400335752	-2.3392383692938497
Mesoderm	gcm	Promoter	NO	chr2L	9581695	9581845	gd7	-0.33321150754136897	0.5235199361219772	-0.12639901000638054	0.06390941857422772
Mesoderm	gcm	Promoter	NO	chr2L	9581695	9581845	Toll10B	0.26500757906046285	-0.5364947786952838	0.21472777424682363	-0.05675942538799736
Mesoderm	gcm	Promoter	NO	chr2L	9581695	9581845	Tollrm9rm10	0.0029608332039376	0.5760370685429035	-0.06311134113380353	0.5158865606130376
Mesoderm	sna	Promoter	YES	chr2L	15478210	15478360	gd7	-1.4037109830103662	-0.17181196608574484	-0.13445284616790132	-1.7099757952640124
Mesoderm	sna	Promoter	YES	chr2L	15478210	15478360	Toll10B	1.2123699293786705	0.1478461057845229	0.2326725557728029	1.5928885909359962
Mesoderm	sna	Promoter	YES	chr2L	15478210	15478360	Tollrm9rm10	-0.10778817261889814	-0.03736716579797447	-0.07026927771595767	-0.2154246161328303
Mesoderm	CadN	Promoter	NO	chr2L	17778290	17778440	gd7	-0.9459164349659588	-1.9824731680378491	2.690213857837951	-0.23817574516585704
Mesoderm	CadN	Promoter	NO	chr2L	17778290	17778440	Toll10B	1.427729483542591	1.979864219498884	-0.6870722696666823	2.7205214333747927
Mesoderm	CadN	Promoter	NO	chr2L	17778290	17778440	Tollrm9rm10	-0.8378977129757672	-1.903274966992499	-1.5139718475248791	-4.255144527493146
Mesoderm	Cyp310a1	Promoter	YES	chr2L	18652960	18653110	gd7	-0.8667829213427024	-6.503318978017399	-1.3782404720020898	-8.748342371362192
Mesoderm	Cyp310a1	Promoter	YES	chr2L	18652960	18653110	Toll10B	2.7293137251984305	6.395650163891095	3.7095110752496425	12.834474964339169
Mesoderm	Cyp310a1	Promoter	YES	chr2L	18652960	18653110	Tollrm9rm10	-2.548324003089849	-5.710882273833879	-1.6948485282625774	-9.954054805186304
Mesoderm	sns	Promoter	YES	chr2R	8798389	8798539	gd7	-0.969592775958431	-2.6407570510629603	1.3747033540314957	-2.2356464729898957
Mesoderm	sns	Promoter	YES	chr2R	8798389	8798539	Toll10B	2.4708897691387826	2.5880259315533585	0.7931226456547005	5.852038346346841
Mesoderm	sns	Promoter	YES	chr2R	8798389	8798539	Tollrm9rm10	-2.121157527595733	-2.2705524331529	-1.615565115987294	-6.007275076735927
Mesoderm	CG18446	Promoter	NO	chr2R	9871370	9871520	gd7	-0.27694314476227494	-2.3040457905864344	0.28399784547731804	-2.2969910898713914
Mesoderm	CG18446	Promoter	NO	chr2R	9871370	9871520	Toll10B	0.5578794497316152	2.3042185911447066	0.6662226117389678	3.5283206526152897
Mesoderm	CG18446	Promoter	NO	chr2R	9871370	9871520	Tollrm9rm10	-0.4205754765225169	-2.2292248629839033	-0.7034063482595454	-3.3532066877659656
Mesoderm	Mef2	Promoter	YES	chr2R	9929565	9929715	gd7	-2.6082749031332577	-2.2680409960103356	0.562089261204607	-4.314226637938987
Mesoderm	Mef2	Promoter	YES	chr2R	9929565	9929715	Toll10B	4.153562013503557	2.2263234512235663	1.4987843543482555	7.8786698190753794
Mesoderm	Mef2	Promoter	YES	chr2R	9929565	9929715	Tollrm9rm10	-2.5819870613287166	-1.9692787036052113	-1.524772261076478	-6.076038026010406
Mesoderm	CG9005	Promoter	YES	chr2R	11632465	11632615	gd7	0.17184842572662098	-1.204255281898699	-0.6546921511950109	-1.6870990073670888
Mesoderm	CG9005	Promoter	YES	chr2R	11632465	11632615	Toll10B	0.1325410119066162	1.1856985130625874	1.0630361912778026	2.381275716247006
Mesoderm	CG9005	Promoter	YES	chr2R	11632465	11632615	Tollrm9rm10	-0.3388485289008516	-1.0649363600263304	-0.2907166286614602	-1.6945015175886422
Mesoderm	Mdr49	Promoter	YES	chr2R	12946297	12946447	gd7	0.6628533243526825	-1.2895355681048246	-0.05065974781896024	-0.6773419915711023
Mesoderm	Mdr49	Promoter	YES	chr2R	12946297	12946447	Toll10B	0.3578773620418139	1.2453638083750915	0.920764908007142	2.5240060784240472
Mesoderm	Mdr49	Promoter	YES	chr2R	12946297	12946447	Tollrm9rm10	-1.1148485765497786	-1.009754049515276	-0.6394752557108472	-2.7640778817759015
Mesoderm	Zasp52	Promoter	YES	chr2R	15816954	15817104	gd7	1.465846490013108	0.8528987350745844	0.1217038270660048	2.4404490521536975
Mesoderm	Zasp52	Promoter	YES	chr2R	15816954	15817104	Toll10B	-2.645839146619914	-0.8668532233231535	0.06057568106357408	-3.4521166888794936
Mesoderm	Zasp52	Promoter	YES	chr2R	15816954	15817104	Tollrm9rm10	1.841432268643398	0.8998517212341471	-0.13593419890162386	2.605349790975921
Mesoderm	Asph	Promoter	YES	chr2R	16110231	16110381	gd7	0.3629629263268059	0.4492543525280128	-0.7857505817117061	0.026466697143112616
Mesoderm	Asph	Promoter	YES	chr2R	16110231	16110381	Toll10B	0.7417122424336509	-0.4393665727961065	0.41193133390498854	0.7142770035425329
Mesoderm	Asph	Promoter	YES	chr2R	16110231	16110381	Tollrm9rm10	-1.2942776426931553	0.3813458884835958	0.2867554434476587	-0.6261763107619007
Mesoderm	HLH54F	Promoter	NO	chr2R	17757305	17757455	gd7	-0.5840248717514988	-2.30703476256786	1.2491603782764404	-1.6418992560429184
Mesoderm	HLH54F	Promoter	NO	chr2R	17757305	17757455	Toll10B	1.6385593811498187	2.2062949135227186	0.03410637529765739	3.8789606699701946
Mesoderm	HLH54F	Promoter	NO	chr2R	17757305	17757455	Tollrm9rm10	-1.465910666899318	-1.6897956424351088	-0.962831494812517	-4.118537804146944
Mesoderm	GEFmeso	Promoter	YES	chr2R	18583267	18583417	gd7	-1.292991082258447	-2.3609280224841775	-0.02429481024540254	-3.678213914988027
Mesoderm	GEFmeso	Promoter	YES	chr2R	18583267	18583417	Toll10B	3.5279199083518	2.3168128958468164	1.3733107721597957	7.218043576358411
Mesoderm	GEFmeso	Promoter	YES	chr2R	18583267	18583417	Tollrm9rm10	-3.120455174765972	-2.0462269351852966	-0.992253593094056	-6.158935703045325
Mesoderm	edl	Promoter	YES	chr2R	18673486	18673636	gd7	-0.3464691871494135	-0.29730136668533613	0.49079842471662855	-0.15297212911812108
Mesoderm	edl	Promoter	YES	chr2R	18673486	18673636	Toll10B	-0.6232794418259147	0.2646871171114325	0.446574747169542	0.08798242245505983
Mesoderm	edl	Promoter	YES	chr2R	18673486	18673636	Tollrm9rm10	1.1293003085007738	-0.1122531210919496	-0.6970316554601581	0.32001553194866605
Mesoderm	Act57B	Promoter	NO	chr2R	20943921	20944071	gd7	0.31018031672685503	-3.4971139324582654	2.039150163624828	-1.1477834521065822
Mesoderm	Act57B	Promoter	NO	chr2R	20943921	20944071	Toll10B	0.5403987226815183	3.4445810773592145	-1.4230784973437052	2.5619013026970276
Mesoderm	Act57B	Promoter	NO	chr2R	20943921	20944071	Tollrm9rm10	-0.98896714131079555	-3.0998205692071914	-0.4836645183082982	-4.572452228826285
Mesoderm	dnr1	Promoter	NO	chr2R	22592914	22593064	gd7	0.1135056671917634	-0.9322590952575428	0.21484526101043497	-0.6039081670553444
Mesoderm	dnr1	Promoter	NO	chr2R	22592914	22593064	Toll10B	1.047035450261509	1.08164466183935	1.256034982981546	3.384715095082405
Mesoderm	dnr1	Promoter	NO	chr2R	22592914	22593064	Tollrm9rm10	-1.4260383205597518	-1.7044301790960172	-1.0854820051892335	-4.2159505048450026
Mesoderm	twi	Promoter	YES	chr2R	23046222	23046372	gd7	-0.2991657597866373	-0.6690311757707896	-0.25991854986866636	-1.2281154854260934
Mesoderm	twi	Promoter	YES	chr2R	23046222	23046372	Toll10B	1.741366853523758	0.642595189665978	0.5525592254828533	2.9365212686725894
Mesoderm	twi	Promoter	YES	chr2R	23046222	23046372	Tollrm9rm10	-1.8811246233622128	-0.5049645820658333	-0.2114578854970952	-2.5975470909251412
Mesoderm	side-V	Promoter	YES	chr2R	23203923	23204073	gd7	0.29879846498575985	-0.2635260768162395	2.0548279915285135	2.090100379698034
Mesoderm	side-V	Promoter	YES	chr2R	23203923	23204073	Toll10B	0.9929255227548234	0.2485126679718585	0.10681406620565312	1.348252256932335
Mesoderm	side-V	Promoter	YES	chr2R	23203923	23204073	Tollrm9rm10	-1.5445330393931318	-0.17417784831317684	-1.6211392474291817	-3.3398501351354906
Mesoderm	retn	Promoter	NO	chr2R	23632510	23632660	gd7	-0.11504130828256984	-0.00218882448500945	0.8742108300259661	0.7569806972583868
Mesoderm	retn	Promoter	NO	chr2R	23632510	23632660	Toll10B	0.5832693288591	-0.04136412892296681	0.7167962364532694	1.2587014363894027
Mesoderm	retn	Promoter	NO	chr2R	23632510	23632660	Tollrm9rm10	-0.6151649438956535	0.2319433317189872	-1.1836874489248024	-1.5669090611014687
Mesoderm	croc	Promoter	NO	chr3L	895851	896001	gd7	0.8363003836851576	-1.286315016477216	1.9291976718138275	1.4791830390217693
Mesoderm	croc	Promoter	NO	chr3L	895851	896001	Toll10B	-0.4710007839578564	1.3232926009486632	-1.1640804517697063	-0.3117886347788995
Mesoderm	croc	Promoter	NO	chr3L	895851	896001	Tollrm9rm10	-0.2506607280519122	-1.4427482953654256	-0.5916965142247863	-2.2851055376421243
Mesoderm	nerfin-1	Promoter	NO	chr3L	909012	909162	gd7	-0.26522620619961207	-0.9257099114638526	-0.8254344301311074	-2.016370547794572
Mesoderm	nerfin-1	Promoter	NO	chr3L	909012	909162	Toll10B	-0.33722307363241516	0.918818784373312	1.463318723557922	2.0449144342988186
Mesoderm	nerfin-1	Promoter	NO	chr3L	909012	909162	Tollrm9rm10	0.6891942040577624	-0.8582415944750823	-0.45707226419851543	-0.6261196546158353
Mesoderm	rho	Promoter	NO	chr3L	1463711	1463861	gd7	0.14085175763333951	-0.33241496773623946	0.1629136690934936	-0.028649541009406337
Mesoderm	rho	Promoter	NO	chr3L	1463711	1463861	Toll10B	0.3301869610440151	0.31809008529369437	-0.05124339190209217	0.5970336544356173
Mesoderm	rho	Promoter	NO	chr3L	1463711	1463861	Tollrm9rm10	-0.5553318166277076	-0.24450214058216233	-0.08459288868062631	-0.8844268458904962
Mesoderm	sty	Promoter	YES	chr3L	3417911	3418061	gd7	-0.18114369802868216	-1.6504073849563317	0.22955171043459932	-1.6019993725504145
Mesoderm	sty	Promoter	YES	chr3L	3417911	3418061	Toll10B	0.9142206811925556	1.6311303385958782	0.6409254208116275	3.186276440600061
Mesoderm	sty	Promoter	YES	chr3L	3417911	3418061	Tollrm9rm10	-0.9633825414006136	-1.4925495419508292	-0.6439201754295151	-3.099852258780958
Mesoderm	ImpE4	Promoter	NO	chr3L	3512631	3512781	gd7	0.4611282632891157	-3.0230061712977796	-0.1859418775096247	-2.7478197855182884
Mesoderm	ImpE4	Promoter	NO	chr3L	3512631	3512781	Toll10B	-0.2442622027629608	2.9366880544443585	1.3916331605719017	4.0840590122533
Mesoderm	ImpE4	Promoter	NO	chr3L	3512631	3512781	Tollrm9rm10	-0.1575621610641737	-2.4597328055768735	-0.8843880320461466	-3.5016829986871936
Mesoderm	CG11357	Promoter	YES	chr3L	4541951	4542101	gd7	-0.37678490512157775	-1.075037498388345	-1.0031380236509126	-2.4549604271608354
Mesoderm	CG11357	Promoter	YES	chr3L	4541951	4542101	Toll10B	0.8168267090300814	1.0774562830392131	0.8358229546413412	2.7301059467106357
Mesoderm	CG11357	Promoter	YES	chr3L	4541951	4542101	Tollrm9rm10	-0.6446514253269577	-1.0526926540930557	0.13804426912030054	-1.5592998102997129
Mesoderm	ltl	Promoter	NO	chr3L	7519383	7519533	gd7	-0.52835412980379	-6.100528658561596	0.7050372935882371	-5.923845494777149
Mesoderm	ltl	Promoter	NO	chr3L	7519383	7519533	Toll10B	3.4279630831630667	6.04334780512686	2.190994378047053	11.662305266336979
Mesoderm	ltl	Promoter	NO	chr3L	7519383	7519533	Tollrm9rm10	-3.763977850152717	-5.592664377641448	-2.14141523729351	-11.498057465087674
Mesoderm	CG7120	Promoter	YES	chr3L	8395900	8396050	gd7	-2.26267965635488	-3.651371141788572	0.831898648211081	-5.082152149932371
Mesoderm	CG7120	Promoter	YES	chr3L	8395900	8396050	Toll10B	2.594536976286665	3.6075536462203543	0.8134518455547572	7.015542468061777
Mesoderm	CG7120	Promoter	YES	chr3L	8395900	8396050	Tollrm9rm10	-0.9760142438502322	-3.295843967174415	-1.2230438592778912	-5.494902070302539
Mesoderm	Pka-C3	Promoter	YES	chr3L	15952943	15953093	gd7	0.01003288911554886	-2.7923019654364976	0.5626379076878676	-2.219631168633081
Mesoderm	Pka-C3	Promoter	YES	chr3L	15952943	15953093	Toll10B	1.5057050674931751	2.7352126295873713	4.2803785191759225	8.521296216256468
Mesoderm	Pka-C3	Promoter	YES	chr3L	15952943	15953093	Tollrm9rm10	-1.8967127291115264	-2.3936933228316226	-3.5719002891726217	-7.8623063411157705
Mesoderm	CG32182	Promoter	YES	chr3L	17758012	17758162	gd7	-2.1432780681775667	-5.198015982171577	3.5622877951308455e-4	-7.34093782156963
Mesoderm	CG32182	Promoter	YES	chr3L	17758012	17758162	Toll10B	3.2459619936905475	5.121395358134015	1.7626194122476209	10.129976764072183
Mesoderm	CG32182	Promoter	YES	chr3L	17758012	17758162	Tollrm9rm10	-1.9122864500808825	-4.615351119720937	-1.2972149336263357	-7.824852503428155
Mesoderm	kni	Promoter	NO	chr3L	20695328	20695478	gd7	0.23785105750281063	0.16873629843148982	-0.03222670476991334	0.3743606511643871
Mesoderm	kni	Promoter	NO	chr3L	20695328	20695478	Toll10B	0.00580191350011323	-0.17997129363026873	0.2482157489936211	0.07404636886346559
Mesoderm	kni	Promoter	NO	chr3L	20695328	20695478	Tollrm9rm10	-0.24640549633070388	0.2235673666240075	-0.15844650186020545	-0.18128463156690183
Mesoderm	Six4	Promoter	YES	chr3L	20792727	20792877	gd7	-0.16859287410434937	0.29532867991144	0.1329330355348538	0.25966884134194446
Mesoderm	Six4	Promoter	YES	chr3L	20792727	20792877	Toll10B	0.6199065230357902	-0.30457398375512257	0.0884731090996473	0.4038056483803149
Mesoderm	Six4	Promoter	YES	chr3L	20792727	20792877	Tollrm9rm10	-0.6072299740609246	0.33530489554861725	-0.1648910055052822	-0.43681608401758953
Mesoderm	Mes2	Promoter	NO	chr3L	22945557	22945707	gd7	-1.020926898362373	0.2602805856374264	-1.4668359322739408	-2.227482244998887
Mesoderm	Mes2	Promoter	NO	chr3L	22945557	22945707	Toll10B	2.52841661777231	-0.30178056239549944	3.2217902424110507	5.4484262977878615
Mesoderm	Mes2	Promoter	NO	chr3L	22945557	22945707	Tollrm9rm10	-2.141626399178771	0.4747505866369754	-1.2694721967702367	-2.936348009312032
Mesoderm	cas	Promoter	NO	chr3R	5716755	5716905	gd7	0.06022618281513509	-0.34867643418321537	-0.1309440564690246	-0.41939430783710485
Mesoderm	cas	Promoter	NO	chr3R	5716755	5716905	Toll10B	0.44613891353347934	0.33343762590373577	0.6505435060018692	1.4301200454390843
Mesoderm	cas	Promoter	NO	chr3R	5716755	5716905	Tollrm9rm10	-0.6195567912866424	-0.2553174061043324	-0.38037562714959267	-1.2552498245405674
Mesoderm	CG14688	Promoter	YES	chr3R	10680875	10681025	gd7	-0.5504853775736251	-1.9512134361039468	-0.1305816620261336	-2.6322804757037055
Mesoderm	CG14688	Promoter	YES	chr3R	10680875	10681025	Toll10B	1.8168602078794347	1.9351484270827823	5.380394058834268	9.132402693796486
Mesoderm	CG14688	Promoter	YES	chr3R	10680875	10681025	Tollrm9rm10	-1.7230395571952783	-1.8007280387847402	-3.8609043189528105	-7.384671914932829
Mesoderm	Ect3	Promoter	NO	chr3R	11999178	11999328	gd7	0.41832289746936807	0.7647909769493478	0.2522011809531036	1.4353150553718195
Mesoderm	Ect3	Promoter	NO	chr3R	11999178	11999328	Toll10B	-0.1228460784167204	-0.7846392884640606	0.9628346047870364	0.0553492379062554
Mesoderm	Ect3	Promoter	NO	chr3R	11999178	11999328	Tollrm9rm10	-0.2666581514486253	0.846314964136891	-0.8977859682900001	-0.31812915560173444
Mesoderm	ry	Promoter	YES	chr3R	13032428	13032578	gd7	1.6082157028432162	0.8106926256860474	0.711810867915282	3.1307191964445455
Mesoderm	ry	Promoter	YES	chr3R	13032428	13032578	Toll10B	0.1537811580584804	-0.8128895627426789	1.825738983929907	1.1666305792457086
Mesoderm	ry	Promoter	YES	chr3R	13032428	13032578	Tollrm9rm10	-1.809587783946523	0.7958463443269685	-1.8777426741394507	-2.891484113759005
Mesoderm	sim	Promoter	YES	chr3R	13072299	13072449	gd7	3.0987511139235666	0.4582208655562352	-0.1355778604720781	3.421394119007724
Mesoderm	sim	Promoter	YES	chr3R	13072299	13072449	Toll10B	-2.917680165667647	-0.470014989335187	0.16578566148905668	-3.221909493513777
Mesoderm	sim	Promoter	YES	chr3R	13072299	13072449	Tollrm9rm10	0.5403203514731759	0.5065394581639455	-0.02020889956029622	1.0266509100768253
Mesoderm	wntD	Promoter	YES	chr3R	13293148	13293298	gd7	0.5516148592944012	-1.6714250736619156	-0.7221793827704737	-1.841989597137988
Mesoderm	wntD	Promoter	YES	chr3R	13293148	13293298	Toll10B	0.3301700140795432	1.665848307744122	1.6082561607689707	3.604274482592636
Mesoderm	wntD	Promoter	YES	chr3R	13293148	13293298	Tollrm9rm10	-0.9682923804552452	-1.5865036274383948	-0.6412310574982446	-3.1960270653918847
Mesoderm	Act87E	Promoter	NO	chr3R	13425883	13426033	gd7	-1.1194103117183851	-6.980110813876207	-1.022230960596093	-9.121752086190686
Mesoderm	Act87E	Promoter	NO	chr3R	13425883	13426033	Toll10B	2.190111677715619	6.954982984214764	4.729343652304314	13.874438314234697
Mesoderm	Act87E	Promoter	NO	chr3R	13425883	13426033	Tollrm9rm10	-1.618720070498608	-6.615586536598663	-2.712502170954825	-10.946808778052096
Mesoderm	stumps	Promoter	YES	chr3R	14591520	14591670	gd7	-0.6835731004917689	-2.7862716306155857	0.32315813776318253	-3.146686593344172
Mesoderm	stumps	Promoter	YES	chr3R	14591520	14591670	Toll10B	2.4176267977676367	2.747700449307903	1.9396644253337427	7.104991672409282
Mesoderm	stumps	Promoter	YES	chr3R	14591520	14591670	Tollrm9rm10	-2.341984413627711	-2.4873806245100307	-1.6698109661325846	-6.499176004270327
Mesoderm	DNaseII	Promoter	NO	chr3R	18019275	18019425	gd7	0.24064934730707072	-2.6901950711323135	2.1445397609125116	-0.30500596291273113
Mesoderm	DNaseII	Promoter	NO	chr3R	18019275	18019425	Toll10B	0.3976214864719224	2.698829615133891	-0.364334050398042	2.732117051207771
Mesoderm	DNaseII	Promoter	NO	chr3R	18019275	18019425	Tollrm9rm10	-0.7401628923423009	-2.648153498398916	-1.3418112006654748	-4.730127591406692
Mesoderm	htl	Promoter	YES	chr3R	18049316	18049466	gd7	-0.4808068916374397	0.06910286693409219	-0.18751653701009696	-0.5992205617134445
Mesoderm	htl	Promoter	YES	chr3R	18049316	18049466	Toll10B	2.4105675270653517	-0.09621279752746592	1.2639289822727418	3.5782837118106277
Mesoderm	htl	Promoter	YES	chr3R	18049316	18049466	Tollrm9rm10	-2.537000684908174	0.2125238774788781	-0.7892403315883412	-3.1137171390176372
Mesoderm	tin	Promoter	YES	chr3R	21378877	21379027	gd7	-0.49630507789700623	-0.0092513213232241	-0.02749860084343704	-0.5330550000636674
Mesoderm	tin	Promoter	YES	chr3R	21378877	21379027	Toll10B	1.1555997344162976	-0.01668004297861647	0.15111458488631127	1.2900342763239925
Mesoderm	tin	Promoter	YES	chr3R	21378877	21379027	Tollrm9rm10	-0.9489631467959702	0.1304119273906773	-0.09054814978753298	-0.9090993691928259
Mesoderm	Imd	Promoter	NO	chr3R	23026663	23026813	gd7	-1.537802303830131	-5.689975308930667	-0.5690404705944482	-7.796818083355246
Mesoderm	Imd	Promoter	NO	chr3R	23026663	23026813	Toll10B	2.913054924856021	5.61382492495622	3.2361150735745774	11.762994923386819
Mesoderm	Imd	Promoter	NO	chr3R	23026663	23026813	Tollrm9rm10	-2.103905116201942	-5.093663554335261	-1.9539811575786985	-9.1515498281159
Mesoderm	Tl	Promoter	NO	chr3R	26798941	26799091	gd7	0.638874690720223	-0.23305702815897064	0.7270146547219956	1.132832317283248
Mesoderm	Tl	Promoter	NO	chr3R	26798941	26799091	Toll10B	1.1327855865397751	0.1946890371107475	0.3539930909507171	1.6814677146012398
Mesoderm	Tl	Promoter	NO	chr3R	26798941	26799091	Tollrm9rm10	-2.061688695371981	-0.01919944726641034	-0.8062352740528811	-2.8871234166912725
Mesoderm	Ppn	Promoter	NO	chr3R	28540274	28540424	gd7	-1.0910270249378784	-0.5399717880326318	0.30768048361673817	-1.323318329353772
Mesoderm	Ppn	Promoter	NO	chr3R	28540274	28540424	Toll10B	3.025559386227114	0.538506957086595	3.071434301648939	6.635500644962648
Mesoderm	Ppn	Promoter	NO	chr3R	28540274	28540424	Tollrm9rm10	-2.694059994197875	-0.5143470353598986	-2.4909560790669936	-5.699363108624767
Mesoderm	zfh1	Promoter	YES	chr3R	30765826	30765976	gd7	-0.7795292889917661	0.2163304594097253	-0.01064269737623352	-0.5738415269582743
Mesoderm	zfh1	Promoter	YES	chr3R	30765826	30765976	Toll10B	2.318022867130652	-0.22094630690015785	-0.02056955727144051	2.0765070029590538
Mesoderm	zfh1	Promoter	YES	chr3R	30765826	30765976	Tollrm9rm10	-2.120707710458809	0.2340244789465814	0.02312461908083907	-1.8635586124313885
Mesoderm	ase	Promoter	YES	chrX	460647	460797	gd7	-0.7805414996881915	-3.854483942289285	-0.5978318839705197	-5.232857325947996
Mesoderm	ase	Promoter	YES	chrX	460647	460797	Toll10B	0.644510284818925	3.797152504874434	1.502561517985468	5.944224307678827
Mesoderm	ase	Promoter	YES	chrX	460647	460797	Tollrm9rm10	-0.02280410915272241	-3.419653096247247	-0.6568069913472357	-4.099264196747205
Mesoderm	vnd	Promoter	YES	chrX	590942	591092	gd7	-1.0522815428990813	-1.328861633298653	0.1034293677916383	-2.2777138084060957
Mesoderm	vnd	Promoter	YES	chrX	590942	591092	Toll10B	1.237081658472096	1.3021270876829176	0.45356237818510187	2.9927711243401154
Mesoderm	vnd	Promoter	YES	chrX	590942	591092	Tollrm9rm10	-0.4920792465934186	-1.141497441030186	-0.4113780136669439	-2.0449547012905485
Mesoderm	CG9650	Promoter	YES	chrX	7226355	7226505	gd7	-1.0691822116538907	-1.7457222441874192	0.3796854162806015	-2.4352190395607085
Mesoderm	CG9650	Promoter	YES	chrX	7226355	7226505	Toll10B	-0.12146493495731568	1.7239979244045478	0.9998695623098844	2.6024025517571165
Mesoderm	CG9650	Promoter	YES	chrX	7226355	7226505	Tollrm9rm10	1.227151018245501	-1.5715787369248106	-1.0207380517822913	-1.365165770461601
Mesoderm	CG1673	Promoter	YES	chrX	13396799	13396949	gd7	-1.146644983744093	-3.2627704456141644	1.783138350877976	-2.626277078480282
Mesoderm	CG1673	Promoter	YES	chrX	13396799	13396949	Toll10B	2.015513429222372	3.2198577204489194	2.163476350518537	7.398847500189829
Mesoderm	CG1673	Promoter	YES	chrX	13396799	13396949	Tollrm9rm10	-1.3725693316921772	-2.9248815805376767	-2.9304900591484677	-7.227940971378322
Mesoderm	CG12177	Promoter	YES	chrX	13680151	13680301	gd7	-2.1043248144263753	-5.859266124072296	-0.4707634666515786	-8.43435440515025
Mesoderm	CG12177	Promoter	YES	chrX	13680151	13680301	Toll10B	2.9372455225270784	5.7779134233218405	2.7106808130396063	11.425839758888525
Mesoderm	CG12177	Promoter	YES	chrX	13680151	13680301	Tollrm9rm10	-1.5646330425937087	-5.229430592771546	-1.6411388523640205	-8.435202487729276
Mesoderm	NetA	Promoter	YES	chrX	14653878	14654028	gd7	-2.329309832451185	0.24691095902631177	0.212303521251925	-1.8700953521729484
Mesoderm	NetA	Promoter	YES	chrX	14653878	14654028	Toll10B	1.3352948783135348	-0.2896330363496674	0.4762412345548448	1.5219030765187123
Mesoderm	NetA	Promoter	YES	chrX	14653878	14654028	Tollrm9rm10	0.6687871083524484	0.4683882644511713	-0.5097963232011986	0.6273790496024211
Mesoderm	sing	Promoter	YES	chrX	16679197	16679347	gd7	-1.032692855223038	-2.7404914353448793	1.9276503257779576	-1.8455339647899598
Mesoderm	sing	Promoter	YES	chrX	16679197	16679347	Toll10B	1.5325115422473516	2.7282889228692704	0.18191556219744665	4.442716027314068
Mesoderm	sing	Promoter	YES	chrX	16679197	16679347	Tollrm9rm10	-0.8819429112457243	-2.5848147703956132	-1.5809280791092786	-5.047685760750616
Mesoderm	if	Promoter	YES	chrX	16783384	16783534	gd7	-1.9869944218510809	-1.278960717346656	1.3550958683426342	-1.9108592708551027
Mesoderm	if	Promoter	YES	chrX	16783384	16783534	Toll10B	1.8725803257560585	1.2433589644233312	1.5978020823095582	4.713741372488948
Mesoderm	if	Promoter	YES	chrX	16783384	16783534	Tollrm9rm10	-0.34858781464821476	-1.0455833855169108	-2.192934593331714	-3.5871057934968396
Mesoderm	Him	Promoter	NO	chrX	18209327	18209477	gd7	-1.6896995415596157	-5.293608951509279	-0.4525694838807175	-7.435877976949612
Mesoderm	Him	Promoter	NO	chrX	18209327	18209477	Toll10B	2.405003899123337	5.239739364491119	1.1033245426041562	8.748067806218613
Mesoderm	Him	Promoter	NO	chrX	18209327	18209477	Tollrm9rm10	-1.3146071787859794	-4.8300688336683	-0.4720931204208759	-6.616769132875156
Mesoderm	CG14207	Promoter	YES	chrX	19605099	19605249	gd7	-0.7503455583891758	-0.21090837111862368	1.08330837723683	0.12205444772903043
Mesoderm	CG14207	Promoter	YES	chrX	19605099	19605249	Toll10B	1.6958738025615252	0.22521755189530773	0.9291380045995516	2.8502293590563847
Mesoderm	CG14207	Promoter	YES	chrX	19605099	19605249	Tollrm9rm10	-1.3705057175495834	-0.28087409855481343	-1.4968980235387432	-3.14827783964314
Mesoderm	meso18E	Promoter	YES	chrX	19712995	19713145	gd7	-0.9811645404512864	-3.3542665859980114	1.9424981360066973	-2.3929329904426004
Mesoderm	meso18E	Promoter	YES	chrX	19712995	19713145	Toll10B	2.3103509044295345	3.302006195080313	2.794916709010916	8.407273808520763
Mesoderm	meso18E	Promoter	YES	chrX	19712995	19713145	Tollrm9rm10	-1.908370492952154	-2.9631338460802636	-3.5147384825143675	-8.386242821546785
Mesoderm	fog	Promoter	NO	chrX	22855144	22855294	gd7	-0.5243357179265861	-0.0962470762708368	1.51852076917649	0.897937974979067
Mesoderm	fog	Promoter	NO	chrX	22855144	22855294	Toll10B	1.255073250346335	0.09570193945091963	1.8384533714835896	3.1892285612808444
Mesoderm	fog	Promoter	NO	chrX	22855144	22855294	Tollrm9rm10	-1.0454199111338875	-0.0901531350886164	-2.4926893787239837	-3.6282624249464877
Neuroectoderm	robo2	Promoter	YES	chr2L	1420403	1420553	gd7	-1.1749682787356617	0.3020826098884168	-0.1798799437413435	-1.0527656125885885
Neuroectoderm	robo2	Promoter	YES	chr2L	1420403	1420553	Toll10B	0.9433216906664932	-0.3117951832803986	0.32686218694918917	0.9583886943352837
Neuroectoderm	robo2	Promoter	YES	chr2L	1420403	1420553	Tollrm9rm10	-6.530392452033426e-4	0.3443479557319002	-0.10547285946224189	0.23822205702445495
Neuroectoderm	erm	Promoter	YES	chr2L	1954503	1954653	gd7	-6.974966815850807e-4	0.5141799515882037	0.1000061331879583	0.613488588094577
Neuroectoderm	erm	Promoter	YES	chr2L	1954503	1954653	Toll10B	0.3159281551417639	-0.5295387416392497	-0.11500269184236664	-0.32861327833985243
Neuroectoderm	erm	Promoter	YES	chr2L	1954503	1954653	Tollrm9rm10	-0.3951519300791938	0.5798158488076622	0.00954588241612823	0.19420980114459666
Neuroectoderm	aop	Promoter	NO	chr2L	2178704	2178854	gd7	0.1701176891216308	0.19423524250795787	-0.32525684534768623	0.03909608628190245
Neuroectoderm	aop	Promoter	NO	chr2L	2178704	2178854	Toll10B	-0.2253112642696238	-0.2201638529142623	0.09404731848852284	-0.3514277986953633
Neuroectoderm	aop	Promoter	NO	chr2L	2178704	2178854	Tollrm9rm10	0.11127503911758276	0.3271937103623437	0.17496732921658564	0.6134360786965121
Neuroectoderm	ed	Promoter	YES	chr2L	4031277	4031427	gd7	0.8030103066468608	-0.460339527966272	1.7034192946819993	2.046090073362588
Neuroectoderm	ed	Promoter	YES	chr2L	4031277	4031427	Toll10B	-0.7529636671680138	0.4209852300857784	-1.0501458208709282	-1.3821242579531636
Neuroectoderm	ed	Promoter	YES	chr2L	4031277	4031427	Tollrm9rm10	0.13610438489425722	-0.23370906964328556	-0.5060401833355425	-0.6036448680845707
Neuroectoderm	mid	Promoter	YES	chr2L	5461539	5461689	gd7	-0.31126109226990295	-0.37763586600848426	0.01145928184976423	-0.677437676428623
Neuroectoderm	mid	Promoter	YES	chr2L	5461539	5461689	Toll10B	0.33655489814130246	0.34415754010509414	0.06777184802035739	0.748484286266754
Neuroectoderm	mid	Promoter	YES	chr2L	5461539	5461689	Tollrm9rm10	-0.10875585242542128	-0.1853028039434649	-0.05846939417318753	-0.3525280505420737
Neuroectoderm	SoxN	Promoter	YES	chr2L	8825545	8825695	gd7	-1.3662022480981797	0.8316121143939638	0.18580142929977644	-0.3487887044044395
Neuroectoderm	SoxN	Promoter	YES	chr2L	8825545	8825695	Toll10B	1.3188142141358632	-0.8593653940154007	0.07208348892024542	0.5315323090407079
Neuroectoderm	SoxN	Promoter	YES	chr2L	8825545	8825695	Tollrm9rm10	-0.27887258416083	0.9534217391149036	-0.19251933620252495	0.4820298187515486
Neuroectoderm	Trim9	Promoter	YES	chr2L	10544783	10544933	gd7	-2.6294195314611493	0.01171262546893177	0.13546384081729262	-2.482243065174925
Neuroectoderm	Trim9	Promoter	YES	chr2L	10544783	10544933	Toll10B	1.0156272315005828	-0.02918509610593785	-1.5379677670661331	-0.5515256316714883
Neuroectoderm	Trim9	Promoter	YES	chr2L	10544783	10544933	Tollrm9rm10	1.3710565410139464	0.105227266419538	1.029955546558628	2.5062393539921124
Neuroectoderm	nub	Promoter	YES	chr2L	12618683	12618833	gd7	0.14443354965686275	0.21713931776166204	0.06640540785018509	0.4279782752687099
Neuroectoderm	nub	Promoter	YES	chr2L	12618683	12618833	Toll10B	-0.5077853691503906	-0.24214796528324323	0.1061548046866206	-0.6437785297470132
Neuroectoderm	nub	Promoter	YES	chr2L	12618683	12618833	Tollrm9rm10	0.49103368477890946	0.34440075315483337	-0.12795950329533268	0.7074749346384102
Neuroectoderm	wor	Promoter	NO	chr2L	15425530	15425680	gd7	-0.5215179535187683	-3.549744646319356	0.8396928072954923	-3.231569792542632
Neuroectoderm	wor	Promoter	NO	chr2L	15425530	15425680	Toll10B	0.5393310512171503	3.510599965930584	-0.568452637970874	3.48147837917686
Neuroectoderm	wor	Promoter	NO	chr2L	15425530	15425680	Tollrm9rm10	-0.1514387585575326	-3.2226710420178	-0.21208003294751387	-3.5861898335228464
Neuroectoderm	Socs36E	Promoter	NO	chr2L	18152367	18152517	gd7	-0.9950501400153108	0.22024451645353516	-0.09005041270135482	-0.8648560362631305
Neuroectoderm	Socs36E	Promoter	NO	chr2L	18152367	18152517	Toll10B	0.2323766077161438	-0.24074905473787625	0.07291874000751451	0.06454629298578206
Neuroectoderm	Socs36E	Promoter	NO	chr2L	18152367	18152517	Tollrm9rm10	0.7092604348533237	0.32319809496061175	0.01394609109606468	1.0464046209100002
Neuroectoderm	conu	Promoter	YES	chr2R	4744248	4744398	gd7	-0.01849610133111346	-1.0386287192650772	-0.2692478662761529	-1.3263726868723436
Neuroectoderm	conu	Promoter	YES	chr2R	4744248	4744398	Toll10B	-1.204922456589624	0.9934815659367668	-1.267743445831214	-1.479184336484071
Neuroectoderm	conu	Promoter	YES	chr2R	4744248	4744398	Tollrm9rm10	1.5283455978923377	-0.7618542939694346	1.1349368207243415	1.9014281246472446
Neuroectoderm	ptc	Promoter	NO	chr2R	8649549	8649699	gd7	-0.8751914485748741	0.45499678633196433	-0.11087549667695223	-0.531070158919862
Neuroectoderm	ptc	Promoter	NO	chr2R	8649549	8649699	Toll10B	1.0997095025867971	-0.47084998276861406	0.23243725668233775	0.8612967765005208
Neuroectoderm	ptc	Promoter	NO	chr2R	8649549	8649699	Tollrm9rm10	-0.4980006445622731	0.5252354499784122	-0.08779549116572007	-0.06056068574958097
Neuroectoderm	Sting	Promoter	YES	chr2R	9842586	9842736	gd7	0.9535584189165112	0.5792289550111392	0.19222428558901936	1.7250116595166698
Neuroectoderm	Sting	Promoter	YES	chr2R	9842586	9842736	Toll10B	-0.02701685936255738	-0.530583824794544	-1.1225281005725232	-1.6801287847296247
Neuroectoderm	Sting	Promoter	YES	chr2R	9842586	9842736	Tollrm9rm10	-0.92485725518509	0.2987594504773569	0.6816625147110159	0.055564710003282836
Neuroectoderm	magu	Promoter	YES	chr2R	10056726	10056876	gd7	-0.968457397335494	-1.2643752925205796	-0.2219496565652982	-2.454782346421372
Neuroectoderm	magu	Promoter	YES	chr2R	10056726	10056876	Toll10B	0.11767960958745156	1.234543880157727	-0.5574665495631301	0.7947569401820486
Neuroectoderm	magu	Promoter	YES	chr2R	10056726	10056876	Tollrm9rm10	0.8262376558642281	-1.0624881700210718	0.5768037549576844	0.3405532408008408
Neuroectoderm	ths	Promoter	YES	chr2R	11790266	11790416	gd7	0.2860672091745047	0.3723704437573775	0.02894187117422534	0.6873795241061075
Neuroectoderm	ths	Promoter	YES	chr2R	11790266	11790416	Toll10B	-1.615555791621567	-0.4012795716576753	-0.3883151128943534	-2.4051504761735956
Neuroectoderm	ths	Promoter	YES	chr2R	11790266	11790416	Tollrm9rm10	1.7366545691282045	0.5154901557894486	0.2639984808361556	2.5161432057538087
Neuroectoderm	sca	Promoter	YES	chr2R	12780441	12780591	gd7	-0.7243985371706161	0.37402770469296553	-0.09784831534601904	-0.44821914782366956
Neuroectoderm	sca	Promoter	YES	chr2R	12780441	12780591	Toll10B	0.1379296996438147	-0.3931780490311047	0.06589131709990795	-0.18935703228738204
Neuroectoderm	sca	Promoter	YES	chr2R	12780441	12780591	Tollrm9rm10	0.555487479603488	0.4646477444538958	0.0249707472310914	1.0451059712884752
Neuroectoderm	CG13334	Promoter	NO	chr2R	13558445	13558595	gd7	0.5198531540379268	-1.5852866206600176	0.41937590115994816	-0.6460575654621427
Neuroectoderm	CG13334	Promoter	NO	chr2R	13558445	13558595	Toll10B	0.04811704447066899	1.5809772459900862	0.7046965033385562	2.333790793799311
Neuroectoderm	CG13334	Promoter	NO	chr2R	13558445	13558595	Tollrm9rm10	-0.5829510177472259	-1.5100082818632776	-0.8333430440187628	-2.926302343629266
Neuroectoderm	Letm1	Promoter	YES	chr2R	24515270	24515420	gd7	0.48750934790736744	-0.08254205353831796	0.5631038155645981	0.9680711099336475
Neuroectoderm	Letm1	Promoter	YES	chr2R	24515270	24515420	Toll10B	-0.6850817378249034	0.16942124945802384	-1.834405391198012	-2.350065879564892
Neuroectoderm	Letm1	Promoter	YES	chr2R	24515270	24515420	Tollrm9rm10	0.36825446148775853	-0.5467303480263687	0.927050114345923	0.7485742278073129
Neuroectoderm	gsb	Promoter	YES	chr2R	25061864	25062014	gd7	0.3961265748161598	0.18857599063073113	0.2329596388119186	0.8176622042588095
Neuroectoderm	gsb	Promoter	YES	chr2R	25061864	25062014	Toll10B	-0.858144127562541	-0.20625987699187137	0.06611267506556331	-0.998291329488849
Neuroectoderm	gsb	Promoter	YES	chr2R	25061864	25062014	Tollrm9rm10	0.6769753832496607	0.2774121156124898	-0.2235273018202357	0.7308601970419147
Neuroectoderm	trh	Promoter	NO	chr3L	377266	377416	gd7	-0.4770232233916892	0.2957046193352447	0.07767281683027666	-0.1036457872261678
Neuroectoderm	trh	Promoter	NO	chr3L	377266	377416	Toll10B	0.2379807397969296	-0.31257269742446875	-0.07483580351459698	-0.14942776114213613
Neuroectoderm	trh	Promoter	NO	chr3L	377266	377416	Tollrm9rm10	0.18141355420378363	0.3766344232914288	-0.00324372959011372	0.5548042479050987
Neuroectoderm	scrt	Promoter	YES	chr3L	3983796	3983946	gd7	-0.6762589488039746	-0.16745585721453263	0.10829885876047556	-0.7354159472580317
Neuroectoderm	scrt	Promoter	YES	chr3L	3983796	3983946	Toll10B	1.1562432810982866	0.13624551109126598	0.10547222569334828	1.3979610178829007
Neuroectoderm	scrt	Promoter	YES	chr3L	3983796	3983946	Tollrm9rm10	-0.7688436270178886	0.00577869676146894	-0.15890637184010495	-0.9219713020965246
Neuroectoderm	Blimp-1	Promoter	NO	chr3L	5630883	5631033	gd7	1.6295558748467898	1.8121862711970989	0.6893731754749014	4.13111532151879
Neuroectoderm	Blimp-1	Promoter	NO	chr3L	5630883	5631033	Toll10B	-1.830757494250133	-1.8042145721533132	0.6684548255912494	-2.966517240812197
Neuroectoderm	Blimp-1	Promoter	NO	chr3L	5630883	5631033	Tollrm9rm10	0.6555536562321318	1.7097663166061787	-1.009361196269578	1.3559587765687324
Neuroectoderm	dally	Promoter	YES	chr3L	8827405	8827555	gd7	-1.8559061714890903	0.16908152418207373	-0.00572780890073178	-1.6925524562077483
Neuroectoderm	dally	Promoter	YES	chr3L	8827405	8827555	Toll10B	1.3581282989852612	-0.19521701341357464	0.4604456702911573	1.6233569558628438
Neuroectoderm	dally	Promoter	YES	chr3L	8827405	8827555	Tollrm9rm10	0.16421647378958906	0.3039787633212832	-0.33449927326366	0.13369596384721225
Neuroectoderm	Slc45-1	Promoter	NO	chr3L	9208803	9208953	gd7	0.4252252173555364	-0.750272690293689	2.2770078514975816	1.9519603785594288
Neuroectoderm	Slc45-1	Promoter	NO	chr3L	9208803	9208953	Toll10B	-0.0250049032611639	0.7688956999300687	1.827574468159758	2.571465264828663
Neuroectoderm	Slc45-1	Promoter	NO	chr3L	9208803	9208953	Tollrm9rm10	-0.3961912643748154	-0.8256890332297143	-3.0540754509043957	-4.275955748508926
Neuroectoderm	ind	Promoter	YES	chr3L	15043874	15044024	gd7	-0.05128235951695838	0.6949148273258041	0.02000072648054627	0.663633194289392
Neuroectoderm	ind	Promoter	YES	chr3L	15043874	15044024	Toll10B	0.2715549725428023	-0.7074808482809479	0.05852684320460007	-0.37739903253354556
Neuroectoderm	ind	Promoter	YES	chr3L	15043874	15044024	Tollrm9rm10	-0.28869491224373417	0.7395999797426089	-0.05807885747256369	0.3928262100263111
Neuroectoderm	Toll-6	Promoter	YES	chr3L	15336592	15336742	gd7	-0.8871292818746275	0.03951753167825179	0.0640770425241094	-0.7835347076722663
Neuroectoderm	Toll-6	Promoter	YES	chr3L	15336592	15336742	Toll10B	0.7387185563231565	-0.06012882993756281	0.3575946507941224	1.0361843771797161
Neuroectoderm	Toll-6	Promoter	YES	chr3L	15336592	15336742	Tollrm9rm10	-0.03368214113119867	0.1489865740805466	-0.3112227882672247	-0.19591835531787677
Neuroectoderm	term	Promoter	NO	chr3L	18593721	18593871	gd7	0.3428747658896698	-0.989416353554338	1.0786033008080296	0.4320617131433614
Neuroectoderm	term	Promoter	NO	chr3L	18593721	18593871	Toll10B	0.5515151111503364	1.067478737557522	0.12905296810421205	1.7480468168120704
Neuroectoderm	term	Promoter	NO	chr3L	18593721	18593871	Tollrm9rm10	-1.0357668527355837	-1.3764066620292883	-0.904657870486907	-3.316831385251779
Neuroectoderm	CG6885	Promoter	NO	chr3L	18744388	18744538	gd7	0.9295927121450775	1.3494713609399764	1.288301037877439	3.567365110962493
Neuroectoderm	CG6885	Promoter	NO	chr3L	18744388	18744538	Toll10B	-0.952259902611924	-1.3529390103375918	-0.5072548703477033	-2.812453783297219
Neuroectoderm	CG6885	Promoter	NO	chr3L	18744388	18744538	Tollrm9rm10	0.2585534220168508	1.3237407762495774	-0.5938767721301885	0.9884174261362397
Neuroectoderm	wnd	Promoter	YES	chr3L	19635578	19635728	gd7	1.9320596547288775	0.773116402265763	-0.07858526689706066	2.62659079009758
Neuroectoderm	wnd	Promoter	YES	chr3L	19635578	19635728	Toll10B	-2.582501850608562	-0.7897498220325232	-0.565831777354744	-3.9380834499958293
Neuroectoderm	wnd	Promoter	YES	chr3L	19635578	19635728	Tollrm9rm10	1.2933402266433571	0.8370893592149911	0.475336322184698	2.605765908043046
Neuroectoderm	Neu2	Promoter	NO	chr3L	21490536	21490686	gd7	0.5701126651782861	-1.9274052489077227	0.9977015941131973	-0.35959098961623936
Neuroectoderm	Neu2	Promoter	NO	chr3L	21490536	21490686	Toll10B	-0.15054597924808763	1.9998917998064316	0.5728258948865375	2.4221717154448816
Neuroectoderm	Neu2	Promoter	NO	chr3L	21490536	21490686	Tollrm9rm10	-0.38456024036920583	-2.2535921369600405	-1.1704567150924297	-3.808609092421676
Neuroectoderm	MP1	Promoter	NO	chr3R	4307808	4307958	gd7	-0.24968713189911307	-1.3248283916078598	0.0628837398449943	-1.5116317836619786
Neuroectoderm	MP1	Promoter	NO	chr3R	4307808	4307958	Toll10B	0.3963143511619502	1.2679986180325469	1.4245254179651528	3.0888383871596496
Neuroectoderm	MP1	Promoter	NO	chr3R	4307808	4307958	Tollrm9rm10	-0.2455400881653693	-0.97586046765482	-1.0953819984763182	-2.3167825542965077
Neuroectoderm	hkb	Promoter	NO	chr3R	4346596	4346746	gd7	-0.2810537568058941	0.07379341676903918	-0.09323578995742246	-0.3004961299942774
Neuroectoderm	hkb	Promoter	NO	chr3R	4346596	4346746	Toll10B	0.63327744857728	-0.0919401608995814	0.07936016514465426	0.6206974528223528
Neuroectoderm	hkb	Promoter	NO	chr3R	4346596	4346746	Tollrm9rm10	-0.5109152121971068	0.16889069009893012	0.01159768606481488	-0.33042683603336176
Neuroectoderm	Pif1A	Promoter	NO	chr3R	8792497	8792647	gd7	1.4413604340022297	1.2579932163110361	0.768052001665115	3.467405651978381
Neuroectoderm	Pif1A	Promoter	NO	chr3R	8792497	8792647	Toll10B	-2.6347458913522543	-1.3042801039837035	-0.9832805162646706	-4.922306511600628
Neuroectoderm	Pif1A	Promoter	NO	chr3R	8792497	8792647	Tollrm9rm10	1.8521509028126253	1.4653872355879467	0.14693342171594437	3.4644715601165164
Neuroectoderm	mfas	Promoter	NO	chr3R	11993265	11993415	gd7	1.2754286463834794	-0.904952860712096	0.11161346692492811	0.4820892525963115
Neuroectoderm	mfas	Promoter	NO	chr3R	11993265	11993415	Toll10B	-2.5356144649408985	0.8061826413968707	-0.40597542056557184	-2.1354072441095995
Neuroectoderm	mfas	Promoter	NO	chr3R	11993265	11993415	Tollrm9rm10	1.8947687785235696	-0.3443947548156568	0.2149320795390092	1.765306103246922
Neuroectoderm	svp	Promoter	YES	chr3R	12281052	12281202	gd7	-1.6042271840224058	0.23746128551781245	-0.07059281687168588	-1.4373587153762792
Neuroectoderm	svp	Promoter	YES	chr3R	12281052	12281202	Toll10B	1.5618637949508052	-0.26523416641419173	0.4554406246738076	1.752070253210421
Neuroectoderm	svp	Promoter	YES	chr3R	12281052	12281202	Tollrm9rm10	-0.34409942418320205	0.3789100107601841	-0.2821228272343377	-0.24731224065735563
Neuroectoderm	ems	Promoter	YES	chr3R	13901753	13901903	gd7	-0.5416467534780772	0.3829128354895509	0.10130330207773332	-0.057430615910793
Neuroectoderm	ems	Promoter	YES	chr3R	13901753	13901903	Toll10B	0.8789776717536512	-0.4075169414686209	-0.08052002176889786	0.3909407085161324
Neuroectoderm	ems	Promoter	YES	chr3R	13901753	13901903	Tollrm9rm10	-0.5567733070526731	0.5025501052602294	-0.01680047938720924	-0.07102368117965302
Neuroectoderm	Meltrin	Promoter	YES	chr3R	14697242	14697392	gd7	-0.104896965398233	-0.621295123423338	0.18489515538023196	-0.5412969334413391
Neuroectoderm	Meltrin	Promoter	YES	chr3R	14697242	14697392	Toll10B	-0.21401792266321865	0.6331280668459949	0.7958982825304689	1.215008426713245
Neuroectoderm	Meltrin	Promoter	YES	chr3R	14697242	14697392	Tollrm9rm10	0.37362477220503343	-0.6644609837916099	-0.724426918029807	-1.0152631296163834
Neuroectoderm	spn-E	Promoter	YES	chr3R	15837319	15837469	gd7	2.4788499134207216	0.8739879481503975	-0.5131411252595147	2.8396967363116046
Neuroectoderm	spn-E	Promoter	YES	chr3R	15837319	15837469	Toll10B	-2.973248241714395	-0.9370802385485356	-0.8251984550223723	-4.735526935285303
Neuroectoderm	spn-E	Promoter	YES	chr3R	15837319	15837469	Tollrm9rm10	1.2331958450913116	1.1843216102489686	0.9923980959525048	3.409915551292785
Neuroectoderm	Sulf1	Promoter	YES	chr3R	16338493	16338643	gd7	-0.4065831483510149	0.40940047590732537	-0.10690178686512776	-0.10408445930881728
Neuroectoderm	Sulf1	Promoter	YES	chr3R	16338493	16338643	Toll10B	0.6685480812747602	-0.40537124258015406	-0.1457604033437211	0.11741643535088503
Neuroectoderm	Sulf1	Promoter	YES	chr3R	16338493	16338643	Tollrm9rm10	-0.42890135465990137	0.37428699789768216	0.1875019187964282	0.13288756203420898
Neuroectoderm	cic	Promoter	YES	chr3R	20293144	20293294	gd7	1.524097402852197	1.0145832035657891	0.19291045654848724	2.7315910629664732
Neuroectoderm	cic	Promoter	YES	chr3R	20293144	20293294	Toll10B	-1.915778207217851	-1.0308895078948928	-0.10409424658435742	-3.050761961697101
Neuroectoderm	cic	Promoter	YES	chr3R	20293144	20293294	Tollrm9rm10	0.8681114176418872	1.068859543861478	-0.06822323989386954	1.8687477216094956
Neuroectoderm	E(spl)mdelta-HLH	Promoter	YES	chr3R	25997521	25997671	gd7	1.1524569305773376	1.375004175501659	0.8598146626949804	3.387275768773977
Neuroectoderm	E(spl)mdelta-HLH	Promoter	YES	chr3R	25997521	25997671	Toll10B	-1.1486610359872846	-1.3825099748660574	0.1558162836349639	-2.375354727218378
Neuroectoderm	E(spl)mdelta-HLH	Promoter	YES	chr3R	25997521	25997671	Tollrm9rm10	0.2805730704205348	1.3701357863374717	-0.7601074320218318	0.8906014247361747
Neuroectoderm	E(spl)m3-HLH	Promoter	NO	chr3R	26021723	26021873	gd7	0.45513619502381386	-1.3536398974838704	2.746074794981061	1.8475710925210045
Neuroectoderm	E(spl)m3-HLH	Promoter	NO	chr3R	26021723	26021873	Toll10B	-0.10425638957638804	1.319067436337405	-2.4552863272438996	-1.2404752804828825
Neuroectoderm	E(spl)m3-HLH	Promoter	NO	chr3R	26021723	26021873	Tollrm9rm10	-0.32696289101477305	-1.1233389259405582	-0.2548421608917794	-1.7051439778471107
Neuroectoderm	Dr	Promoter	NO	chr3R	29556286	29556436	gd7	-0.5024825293572989	0.47751721481628434	0.08544659193219493	0.06048127739118041
Neuroectoderm	Dr	Promoter	NO	chr3R	29556286	29556436	Toll10B	0.3538834218214399	-0.4980472849895323	-0.04983305938558386	-0.1939969225536763
Neuroectoderm	Dr	Promoter	NO	chr3R	29556286	29556436	Tollrm9rm10	0.06178607066832246	0.5721497101837871	-0.02747663862937804	0.6064591422227316
Neuroectoderm	ppk19	Promoter	NO	chr3R	29672356	29672506	gd7	0.7581442945858446	-2.0889241214449346	1.205720050333668	-0.12505977652542188
Neuroectoderm	ppk19	Promoter	NO	chr3R	29672356	29672506	Toll10B	-1.2400105632380831	2.0261723572340653	-0.579962360114312	0.20619943388167017
Neuroectoderm	ppk19	Promoter	NO	chr3R	29672356	29672506	Tollrm9rm10	0.791475121615996	-1.683009519506016	-0.4783851414077043	-1.3699195392977241
Neuroectoderm	tll	Promoter	NO	chr3R	30852215	30852365	gd7	0.35056592579786067	0.13716047420346195	0.01594524655099948	0.5036716465523221
Neuroectoderm	tll	Promoter	NO	chr3R	30852215	30852365	Toll10B	0.7424446551384409	-0.15831236012110475	0.11567279470291114	0.6998050897202474
Neuroectoderm	tll	Promoter	NO	chr3R	30852215	30852365	Tollrm9rm10	-1.2827313830142686	0.24632453230195045	-0.09708282269024512	-1.1334896734025632
Neuroectoderm	ey	Promoter	NO	chr4	704551	704701	gd7	0.4059085980129093	0.5875217513127691	0.09021487216823094	1.0836452214939094
Neuroectoderm	ey	Promoter	NO	chr4	704551	704701	Toll10B	-0.37457560747228	-0.5932397270766078	-0.03545294959705106	-1.0032682841459388
Neuroectoderm	ey	Promoter	NO	chr4	704551	704701	Tollrm9rm10	0.06123649053307783	0.5989352049727404	-0.04163713652241786	0.6185345589834004
Neuroectoderm	l(1)sc	Promoter	YES	chrX	409621	409771	gd7	-0.8990705403584446	0.1303907637037043	0.4844500716811857	-0.2842297049735546
Neuroectoderm	l(1)sc	Promoter	YES	chrX	409621	409771	Toll10B	-0.1708448211985232	-0.1630482886581152	0.4122963575973797	0.07840324774074131
Neuroectoderm	l(1)sc	Promoter	YES	chrX	409621	409771	Tollrm9rm10	1.1179927551934112	0.30161044186840297	-0.6670437167377362	0.752559480324078
Neuroectoderm	brk	Promoter	YES	chrX	7307839	7307989	gd7	-3.61569750002669	0.02155311271024734	1.31500655403099	-2.2791378332854526
Neuroectoderm	brk	Promoter	YES	chrX	7307839	7307989	Toll10B	1.6350587292822332	-0.05284877412768613	-0.3119709686215084	1.2702389865330386
Neuroectoderm	brk	Promoter	YES	chrX	7307839	7307989	Tollrm9rm10	1.5865235064055323	0.1890321595734783	-0.7576156538794874	1.0179400120995232
Neuroectoderm	Atg5	Promoter	NO	chrX	7323720	7323870	gd7	-1.5630134825602722	-0.7756936679423725	-1.6481395697934431	-3.9868467202960876
Neuroectoderm	Atg5	Promoter	NO	chrX	7323720	7323870	Toll10B	0.4143802608263895	0.8106131160310758	-0.3689852193353534	0.8560081575221119
Neuroectoderm	Atg5	Promoter	NO	chrX	7323720	7323870	Tollrm9rm10	1.0522437542560534	-0.937853789683944	1.5087484910658835	1.623138455637993
Neuroectoderm	CG14411	Promoter	NO	chrX	14832547	14832697	gd7	-1.3687739519811133	0.3113058752399049	-0.4104814592632609	-1.4679495360044692
Neuroectoderm	CG14411	Promoter	NO	chrX	14832547	14832697	Toll10B	-0.39484825580522737	-0.3434081928574181	0.17697764147307948	-0.561278807189566
Neuroectoderm	CG14411	Promoter	NO	chrX	14832547	14832697	Tollrm9rm10	1.8709061349813512	0.47359388019057513	0.17792413579945585	2.522424150971382
Neuroectoderm	sog	Promoter	YES	chrX	15626490	15626640	gd7	-1.0162641638929608	-2.3613623986811416	-1.2865145078172675	-4.66414107039137
Neuroectoderm	sog	Promoter	YES	chrX	15626490	15626640	Toll10B	1.0916685374868516	2.30217120649471	3.5584577689048644	6.952297512886426
Neuroectoderm	sog	Promoter	YES	chrX	15626490	15626640	Tollrm9rm10	-0.3460907313561352	-1.965625961613399	-1.6525604913304597	-3.964277184299994
Neuroectoderm	CG15646	Promoter	NO	chrX	15670979	15671129	gd7	0.3514481449514996	0.7317307432134749	0.4405110369375638	1.5236899251025382
Neuroectoderm	CG15646	Promoter	NO	chrX	15670979	15671129	Toll10B	-0.6239426707694723	-0.7609380248874643	0.6957088230694215	-0.6891718725875151
Neuroectoderm	CG15646	Promoter	NO	chrX	15670979	15671129	Tollrm9rm10	0.4284442604593495	0.864638172966952	-0.8425958426371876	0.45048659078911396
Neuroectoderm	upd2	Promoter	NO	chrX	18243234	18243384	gd7	0.23825760800879	0.35199581990722617	0.02966750030310252	0.6199209282191187
Neuroectoderm	upd2	Promoter	NO	chrX	18243234	18243384	Toll10B	-1.1082774993468472	-0.36671201894030897	-0.17960034603297478	-1.6545898643201309
Neuroectoderm	upd2	Promoter	NO	chrX	18243234	18243384	Tollrm9rm10	1.1491103907588818	0.4195104257110604	0.10987999186432346	1.6785008083342656
Neuroectoderm	upd1	Promoter	NO	chrX	18309079	18309229	gd7	0.1347285067428883	0.30642971200782587	0.10998361075658564	0.5511418295072998
Neuroectoderm	upd1	Promoter	NO	chrX	18309079	18309229	Toll10B	-0.7845458732259388	-0.3257183118571776	0.03672734527775202	-1.0735368398053644
Neuroectoderm	upd1	Promoter	NO	chrX	18309079	18309229	Tollrm9rm10	0.8475678690858982	0.40001516158478945	-0.10958814620583832	1.1379948844648493

## Sheet: Table S4 Non-DV enhancers
Epigenomic profiling of chromatin state at non-DV regulated enhancers
Tissue of activity	Enhancer ID	Region	Chr	Start	End	Toll mutant	ATAC-seq	CBP	H3K27ac	Combined chromatin state score	PRO-seq	eRNA positive
Non-DV	Region1	Enhancer	chr211000022278137	3	225	gd7	-0.0646335021076176	-0.00363606248760807	-0.00591481264191213	-0.0741843772371378	-0.0624695	NO
Non-DV	Region1	Enhancer	chr211000022278137	3	225	Toll10B	0.04356275838016625	-0.0448600657908429	0.00887041898275741	0.00757311157208076	0.0603191	NO
Non-DV	Region1	Enhancer	chr211000022278137	3	225	Tollrm9rm10	0.02706827336389466	0.06576637320829007	-0.00307120981679304	0.0897634367553917	0.00486021	NO
Non-DV	Region2	Enhancer	chr211000022278140	718	980	gd7	-0.06463350210761765	-0.00363606248760807	-0.00591481264191213	-0.07418437723713785	-0.0624695	NO
Non-DV	Region2	Enhancer	chr211000022278140	718	980	Toll10B	0.04356275838016625	-0.0448600657908429	0.00887041898275741	0.00757311157208076	0.0603191	NO
Non-DV	Region2	Enhancer	chr211000022278140	718	980	Tollrm9rm10	0.02706827336389466	0.06576637320829007	-0.00307120981679304	0.0897634367553917	0.00486021	NO
Non-DV	Region3	Enhancer	chr211000022278167	85	352	gd7	-0.06463350210761765	-0.00363606248760807	-0.00591481264191213	-0.07418437723713785	-0.0624695	NO
Non-DV	Region3	Enhancer	chr211000022278167	85	352	Toll10B	0.04356275838016625	-0.0448600657908429	0.00887041898275741	0.00757311157208076	0.0603191	NO
Non-DV	Region3	Enhancer	chr211000022278167	85	352	Tollrm9rm10	0.02706827336389466	0.06576637320829007	-0.00307120981679304	0.0897634367553917	0.00486021	NO
Non-DV	Region4	Enhancer	chr211000022278282	1212	1401	gd7	-0.06463350210761765	-0.00363606248760807	-0.00591481264191213	-0.07418437723713785	-0.0624695	NO
Non-DV	Region4	Enhancer	chr211000022278282	1212	1401	Toll10B	0.04356275838016625	-0.0448600657908429	0.00887041898275741	0.00757311157208076	0.0603191	NO
Non-DV	Region4	Enhancer	chr211000022278282	1212	1401	Tollrm9rm10	0.02706827336389466	0.06576637320829007	-0.00307120981679304	0.0897634367553917	0.00486021	NO
Non-DV	Region5	Enhancer	chr211000022278306	780	1089	gd7	-0.06463350210761765	-0.00363606248760807	-0.00591481264191213	-0.07418437723713785	-0.0624695	NO
Non-DV	Region5	Enhancer	chr211000022278306	780	1089	Toll10B	0.04356275838016625	-0.0448600657908429	0.00887041898275741	0.00757311157208076	0.0603191	NO
Non-DV	Region5	Enhancer	chr211000022278306	780	1089	Tollrm9rm10	0.02706827336389466	0.06576637320829007	-0.00307120981679304	0.0897634367553917	0.00486021	NO
Non-DV	Region6	Enhancer	chr211000022278339	886	1035	gd7	-0.06463350210761765	-0.00363606248760807	-0.00591481264191213	-0.07418437723713785	-0.0624695	NO
Non-DV	Region6	Enhancer	chr211000022278339	886	1035	Toll10B	0.04356275838016625	-0.0448600657908429	0.00887041898275741	0.00757311157208076	0.0603191	NO
Non-DV	Region6	Enhancer	chr211000022278339	886	1035	Tollrm9rm10	0.02706827336389466	0.06576637320829007	-0.00307120981679304	0.0897634367553917	0.00486021	NO
Non-DV	Region7	Enhancer	chr211000022278424	654	839	gd7	-0.06463350210761765	-0.00363606248760807	-0.00591481264191213	-0.07418437723713785	-0.0624695	NO
Non-DV	Region7	Enhancer	chr211000022278424	654	839	Toll10B	0.04356275838016625	-0.0448600657908429	0.00887041898275741	0.00757311157208076	0.0603191	NO
Non-DV	Region7	Enhancer	chr211000022278424	654	839	Tollrm9rm10	0.02706827336389466	0.06576637320829007	-0.00307120981679304	0.0897634367553917	0.00486021	NO
Non-DV	Region8	Enhancer	chr211000022278549	89	258	gd7	-0.06463350210761765	-0.00363606248760807	-0.00591481264191213	-0.07418437723713785	-0.0624695	NO
Non-DV	Region8	Enhancer	chr211000022278549	89	258	Toll10B	0.04356275838016625	-0.0448600657908429	0.00887041898275741	0.00757311157208076	0.0603191	NO
Non-DV	Region8	Enhancer	chr211000022278549	89	258	Tollrm9rm10	0.02706827336389466	0.06576637320829007	-0.00307120981679304	0.0897634367553917	0.00486021	NO
Non-DV	Region9	Enhancer	chr211000022278554	2620	2776	gd7	-0.06463350210761765	-0.00363606248760807	-0.00591481264191213	-0.07418437723713785	-0.0624695	NO
Non-DV	Region9	Enhancer	chr211000022278554	2620	2776	Toll10B	0.04356275838016625	-0.0448600657908429	0.00887041898275741	0.00757311157208076	0.0603191	NO
Non-DV	Region9	Enhancer	chr211000022278554	2620	2776	Tollrm9rm10	0.02706827336389466	0.06576637320829007	-0.00307120981679304	0.0897634367553917	0.00486021	NO
Non-DV	Region10	Enhancer	chr211000022278664	1121	1532	gd7	-0.06463350210761765	-0.00363606248760807	-0.00591481264191213	-0.07418437723713785	-0.0624695	NO
Non-DV	Region10	Enhancer	chr211000022278664	1121	1532	Toll10B	0.04356275838016625	-0.0448600657908429	0.00887041898275741	0.00757311157208076	0.0603191	NO
Non-DV	Region10	Enhancer	chr211000022278664	1121	1532	Tollrm9rm10	0.02706827336389466	0.06576637320829007	-0.00307120981679304	0.0897634367553917	0.00486021	NO
Non-DV	Region11	Enhancer	chr211000022278704	327	461	gd7	-0.06463350210761765	-0.00363606248760807	-0.00591481264191213	-0.07418437723713785	-0.0624695	NO
Non-DV	Region11	Enhancer	chr211000022278704	327	461	Toll10B	0.04356275838016625	-0.0448600657908429	0.00887041898275741	0.00757311157208076	0.0603191	NO
Non-DV	Region11	Enhancer	chr211000022278704	327	461	Tollrm9rm10	0.02706827336389466	0.06576637320829007	-0.00307120981679304	0.0897634367553917	0.00486021	NO
Non-DV	Region12	Enhancer	chr211000022278717	988	1237	gd7	-0.06463350210761765	-0.00363606248760807	-0.00591481264191213	-0.07418437723713785	-0.0624695	NO
Non-DV	Region12	Enhancer	chr211000022278717	988	1237	Toll10B	0.04356275838016625	-0.0448600657908429	0.00887041898275741	0.00757311157208076	0.0603191	NO
Non-DV	Region12	Enhancer	chr211000022278717	988	1237	Tollrm9rm10	0.02706827336389466	0.06576637320829007	-0.00307120981679304	0.0897634367553917	0.00486021	NO
Non-DV	Region13	Enhancer	chr211000022278750	501	821	gd7	-0.06463350210761765	-0.00363606248760807	-0.00591481264191213	-0.07418437723713785	-0.0624695	NO
Non-DV	Region13	Enhancer	chr211000022278750	501	821	Toll10B	0.04356275838016625	-0.0448600657908429	0.00887041898275741	0.00757311157208076	0.0603191	NO
Non-DV	Region13	Enhancer	chr211000022278750	501	821	Tollrm9rm10	0.02706827336389466	0.06576637320829007	-0.00307120981679304	0.0897634367553917	0.00486021	NO
Non-DV	Region14	Enhancer	chr211000022278876	29	119	gd7	-0.06463350210761765	-0.00363606248760807	-0.00591481264191213	-0.07418437723713785	-0.0624695	NO
Non-DV	Region14	Enhancer	chr211000022278876	29	119	Toll10B	0.04356275838016625	-0.0448600657908429	0.00887041898275741	0.00757311157208076	0.0603191	NO
Non-DV	Region14	Enhancer	chr211000022278876	29	119	Tollrm9rm10	0.02706827336389466	0.06576637320829007	-0.00307120981679304	0.0897634367553917	0.00486021	NO
Non-DV	Region15	Enhancer	chr211000022278879	438	587	gd7	-0.06463350210761765	-0.00363606248760807	-0.00591481264191213	-0.07418437723713785	-0.0624695	NO
Non-DV	Region15	Enhancer	chr211000022278879	438	587	Toll10B	0.04356275838016625	-0.0448600657908429	0.00887041898275741	0.00757311157208076	0.0603191	NO
Non-DV	Region15	Enhancer	chr211000022278879	438	587	Tollrm9rm10	0.02706827336389466	0.06576637320829007	-0.00307120981679304	0.0897634367553917	0.00486021	NO
Non-DV	Region16	Enhancer	chr211000022278879	1468	1734	gd7	-0.06463350210761765	-0.00363606248760807	-0.00591481264191213	-0.07418437723713785	-0.0624695	NO
Non-DV	Region16	Enhancer	chr211000022278879	1468	1734	Toll10B	0.04356275838016625	-0.0448600657908429	0.00887041898275741	0.00757311157208076	0.0603191	NO
Non-DV	Region16	Enhancer	chr211000022278879	1468	1734	Tollrm9rm10	0.02706827336389466	0.06576637320829007	-0.00307120981679304	0.0897634367553917	0.00486021	NO
Non-DV	Region17	Enhancer	chr211000022278880	358	533	gd7	-0.06463350210761765	-0.00363606248760807	-0.00591481264191213	-0.07418437723713785	-0.0624695	NO
Non-DV	Region17	Enhancer	chr211000022278880	358	533	Toll10B	0.04356275838016625	-0.0448600657908429	0.00887041898275741	0.00757311157208076	0.0603191	NO
Non-DV	Region17	Enhancer	chr211000022278880	358	533	Tollrm9rm10	0.02706827336389466	0.06576637320829007	-0.00307120981679304	0.0897634367553917	0.00486021	NO
Non-DV	Region18	Enhancer	chr211000022278882	226	1139	gd7	-0.06463350210761765	-0.00363606248760807	-0.00591481264191213	-0.07418437723713785	-0.0624695	NO
Non-DV	Region18	Enhancer	chr211000022278882	226	1139	Toll10B	0.04356275838016625	-0.0448600657908429	0.00887041898275741	0.00757311157208076	0.0603191	NO
Non-DV	Region18	Enhancer	chr211000022278882	226	1139	Tollrm9rm10	0.02706827336389466	0.06576637320829007	-0.00307120981679304	0.0897634367553917	0.00486021	NO
Non-DV	Region19	Enhancer	chr211000022278958	316	554	gd7	-0.06463350210761765	-0.00363606248760807	-0.00591481264191213	-0.07418437723713785	-0.0624695	NO
Non-DV	Region19	Enhancer	chr211000022278958	316	554	Toll10B	0.04356275838016625	-0.0448600657908429	0.00887041898275741	0.00757311157208076	0.0603191	NO
Non-DV	Region19	Enhancer	chr211000022278958	316	554	Tollrm9rm10	0.02706827336389466	0.06576637320829007	-0.00307120981679304	0.0897634367553917	0.00486021	NO
Non-DV	Region20	Enhancer	chr211000022278959	211	392	gd7	-0.06463350210761765	-0.00363606248760807	-0.00591481264191213	-0.07418437723713785	-0.0624695	NO
Non-DV	Region20	Enhancer	chr211000022278959	211	392	Toll10B	0.04356275838016625	-0.0448600657908429	0.00887041898275741	0.00757311157208076	0.0603191	NO
Non-DV	Region20	Enhancer	chr211000022278959	211	392	Tollrm9rm10	0.02706827336389466	0.06576637320829007	-0.00307120981679304	0.0897634367553917	0.00486021	NO
Non-DV	Region21	Enhancer	chr211000022279094	9567	9748	gd7	-0.06463350210761765	-0.00363606248760807	-0.00591481264191213	-0.07418437723713785	-0.0624695	NO
Non-DV	Region21	Enhancer	chr211000022279094	9567	9748	Toll10B	0.04356275838016625	-0.0448600657908429	0.00887041898275741	0.00757311157208076	0.0603191	NO
Non-DV	Region21	Enhancer	chr211000022279094	9567	9748	Tollrm9rm10	0.02706827336389466	0.06576637320829007	-0.00307120981679304	0.0897634367553917	0.00486021	NO
Non-DV	Region22	Enhancer	chr211000022279109	585	696	gd7	-0.06463350210761765	-0.00363606248760807	-0.00591481264191213	-0.07418437723713785	-0.0624695	NO
Non-DV	Region22	Enhancer	chr211000022279109	585	696	Toll10B	0.04356275838016625	-0.0448600657908429	0.00887041898275741	0.00757311157208076	0.0603191	NO
Non-DV	Region22	Enhancer	chr211000022279109	585	696	Tollrm9rm10	0.02706827336389466	0.06576637320829007	-0.00307120981679304	0.0897634367553917	0.00486021	NO
Non-DV	Region23	Enhancer	chr211000022279137	114	343	gd7	-0.06463350210761765	-0.00363606248760807	-0.00591481264191213	-0.07418437723713785	-0.0624695	NO
Non-DV	Region23	Enhancer	chr211000022279137	114	343	Toll10B	0.04356275838016625	-0.0448600657908429	0.00887041898275741	0.00757311157208076	0.0603191	NO
Non-DV	Region23	Enhancer	chr211000022279137	114	343	Tollrm9rm10	0.02706827336389466	0.06576637320829007	-0.00307120981679304	0.0897634367553917	0.00486021	NO
Non-DV	Region24	Enhancer	chr211000022279189	11162	11510	gd7	-0.06463350210761765	-0.00363606248760807	-0.00591481264191213	-0.07418437723713785	-0.0624695	NO
Non-DV	Region24	Enhancer	chr211000022279189	11162	11510	Toll10B	0.04356275838016625	-0.0448600657908429	0.00887041898275741	0.00757311157208076	0.0603191	NO
Non-DV	Region24	Enhancer	chr211000022279189	11162	11510	Tollrm9rm10	0.02706827336389466	0.06576637320829007	-0.00307120981679304	0.0897634367553917	0.00486021	NO
Non-DV	Region25	Enhancer	chr211000022279222	71	368	gd7	-0.06463350210761765	-0.00363606248760807	-0.00591481264191213	-0.07418437723713785	-0.0624695	NO
Non-DV	Region25	Enhancer	chr211000022279222	71	368	Toll10B	0.04356275838016625	-0.0448600657908429	0.00887041898275741	0.00757311157208076	0.0603191	NO
Non-DV	Region25	Enhancer	chr211000022279222	71	368	Tollrm9rm10	0.02706827336389466	0.06576637320829007	-0.00307120981679304	0.0897634367553917	0.00486021	NO
Non-DV	Region26	Enhancer	chr211000022279336	80	581	gd7	-0.06463350210761765	-0.00363606248760807	-0.00591481264191213	-0.07418437723713785	-0.0624695	NO
Non-DV	Region26	Enhancer	chr211000022279336	80	581	Toll10B	0.04356275838016625	-0.0448600657908429	0.00887041898275741	0.00757311157208076	0.0603191	NO
Non-DV	Region26	Enhancer	chr211000022279336	80	581	Tollrm9rm10	0.02706827336389466	0.06576637320829007	-0.00307120981679304	0.0897634367553917	0.00486021	NO
Non-DV	Region27	Enhancer	chr211000022279343	944	1119	gd7	-0.06463350210761765	-0.00363606248760807	-0.00591481264191213	-0.07418437723713785	-0.0624695	NO
Non-DV	Region27	Enhancer	chr211000022279343	944	1119	Toll10B	0.04356275838016625	-0.0448600657908429	0.00887041898275741	0.00757311157208076	0.0603191	NO
Non-DV	Region27	Enhancer	chr211000022279343	944	1119	Tollrm9rm10	0.02706827336389466	0.06576637320829007	-0.00307120981679304	0.0897634367553917	0.00486021	NO
Non-DV	Region28	Enhancer	chr211000022279352	769	1010	gd7	-0.06463350210761765	-0.00363606248760807	-0.00591481264191213	-0.07418437723713785	-0.0624695	NO
Non-DV	Region28	Enhancer	chr211000022279352	769	1010	Toll10B	0.04356275838016625	-0.0448600657908429	0.00887041898275741	0.00757311157208076	0.0603191	NO
Non-DV	Region28	Enhancer	chr211000022279352	769	1010	Tollrm9rm10	0.02706827336389466	0.06576637320829007	-0.00307120981679304	0.0897634367553917	0.00486021	NO
Non-DV	Region29	Enhancer	chr211000022279531	57	297	gd7	-0.06463350210761765	-0.00363606248760807	-0.00591481264191213	-0.07418437723713785	-0.0624695	NO
Non-DV	Region29	Enhancer	chr211000022279531	57	297	Toll10B	0.04356275838016625	-0.0448600657908429	0.00887041898275741	0.00757311157208076	0.0603191	NO
Non-DV	Region29	Enhancer	chr211000022279531	57	297	Tollrm9rm10	0.02706827336389466	0.06576637320829007	-0.00307120981679304	0.0897634367553917	0.00486021	NO
Non-DV	Region30	Enhancer	chr211000022279551	363	516	gd7	-0.06463350210761765	-0.00363606248760807	-0.00591481264191213	-0.07418437723713785	-0.0624695	NO
Non-DV	Region30	Enhancer	chr211000022279551	363	516	Toll10B	0.04356275838016625	-0.0448600657908429	0.00887041898275741	0.00757311157208076	0.0603191	NO
Non-DV	Region30	Enhancer	chr211000022279551	363	516	Tollrm9rm10	0.02706827336389466	0.06576637320829007	-0.00307120981679304	0.0897634367553917	0.00486021	NO
Non-DV	Region31	Enhancer	chr211000022279562	121	535	gd7	-0.06463350210761765	-0.00363606248760807	-0.00591481264191213	-0.07418437723713785	-0.0624695	NO
Non-DV	Region31	Enhancer	chr211000022279562	121	535	Toll10B	0.04356275838016625	-0.0448600657908429	0.00887041898275741	0.00757311157208076	0.0603191	NO
Non-DV	Region31	Enhancer	chr211000022279562	121	535	Tollrm9rm10	0.02706827336389466	0.06576637320829007	-0.00307120981679304	0.0897634367553917	0.00486021	NO
Non-DV	Region32	Enhancer	chr211000022279593	1010	1287	gd7	-0.06463350210761765	-0.00363606248760807	-0.00591481264191213	-0.07418437723713785	-0.0624695	NO
Non-DV	Region32	Enhancer	chr211000022279593	1010	1287	Toll10B	0.04356275838016625	-0.0448600657908429	0.00887041898275741	0.00757311157208076	0.0603191	NO
Non-DV	Region32	Enhancer	chr211000022279593	1010	1287	Tollrm9rm10	0.02706827336389466	0.06576637320829007	-0.00307120981679304	0.0897634367553917	0.00486021	NO
Non-DV	Region33	Enhancer	chr211000022279663	1318	1568	gd7	-0.06463350210761765	-0.00363606248760807	-0.00591481264191213	-0.07418437723713785	-0.0624695	NO
Non-DV	Region33	Enhancer	chr211000022279663	1318	1568	Toll10B	0.04356275838016625	-0.0448600657908429	0.00887041898275741	0.00757311157208076	0.0603191	NO
Non-DV	Region33	Enhancer	chr211000022279663	1318	1568	Tollrm9rm10	0.02706827336389466	0.06576637320829007	-0.00307120981679304	0.0897634367553917	0.00486021	NO
Non-DV	Region34	Enhancer	chr211000022279664	350	737	gd7	-0.06463350210761765	-0.00363606248760807	-0.00591481264191213	-0.07418437723713785	-0.0624695	NO
Non-DV	Region34	Enhancer	chr211000022279664	350	737	Toll10B	0.04356275838016625	-0.0448600657908429	0.00887041898275741	0.00757311157208076	0.0603191	NO
Non-DV	Region34	Enhancer	chr211000022279664	350	737	Tollrm9rm10	0.02706827336389466	0.06576637320829007	-0.00307120981679304	0.0897634367553917	0.00486021	NO
Non-DV	Region35	Enhancer	chr211000022279730	1562	1771	gd7	-0.06463350210761765	-0.00363606248760807	-0.00591481264191213	-0.07418437723713785	-0.0624695	NO
Non-DV	Region35	Enhancer	chr211000022279730	1562	1771	Toll10B	0.04356275838016625	-0.0448600657908429	0.00887041898275741	0.00757311157208076	0.0603191	NO
Non-DV	Region35	Enhancer	chr211000022279730	1562	1771	Tollrm9rm10	0.02706827336389466	0.06576637320829007	-0.00307120981679304	0.0897634367553917	0.00486021	NO
Non-DV	Region36	Enhancer	chr211000022279740	254	615	gd7	-0.06463350210761765	-0.00363606248760807	-0.00591481264191213	-0.07418437723713785	-0.0624695	NO
Non-DV	Region36	Enhancer	chr211000022279740	254	615	Toll10B	0.04356275838016625	-0.0448600657908429	0.00887041898275741	0.00757311157208076	0.0603191	NO
Non-DV	Region36	Enhancer	chr211000022279740	254	615	Tollrm9rm10	0.02706827336389466	0.06576637320829007	-0.00307120981679304	0.0897634367553917	0.00486021	NO
Non-DV	Region37	Enhancer	chr211000022279741	161	539	gd7	-0.06463350210761765	-0.00363606248760807	-0.00591481264191213	-0.07418437723713785	-0.0624695	NO
Non-DV	Region37	Enhancer	chr211000022279741	161	539	Toll10B	0.04356275838016625	-0.0448600657908429	0.00887041898275741	0.00757311157208076	0.0603191	NO
Non-DV	Region37	Enhancer	chr211000022279741	161	539	Tollrm9rm10	0.02706827336389466	0.06576637320829007	-0.00307120981679304	0.0897634367553917	0.00486021	NO
Non-DV	Region38	Enhancer	chr211000022279764	619	907	gd7	-0.06463350210761765	-0.00363606248760807	-0.00591481264191213	-0.07418437723713785	-0.0624695	NO
Non-DV	Region38	Enhancer	chr211000022279764	619	907	Toll10B	0.04356275838016625	-0.0448600657908429	0.00887041898275741	0.00757311157208076	0.0603191	NO
Non-DV	Region38	Enhancer	chr211000022279764	619	907	Tollrm9rm10	0.02706827336389466	0.06576637320829007	-0.00307120981679304	0.0897634367553917	0.00486021	NO
Non-DV	Region39	Enhancer	chr211000022279810	1006	1438	gd7	-0.06463350210761765	-0.00363606248760807	-0.00591481264191213	-0.07418437723713785	-0.0624695	NO
Non-DV	Region39	Enhancer	chr211000022279810	1006	1438	Toll10B	0.04356275838016625	-0.0448600657908429	0.00887041898275741	0.00757311157208076	0.0603191	NO
Non-DV	Region39	Enhancer	chr211000022279810	1006	1438	Tollrm9rm10	0.02706827336389466	0.06576637320829007	-0.00307120981679304	0.0897634367553917	0.00486021	NO
Non-DV	Region40	Enhancer	chr211000022279856	1053	1197	gd7	-0.06463350210761765	-0.00363606248760807	-0.00591481264191213	-0.07418437723713785	-0.0624695	NO
Non-DV	Region40	Enhancer	chr211000022279856	1053	1197	Toll10B	0.04356275838016625	-0.0448600657908429	0.00887041898275741	0.00757311157208076	0.0603191	NO
Non-DV	Region40	Enhancer	chr211000022279856	1053	1197	Tollrm9rm10	0.02706827336389466	0.06576637320829007	-0.00307120981679304	0.0897634367553917	0.00486021	NO
Non-DV	Region41	Enhancer	chr211000022279876	1043	1373	gd7	-0.06463350210761765	-0.00363606248760807	-0.00591481264191213	-0.07418437723713785	-0.0624695	NO
Non-DV	Region41	Enhancer	chr211000022279876	1043	1373	Toll10B	0.04356275838016625	-0.0448600657908429	0.00887041898275741	0.00757311157208076	0.0603191	NO
Non-DV	Region41	Enhancer	chr211000022279876	1043	1373	Tollrm9rm10	0.02706827336389466	0.06576637320829007	-0.00307120981679304	0.0897634367553917	0.00486021	NO
Non-DV	Region42	Enhancer	chr211000022280016	2080	2387	gd7	-0.06463350210761765	-0.00363606248760807	-0.00591481264191213	-0.07418437723713785	-0.0624695	NO
Non-DV	Region42	Enhancer	chr211000022280016	2080	2387	Toll10B	0.04356275838016625	-0.0448600657908429	0.00887041898275741	0.00757311157208076	0.0603191	NO
Non-DV	Region42	Enhancer	chr211000022280016	2080	2387	Tollrm9rm10	0.02706827336389466	0.06576637320829007	-0.00307120981679304	0.0897634367553917	0.00486021	NO
Non-DV	Region43	Enhancer	chr211000022280025	655	825	gd7	-0.06463350210761765	-0.00363606248760807	-0.00591481264191213	-0.07418437723713785	-0.0624695	NO
Non-DV	Region43	Enhancer	chr211000022280025	655	825	Toll10B	0.04356275838016625	-0.0448600657908429	0.00887041898275741	0.00757311157208076	0.0603191	NO
Non-DV	Region43	Enhancer	chr211000022280025	655	825	Tollrm9rm10	0.02706827336389466	0.06576637320829007	-0.00307120981679304	0.0897634367553917	0.00486021	NO
Non-DV	Region44	Enhancer	chr211000022280026	640	848	gd7	-0.06463350210761765	-0.00363606248760807	-0.00591481264191213	-0.07418437723713785	-0.0624695	NO
Non-DV	Region44	Enhancer	chr211000022280026	640	848	Toll10B	0.04356275838016625	-0.0448600657908429	0.00887041898275741	0.00757311157208076	0.0603191	NO
Non-DV	Region44	Enhancer	chr211000022280026	640	848	Tollrm9rm10	0.02706827336389466	0.06576637320829007	-0.00307120981679304	0.0897634367553917	0.00486021	NO
Non-DV	Region45	Enhancer	chr211000022280236	540	885	gd7	-0.06463350210761765	-0.00363606248760807	-0.00591481264191213	-0.07418437723713785	-0.0624695	NO
Non-DV	Region45	Enhancer	chr211000022280236	540	885	Toll10B	0.04356275838016625	-0.0448600657908429	0.00887041898275741	0.00757311157208076	0.0603191	NO
Non-DV	Region45	Enhancer	chr211000022280236	540	885	Tollrm9rm10	0.02706827336389466	0.06576637320829007	-0.00307120981679304	0.0897634367553917	0.00486021	NO
Non-DV	Region46	Enhancer	chr211000022280497	13	129	gd7	-0.06463350210761765	-0.00363606248760807	-0.00591481264191213	-0.07418437723713785	-0.0624695	NO
Non-DV	Region46	Enhancer	chr211000022280497	13	129	Toll10B	0.04356275838016625	-0.0448600657908429	0.00887041898275741	0.00757311157208076	0.0603191	NO
Non-DV	Region46	Enhancer	chr211000022280497	13	129	Tollrm9rm10	0.02706827336389466	0.06576637320829007	-0.00307120981679304	0.0897634367553917	0.00486021	NO
Non-DV	Region47	Enhancer	chr211000022280519	1300	1676	gd7	-0.06463350210761765	-0.00363606248760807	-0.00591481264191213	-0.07418437723713785	-0.0624695	NO
Non-DV	Region47	Enhancer	chr211000022280519	1300	1676	Toll10B	0.04356275838016625	-0.0448600657908429	0.00887041898275741	0.00757311157208076	0.0603191	NO
Non-DV	Region47	Enhancer	chr211000022280519	1300	1676	Tollrm9rm10	0.02706827336389466	0.06576637320829007	-0.00307120981679304	0.0897634367553917	0.00486021	NO
Non-DV	Region48	Enhancer	chr211000022280598	727	936	gd7	-0.06463350210761765	-0.00363606248760807	-0.00591481264191213	-0.07418437723713785	-0.0624695	NO
Non-DV	Region48	Enhancer	chr211000022280598	727	936	Toll10B	0.04356275838016625	-0.0448600657908429	0.00887041898275741	0.00757311157208076	0.0603191	NO
Non-DV	Region48	Enhancer	chr211000022280598	727	936	Tollrm9rm10	0.02706827336389466	0.06576637320829007	-0.00307120981679304	0.0897634367553917	0.00486021	NO
Non-DV	Region49	Enhancer	chr211000022280687	1951	2177	gd7	-0.06463350210761765	-0.00363606248760807	-0.00591481264191213	-0.07418437723713785	-0.0624695	NO
Non-DV	Region49	Enhancer	chr211000022280687	1951	2177	Toll10B	0.04356275838016625	-0.0448600657908429	0.00887041898275741	0.00757311157208076	0.0603191	NO
Non-DV	Region49	Enhancer	chr211000022280687	1951	2177	Tollrm9rm10	0.02706827336389466	0.06576637320829007	-0.00307120981679304	0.0897634367553917	0.00486021	NO
Non-DV	Region50	Enhancer	chr211000022280748	2268	2599	gd7	-0.06463350210761765	-0.00363606248760807	-0.00591481264191213	-0.07418437723713785	-0.0624695	NO
Non-DV	Region50	Enhancer	chr211000022280748	2268	2599	Toll10B	0.04356275838016625	-0.0448600657908429	0.00887041898275741	0.00757311157208076	0.0603191	NO
Non-DV	Region50	Enhancer	chr211000022280748	2268	2599	Tollrm9rm10	0.02706827336389466	0.06576637320829007	-0.00307120981679304	0.0897634367553917	0.00486021	NO
Non-DV	Region51	Enhancer	chr211000022280748	4049	4378	gd7	-0.06463350210761765	-0.00363606248760807	-0.00591481264191213	-0.07418437723713785	-0.0624695	NO
Non-DV	Region51	Enhancer	chr211000022280748	4049	4378	Toll10B	0.04356275838016625	-0.0448600657908429	0.00887041898275741	0.00757311157208076	0.0603191	NO
Non-DV	Region51	Enhancer	chr211000022280748	4049	4378	Tollrm9rm10	0.02706827336389466	0.06576637320829007	-0.00307120981679304	0.0897634367553917	0.00486021	NO
Non-DV	Region52	Enhancer	chr211000022280762	1997	2409	gd7	-0.06463350210761765	-0.00363606248760807	-0.00591481264191213	-0.07418437723713785	-0.0624695	NO
Non-DV	Region52	Enhancer	chr211000022280762	1997	2409	Toll10B	0.04356275838016625	-0.0448600657908429	0.00887041898275741	0.00757311157208076	0.0603191	NO
Non-DV	Region52	Enhancer	chr211000022280762	1997	2409	Tollrm9rm10	0.02706827336389466	0.06576637320829007	-0.00307120981679304	0.0897634367553917	0.00486021	NO
Non-DV	Region53	Enhancer	chr2L	224	6008	gd7	-1.0993626736057145	-0.20844154124827316	-0.14045172041127893	-1.4482559352652666	-0.665694	YES
Non-DV	Region53	Enhancer	chr2L	224	6008	Toll10B	0.8187040199477711	0.1700932400888382	0.2233574604052825	1.2121547204418919	-0.439519	YES
Non-DV	Region53	Enhancer	chr2L	224	6008	Tollrm9rm10	0.3541189004462694	0.08620991826635359	-0.08497019144382446	0.3553586272687985	1.55228	YES
Non-DV	Region54	Enhancer	chr2L	18442	18705	gd7	-2.300073759904566	-1.5468400500795612	-1.3431338488111368	-5.190047658795264	-0.294556	NO
Non-DV	Region54	Enhancer	chr2L	18442	18705	Toll10B	2.4618980653349025	1.5427918823178506	0.8443959672481854	4.849085914900939	0.757982	NO
Non-DV	Region54	Enhancer	chr2L	18442	18705	Tollrm9rm10	-0.28324357333502437	0.26282547949950197	0.40989901788593247	0.38948092405041007	-0.633629	NO
Non-DV	Region55	Enhancer	chr2L	27035	27519	gd7	1.0932367770888949	0.470309832936551	-0.30858641832377065	1.2549601917016753	1.21406	YES
Non-DV	Region55	Enhancer	chr2L	27035	27519	Toll10B	-1.3969692719064588	-0.7088438556014744	-0.2808294615834813	-2.3866425890914145	-1.59286	YES
Non-DV	Region55	Enhancer	chr2L	27035	27519	Tollrm9rm10	0.4447530285259504	0.2422467919700043	0.5436023564775159	1.2306021769734705	0.488647	YES
Non-DV	Region56	Enhancer	chr2L	28009	29052	gd7	1.4119790043951417	0.9058594194655284	0.14095224613809923	2.4587906699987694	1.13498	YES
Non-DV	Region56	Enhancer	chr2L	28009	29052	Toll10B	-2.662001890137507	-1.4874328842412616	-0.2934583393999847	-4.442893113778753	-2.12657	YES
Non-DV	Region56	Enhancer	chr2L	28009	29052	Tollrm9rm10	1.7472035842008151	0.6306952001037169	0.1508701947652142	2.528768979069746	1.3406	YES
Non-DV	Region57	Enhancer	chr2L	35512	35929	gd7	1.603796288224993	0.15511408637296517	-0.774792077813057	0.9841182967849011	0.978823	NO
Non-DV	Region57	Enhancer	chr2L	35512	35929	Toll10B	-0.12581864711456767	0.5099376570298976	-0.7667547292087203	-0.38263571929339046	-1.57756	NO
Non-DV	Region57	Enhancer	chr2L	35512	35929	Tollrm9rm10	-1.9776178044427983	-0.91940049117328	1.4232208004517193	-1.473797495164359	0.800639	NO
Non-DV	Region58	Enhancer	chr2L	66674	67518	gd7	0.34102045758627647	0.30651487969829916	-0.6453144475866791	0.002220889697896522	-0.630472	YES
Non-DV	Region58	Enhancer	chr2L	66674	67518	Toll10B	0.06020979501979482	-0.13849315668558698	0.8117739827836388	0.7334906211178466	1.01266	YES
Non-DV	Region58	Enhancer	chr2L	66674	67518	Tollrm9rm10	-0.5394117461312379	-0.27676324777065997	-0.1874178712798414	-1.0035928651817392	-0.510899	YES
Non-DV	Region59	Enhancer	chr2L	89189	89518	gd7	3.6076162504069944	4.162302993780271	0.19131631726804313	7.961235561455308	1.57955	YES
Non-DV	Region59	Enhancer	chr2L	89189	89518	Toll10B	-1.552985494733761	-3.0886202352036207	3.0159505280760133	-1.6256552018613684	-0.501379	YES
Non-DV	Region59	Enhancer	chr2L	89189	89518	Tollrm9rm10	-2.7120764614959056	-2.1352291268963524	-3.0268292642262384	-7.874134852618496	-1.54228	YES
Non-DV	Region60	Enhancer	chr2L	90106	90445	gd7	0.2481916797635712	-1.2686234679741908	3.2903648246433255	2.2699330364327057	1.39872	YES
Non-DV	Region60	Enhancer	chr2L	90106	90445	Toll10B	2.74140879376147	5.457645786410201	-0.6471714490468667	7.5518831311248045	-0.549966	YES
Non-DV	Region60	Enhancer	chr2L	90106	90445	Tollrm9rm10	-4.080987388583898	-5.417446708545134	-2.3495160315722416	-11.847950128701273	-1.21878	YES
Non-DV	Region61	Enhancer	chr2L	91221	91973	gd7	1.975693330909295	3.4201057606346477	0.8520914791718909	6.247890570715834	2.55942	YES
Non-DV	Region61	Enhancer	chr2L	91221	91973	Toll10B	-0.4301518988705152	-2.3652029993023747	2.4782613913331897	-0.31709350683970017	-0.587857	YES
Non-DV	Region61	Enhancer	chr2L	91221	91973	Tollrm9rm10	-2.0599759242173645	-1.9864977784639972	-3.112751219562668	-7.15922492224403	-2.81034	YES
Non-DV	Region62	Enhancer	chr2L	102167	102646	gd7	1.196680859222669	0.24885949593357592	-0.7825404057378498	0.6629999494183951	0.815661	NO
Non-DV	Region62	Enhancer	chr2L	102167	102646	Toll10B	-0.4606564480202814	0.3436454995629659	0.4304591063834716	0.31344815792615616	-0.55624	NO
Non-DV	Region62	Enhancer	chr2L	102167	102646	Tollrm9rm10	-0.9741172215851924	-0.8375225109555376	0.2970313149798046	-1.5146084175609253	-0.384193	NO
Non-DV	Region63	Enhancer	chr2L	107736	108386	gd7	0.46809821351860387	-0.24989645545264305	-1.1984482359882072	-0.9802464779222464	-0.276675	NO
Non-DV	Region63	Enhancer	chr2L	107736	108386	Toll10B	0.17930776948298452	0.08783681480894072	1.1135141204229742	1.3806587047148995	0.745985	NO
Non-DV	Region63	Enhancer	chr2L	107736	108386	Tollrm9rm10	-0.8725829555659976	0.2593313402882983	0.02492884184387459	-0.5883227734338248	-0.642325	NO
Non-DV	Region64	Enhancer	chr2L	114532	114855	gd7	0.7398631681075564	0.0506167744418663	-0.08676568766996459	0.703714254879458	1.32783	YES
Non-DV	Region64	Enhancer	chr2L	114532	114855	Toll10B	-0.31740959187894235	0.36565182500128446	1.877516126865462	1.925758359987804	-0.368772	YES
Non-DV	Region64	Enhancer	chr2L	114532	114855	Tollrm9rm10	-0.5576825038302227	-0.5677376257677754	-1.6989633286049366	-2.824383458202935	-1.36956	YES
Non-DV	Region65	Enhancer	chr2L	155063	155938	gd7	0.2369143016043093	-0.08863936206580825	0.1528966618551837	0.3011716013936847	0.221834	NO
Non-DV	Region65	Enhancer	chr2L	155063	155938	Toll10B	-0.09978687324214992	0.09389091765908417	0.09708056637872424	0.09118461079565848	-0.0215079	NO
Non-DV	Region65	Enhancer	chr2L	155063	155938	Tollrm9rm10	-0.1811098226514005	0.00769293061068628	-0.2295281206141774	-0.40294501265489163	-0.284402	NO
Non-DV	Region66	Enhancer	chr2L	158885	159311	gd7	-0.14631731386359634	-0.16098669707379015	-0.8990977548502086	-1.2064017657875952	-0.351019	NO
Non-DV	Region66	Enhancer	chr2L	158885	159311	Toll10B	-0.12244886531984808	0.31223693370830263	-0.535522814897097	-0.34573474650864244	0.159777	NO
Non-DV	Region66	Enhancer	chr2L	158885	159311	Tollrm9rm10	0.363540630999349	-0.17643855444460269	1.3162623735743748	1.5033644501291212	0.275693	NO
Non-DV	Region67	Enhancer	chr2L	160417	162272	gd7	-0.1995765159133671	-0.00797528946182596	0.4314713822588768	0.22391957688368377	-0.0811898	NO
Non-DV	Region67	Enhancer	chr2L	160417	162272	Toll10B	0.463194150818005	0.00994202174958623	0.8335591910216715	1.3066953635892629	0.372992	NO
Non-DV	Region67	Enhancer	chr2L	160417	162272	Tollrm9rm10	-0.3658220457642517	-0.00131553372251979	-1.1773858570469435	-1.544523436533715	-0.40211	NO
Non-DV	Region68	Enhancer	chr2L	165473	165923	gd7	0.07532714463117024	-0.30742755495181096	0.8878623109890432	0.6557619006684026	0.0253473	NO
Non-DV	Region68	Enhancer	chr2L	165473	165923	Toll10B	-0.8871550412775516	-0.5055167967499935	-0.771430436630153	-2.164102274657698	-0.481265	NO
Non-DV	Region68	Enhancer	chr2L	165473	165923	Tollrm9rm10	1.1120407660481997	1.143459131001597	-0.06911472059006302	2.1863851764597335	0.631316	NO
Non-DV	Region69	Enhancer	chr2L	166163	167088	gd7	0.4010118137475573	0.4467001538764181	0.34440519306594575	1.192117160689921	0.421832	NO
Non-DV	Region69	Enhancer	chr2L	166163	167088	Toll10B	-0.952704238264056	-0.7053095996140057	0.17474214453547535	-1.4832716933425865	-0.754392	NO
Non-DV	Region69	Enhancer	chr2L	166163	167088	Tollrm9rm10	0.7651344066083691	0.27314946766994613	-0.47543546389305136	0.5628484103852638	0.448369	NO
Non-DV	Region70	Enhancer	chr2L	207184	207645	gd7	0.5396496159776286	0.04738573988055525	-0.40987582565119274	0.17715953020699113	0.618998	NO
Non-DV	Region70	Enhancer	chr2L	207184	207645	Toll10B	-0.36424237755115607	-0.1987096442395984	-0.26880514757050855	-0.831757169361263	-0.321591	NO
Non-DV	Region70	Enhancer	chr2L	207184	207645	Tollrm9rm10	-0.2252917489746349	0.1954401501401097	0.6234044621799851	0.59355286334546	-0.430939	NO
Non-DV	Region71	Enhancer	chr2L	220420	220886	gd7	0.23681827570310993	0.26622555097811956	-0.5213383543813818	-0.018294527700152274	0.24062	NO
Non-DV	Region71	Enhancer	chr2L	220420	220886	Toll10B	0.02487487602657042	-0.47086217098380057	-0.2602171320307241	-0.7062044269879543	-0.446735	NO
Non-DV	Region71	Enhancer	chr2L	220420	220886	Tollrm9rm10	-0.3514309085732306	0.2306594473709344	0.7156171158200804	0.5948456546177842	0.278519	NO
Non-DV	Region72	Enhancer	chr2L	221620	224740	gd7	-0.21114651530333087	0.08498615702251276	-0.424164657272618	-0.550325015553436	0.252026	NO
Non-DV	Region72	Enhancer	chr2L	221620	224740	Toll10B	0.128425189482898	-0.2423395283314198	0.19275964912999277	0.07884531028147096	-0.287405	NO
Non-DV	Region72	Enhancer	chr2L	221620	224740	Tollrm9rm10	0.10741483282378644	0.19728506948886773	0.19939582723263383	0.504095729545288	0.041468	NO
Non-DV	Region73	Enhancer	chr2L	224978	225429	gd7	0.2172296865510574	0.520978483325703	-0.00113230364348941	0.7370758662332709	0.522377	NO
Non-DV	Region73	Enhancer	chr2L	224978	225429	Toll10B	-0.05535186970300628	-0.9015474629024346	0.300310151828962	-0.6565891807764789	-0.643851	NO
Non-DV	Region73	Enhancer	chr2L	224978	225429	Tollrm9rm10	-0.21548143928836935	0.4246596788392936	-0.2832246883864655	-0.0740464488355412	0.152699	NO
Non-DV	Region74	Enhancer	chr2L	246472	247148	gd7	-0.2403481700377197	0.00425757686847109	-0.6503403507071446	-0.8864309438763932	0.342033	NO
Non-DV	Region74	Enhancer	chr2L	246472	247148	Toll10B	0.03465350793837334	-0.1971786335547193	0.4030777449521354	0.24055261933578942	-0.701996	NO
Non-DV	Region74	Enhancer	chr2L	246472	247148	Tollrm9rm10	0.2747691482928601	0.25850806303346413	0.2039381766434148	0.737215387969739	0.488761	NO
Non-DV	Region75	Enhancer	chr2L	247430	247810	gd7	-0.06330458054363913	-0.12253804723315094	-0.6679968104743021	-0.8538394382510922	-0.0821647	NO
Non-DV	Region75	Enhancer	chr2L	247430	247810	Toll10B	-0.05483387886670208	-0.06137412105947591	-0.14978527142044823	-0.2659932713466262	0.0600603	NO
Non-DV	Region75	Enhancer	chr2L	247430	247810	Tollrm9rm10	0.15982460449358077	0.26750149497169184	0.7431186275041779	1.1704447269694505	0.0331166	NO
Non-DV	Region76	Enhancer	chr2L	248757	249585	gd7	-0.13039981800008343	0.21195353346796175	-0.6847130084156465	-0.6031592929477683	0.357527	NO
Non-DV	Region76	Enhancer	chr2L	248757	249585	Toll10B	0.5348323606190258	-0.15096714472564793	0.7562978327373959	1.140163048630774	-0.224084	NO
Non-DV	Region76	Enhancer	chr2L	248757	249585	Tollrm9rm10	-0.5564938793264183	-0.11721174188679558	-0.0994420880202261	-0.7731477092334399	-0.195758	NO
Non-DV	Region77	Enhancer	chr2L	249822	251232	gd7	0.276999565511824	-0.1410191202200095	-1.0668849350313163	-0.9309044897395018	-0.017412	NO
Non-DV	Region77	Enhancer	chr2L	249822	251232	Toll10B	-0.3162268936454145	0.03678303023984129	-0.01141796790108701	-0.2908618313066602	0.233811	NO
Non-DV	Region77	Enhancer	chr2L	249822	251232	Tollrm9rm10	0.06109993296016809	0.16352066225127668	0.9712423556816646	1.1958629508931093	-0.29949	NO
Non-DV	Region78	Enhancer	chr2L	252153	252470	gd7	0.6185550934436019	-0.23886107522848052	-0.32188145579866473	0.057812562416456686	0.271097	NO
Non-DV	Region78	Enhancer	chr2L	252153	252470	Toll10B	-0.1825962206956996	-0.2004096739453285	-0.317369754901912	-0.7003756495429401	-0.00639855	NO
Non-DV	Region78	Enhancer	chr2L	252153	252470	Tollrm9rm10	-0.5794172345536945	0.6299671203557469	0.5901563090576002	0.6407061948596525	-0.375129	NO
Non-DV	Region79	Enhancer	chr2L	273416	273935	gd7	0.31531029110328324	-0.4328651446404013	-1.2963314794234222	-1.4138863329605402	-0.388342	YES
Non-DV	Region79	Enhancer	chr2L	273416	273935	Toll10B	-0.6632018493357865	0.5513712926209712	0.6557605874478494	0.543930030733034	1.24395	YES
Non-DV	Region79	Enhancer	chr2L	273416	273935	Tollrm9rm10	0.48416838357947856	-0.08720310811863542	0.5463100837874999	0.943275359248343	-1.17453	YES
Non-DV	Region80	Enhancer	chr2L	277007	278241	gd7	-0.28524605385342827	-0.25854944861183626	-0.5834595626788852	-1.1272550651441497	-0.124768	NO
Non-DV	Region80	Enhancer	chr2L	277007	278241	Toll10B	0.01504098131755746	-0.07487787124311715	0.10341993087189792	0.04358304094633823	0.166607	NO
Non-DV	Region80	Enhancer	chr2L	277007	278241	Tollrm9rm10	0.36176423051980305	0.4910276694609788	0.4273570745874273	1.280148974568209	-0.0542529	NO
Non-DV	Region81	Enhancer	chr2L	278601	279126	gd7	-0.28968895874650524	0.32335394390522726	-0.9698563315605204	-0.9361913464017984	0.267586	NO
Non-DV	Region81	Enhancer	chr2L	278601	279126	Toll10B	-0.3549135363656226	-0.4858258885523039	0.20101243500141044	-0.6397269899165161	-0.611694	NO
Non-DV	Region81	Enhancer	chr2L	278601	279126	Tollrm9rm10	0.8735574536296742	0.16449942169806775	0.6828291964312423	1.7208860717589842	0.469019	NO
Non-DV	Region82	Enhancer	chr2L	282210	283269	gd7	1.580985464506545	0.14439033997331266	0.29777518297982086	2.0231509874596787	0.589404	NO
Non-DV	Region82	Enhancer	chr2L	282210	283269	Toll10B	-1.2144239222055668	-0.21720844722728583	-0.8359162280701734	-2.2675485975030263	-0.875244	NO
Non-DV	Region82	Enhancer	chr2L	282210	283269	Tollrm9rm10	-0.45859519065523846	0.07381553461732485	0.5231316675166362	0.1383520114787226	0.378556	NO
Non-DV	Region83	Enhancer	chr2L	283860	284182	gd7	0.7273722345019072	0.6029758686689203	0.04433581875090621	1.3746839219217337	0.521577	YES
Non-DV	Region83	Enhancer	chr2L	283860	284182	Toll10B	-0.8840729807145908	-0.7513700858628038	-0.5355948458724759	-2.1710379124498704	-1.31017	YES
Non-DV	Region83	Enhancer	chr2L	283860	284182	Tollrm9rm10	0.2338575994488106	0.09905637545964334	0.46702917546152806	0.799943150369982	1.07761	YES
Non-DV	Region84	Enhancer	chr2L	285460	285868	gd7	1.0586432843918046	-0.1480897958283374	0.3695900077003985	1.2801434962638656	0.641483	NO
Non-DV	Region84	Enhancer	chr2L	285460	285868	Toll10B	-0.6101789401960005	-0.1988715861604458	-1.2896191163180857	-2.098669642674532	-0.585893	NO
Non-DV	Region84	Enhancer	chr2L	285460	285868	Tollrm9rm10	-0.5846566211088944	0.4908326645032045	0.8879127249087677	0.7940887683030778	-0.0963641	NO
Non-DV	Region85	Enhancer	chr2L	294945	295369	gd7	0.2182179905883428	-0.2298262723514407	-0.2488423528579655	-0.26045063462106344	-0.165049	NO
Non-DV	Region85	Enhancer	chr2L	294945	295369	Toll10B	0.32664677216497295	0.23140586765509885	0.936036882495216	1.4940895223152877	0.0944621	NO
Non-DV	Region85	Enhancer	chr2L	294945	295369	Tollrm9rm10	-0.7391121960202947	0.0361194972941244	-0.6619465183422872	-1.3649392170684576	0.102825	NO
Non-DV	Region86	Enhancer	chr2L	297698	298334	gd7	-0.0715528290731341	-0.17643539034690947	-0.6065216779573019	-0.8545098973773455	-0.442543	NO
Non-DV	Region86	Enhancer	chr2L	297698	298334	Toll10B	-0.08131768097856958	0.08632447890081862	-0.18638944632990137	-0.18138264840765234	0.592269	NO
Non-DV	Region86	Enhancer	chr2L	297698	298334	Tollrm9rm10	0.2070914067554555	0.15043458796855275	0.7224231560553311	1.0799491507793393	-0.194267	NO
Non-DV	Region87	Enhancer	chr2L	305669	306053	gd7	0.48829607249187257	-0.312718962261955	-0.4177933210016274	-0.24221621077170985	-0.12848	NO
Non-DV	Region87	Enhancer	chr2L	305669	306053	Toll10B	-0.8463455537930972	-0.18210140572382735	-1.308981895024679	-2.3374288545416033	-0.158633	NO
Non-DV	Region87	Enhancer	chr2L	305669	306053	Tollrm9rm10	0.5027188468220398	0.7168953965915729	1.615060852346836	2.8346750957604487	0.401915	NO
Non-DV	Region88	Enhancer	chr2L	347953	348270	gd7	-0.5356820577122469	0.09005919228151765	0.9598766760373066	0.5142538106065775	1.12273	YES
Non-DV	Region88	Enhancer	chr2L	347953	348270	Toll10B	0.16545721325178284	0.02065639646653466	-0.5778353673568021	-0.3917217576384846	-0.92523	YES
Non-DV	Region88	Enhancer	chr2L	347953	348270	Tollrm9rm10	0.49177244116555674	-0.16374730885262834	-0.31718179466875757	0.010843337644170836	-0.307582	YES
Non-DV	Region89	Enhancer	chr2L	354077	354643	gd7	1.5631356102199343	2.6128520048566526	0.5678193725230631	4.74380698759965	1.71149	YES
Non-DV	Region89	Enhancer	chr2L	354077	354643	Toll10B	-1.4609367272908236	-1.6893759333350815	-0.05923445637017802	-3.209547116996083	-2.17701	YES
Non-DV	Region89	Enhancer	chr2L	354077	354643	Tollrm9rm10	-0.09761359426692752	-1.6755847274566866	-0.4550990216259181	-2.2282973433495323	0.593912	YES
Non-DV	Region90	Enhancer	chr2L	354907	355265	gd7	0.08152233700019934	0.3265239382238028	1.0612092764753054	1.4692555516993075	1.03829	YES
Non-DV	Region90	Enhancer	chr2L	354907	355265	Toll10B	-0.6565351256621939	-0.0819088173599676	-0.652611800899844	-1.3910557439220055	-0.625021	YES
Non-DV	Region90	Enhancer	chr2L	354907	355265	Tollrm9rm10	0.7884108238259978	-0.38300662603073793	-0.33762780733646847	0.06777639045879141	-0.604174	YES
Non-DV	Region91	Enhancer	chr2L	356175	356749	gd7	1.127265826735795	-0.00809427182073152	0.43490767289026905	1.5540792278053324	0.151793	NO
Non-DV	Region91	Enhancer	chr2L	356175	356749	Toll10B	-1.3505067695390711	-0.03580473547690012	0.27747698893250644	-1.1088345160834647	-0.107916	NO
Non-DV	Region91	Enhancer	chr2L	356175	356749	Tollrm9rm10	0.33561406998742127	0.060331319321062	-0.6541466383511507	-0.25820124904266745	-0.0653959	NO
Non-DV	Region92	Enhancer	chr2L	357823	358103	gd7	0.2604457407054046	-0.11752125810445856	-1.322730604428088	-1.1798061218271418	-0.30763	NO
Non-DV	Region92	Enhancer	chr2L	357823	358103	Toll10B	0.02376122539446929	0.14162009699010042	0.6739371578176527	0.8393184802022224	0.833914	NO
Non-DV	Region92	Enhancer	chr2L	357823	358103	Tollrm9rm10	-0.3815773044423234	-0.01282523992492145	0.5528710534651965	0.15846850909795163	-0.720382	NO
Non-DV	Region93	Enhancer	chr2L	377626	378142	gd7	1.0182578849965922	-0.6371766840606821	0.5386743390743853	0.9197555400102955	-0.0560861	YES
Non-DV	Region93	Enhancer	chr2L	377626	378142	Toll10B	-1.790689351007675	-0.6361060539702016	-0.9195674980618048	-3.3463629030396813	-1.22904	YES
Non-DV	Region93	Enhancer	chr2L	377626	378142	Tollrm9rm10	1.0835838201096617	1.8168568800838891	0.38544456315794673	3.2858852633514974	1.78337	YES
Non-DV	Region94	Enhancer	chr2L	403750	404237	gd7	0.07009282837671196	0.36548357051799407	-1.1435450371513356	-0.7079686382566296	0.89561	NO
Non-DV	Region94	Enhancer	chr2L	403750	404237	Toll10B	-0.12091787032768404	-0.3631076456738802	-0.26312769919083284	-0.7471532151923971	-0.241436	NO
Non-DV	Region94	Enhancer	chr2L	403750	404237	Tollrm9rm10	0.07138182589574386	-0.064006967515489	1.2784972488511548	1.2858721072314097	-0.933878	NO
Non-DV	Region95	Enhancer	chr2L	414404	415407	gd7	-0.17924239435982806	-0.45253959027430984	-1.1209400228898434	-1.7527220075239813	-0.242246	NO
Non-DV	Region95	Enhancer	chr2L	414404	415407	Toll10B	-0.12104650791230784	0.15627922182879475	-0.2981202823915346	-0.2628875684750477	0.576776	NO
Non-DV	Region95	Enhancer	chr2L	414404	415407	Tollrm9rm10	0.4057543437136162	0.4733676146461056	1.2912682097404955	2.170390168100217	-0.456502	NO
Non-DV	Region96	Enhancer	chr2L	419855	420262	gd7	-0.1130319847170672	-0.34207069327716233	0.12491710429078264	-0.3301855737034469	-0.302611	NO
Non-DV	Region96	Enhancer	chr2L	419855	420262	Toll10B	-0.10407173482625123	0.0517456483018279	-0.18800234177845693	-0.24032842830288026	0.84	NO
Non-DV	Region96	Enhancer	chr2L	419855	420262	Tollrm9rm10	0.2937995991475011	0.4470112208532966	0.06549114939932135	0.806301969400119	-0.735928	NO
Non-DV	Region97	Enhancer	chr2L	421221	421676	gd7	0.0962538190920777	0.08801043105728634	-0.05234508720835524	0.1319191629410088	-0.0780617	NO
Non-DV	Region97	Enhancer	chr2L	421221	421676	Toll10B	0.02675896951741233	-0.00624518079493553	-0.5842345160387695	-0.5637207273162927	0.741328	NO
Non-DV	Region97	Enhancer	chr2L	421221	421676	Tollrm9rm10	-0.1656013633016644	-0.12450756477037923	0.6001011516767126	0.309992223604669	-0.917197	NO
Non-DV	Region98	Enhancer	chr2L	430887	431959	gd7	0.11140368999349128	0.10271277476038036	-0.5891884967203187	-0.37507203196644706	-0.137217	NO
Non-DV	Region98	Enhancer	chr2L	430887	431959	Toll10B	-0.3758018321753625	-0.13810899258676848	0.5376286041152002	0.023717779353069207	0.0242286	NO
Non-DV	Region98	Enhancer	chr2L	430887	431959	Tollrm9rm10	0.3645131854895547	0.03046890845710707	0.02153522836810161	0.41651732231476335	0.160772	NO
Non-DV	Region99	Enhancer	chr2L	441747	442435	gd7	2.012166802816445	0.2339725545981876	2.3610201847621153	4.607159542176748	0.881137	NO
Non-DV	Region99	Enhancer	chr2L	441747	442435	Toll10B	-3.0700839737229364	-1.1517680821189615	-2.6954100318483807	-6.917262087690279	-1.02232	NO
Non-DV	Region99	Enhancer	chr2L	441747	442435	Tollrm9rm10	1.500711396350416	1.1942552107441915	0.425763081635344	3.1207296887299516	0.169237	NO
Non-DV	Region100	Enhancer	chr2L	452821	453223	gd7	-0.2059599378178772	0.02332901410708258	-1.4015362752646208	-1.5841671989754154	-0.913594	YES
Non-DV	Region100	Enhancer	chr2L	452821	453223	Toll10B	0.2548602703963942	-0.22114875391904537	0.2024830367015447	0.2361945531788935	1.14152	YES
Non-DV	Region100	Enhancer	chr2L	452821	453223	Tollrm9rm10	-0.0724114673587178	0.2619167422865458	1.0700458376244897	1.2595511125523178	-0.288519	YES
Non-DV	Region101	Enhancer	chr2L	455344	455670	gd7	0.5435404496645503	-0.11304111330250805	0.01481544484871678	0.445314781210759	0.0796634	NO
Non-DV	Region101	Enhancer	chr2L	455344	455670	Toll10B	-0.00768915198963297	-0.30051538979624237	2.540646312392101e-4	-0.30795047715463614	0.464751	NO
Non-DV	Region101	Enhancer	chr2L	455344	455670	Tollrm9rm10	-0.7180214395212832	0.574480631586903	-0.01357768891625178	-0.15711849685063195	-0.757166	NO
Non-DV	Region102	Enhancer	chr2L	478925	479403	gd7	0.4921062275373995	-0.5074038845809072	1.7492810528228662	1.7339833957793584	-0.0266987	NO
Non-DV	Region102	Enhancer	chr2L	478925	479403	Toll10B	0.0798763778207724	0.0117560241625128	-0.23490741922018388	-0.14327501723689867	-0.0876873	NO
Non-DV	Region102	Enhancer	chr2L	478925	479403	Tollrm9rm10	-0.7688097431904998	0.7504018146995517	-1.3524042423315876	-1.3708121708225356	0.159387	NO
Non-DV	Region103	Enhancer	chr2L	480736	481586	gd7	0.31293490918042666	-0.3407638845796631	1.1626800238485429	1.1348510484493064	-0.737148	NO
Non-DV	Region103	Enhancer	chr2L	480736	481586	Toll10B	-0.1111599911628176	0.6533441289784924	0.04506595582364642	0.5872500936393212	0.243381	NO
Non-DV	Region103	Enhancer	chr2L	480736	481586	Tollrm9rm10	-0.2674536501764582	-0.36329405475594	-1.0893272481783678	-1.720074953110766	0.706725	NO
Non-DV	Region104	Enhancer	chr2L	486906	487196	gd7	0.7486388017549197	0.6099159615557392	2.054854924865915	3.413409688176574	-0.649094	YES
Non-DV	Region104	Enhancer	chr2L	486906	487196	Toll10B	-0.13429076591745998	0.28121911077522577	-0.302081567796356	-0.15515322293859019	-0.0969532	YES
Non-DV	Region104	Enhancer	chr2L	486906	487196	Tollrm9rm10	-0.8198229844585245	-1.298851841605527	-1.563908686999217	-3.6825835130632685	1.05383	YES
Non-DV	Region105	Enhancer	chr2L	490053	491176	gd7	1.4430059311934529	0.01243961408561853	2.0971136601986715	3.552559205477743	-0.190088	NO
Non-DV	Region105	Enhancer	chr2L	490053	491176	Toll10B	-0.3834474775214457	0.18956970465257345	-0.6529656038163123	-0.8468433766851846	0.91006	NO
Non-DV	Region105	Enhancer	chr2L	490053	491176	Tollrm9rm10	-1.4098468877826436	-0.27349774433481083	-1.2698387338053008	-2.9531833659227553	-0.992443	NO
Non-DV	Region106	Enhancer	chr2L	491937	492295	gd7	1.1801606563967857	0.5270637302604628	2.452406606376674	4.159630993033923	0.449216	NO
Non-DV	Region106	Enhancer	chr2L	491937	492295	Toll10B	-0.4945106946710627	-0.2919229198751741	-1.4354983103654977	-2.2219319249117344	0.0811851	NO
Non-DV	Region106	Enhancer	chr2L	491937	492295	Tollrm9rm10	-0.9056855037938812	-0.4036453469256253	-0.8490135110409947	-2.158344361760501	-0.748853	NO
Non-DV	Region107	Enhancer	chr2L	501595	502174	gd7	2.6518226801671405	1.3013732580068595	2.9166126431656325	6.869808581339632	0.526042	NO
Non-DV	Region107	Enhancer	chr2L	501595	502174	Toll10B	-1.5421421779766034	-1.4132107583099145	-0.04313230619454724	-2.998485242481065	-0.174958	NO
Non-DV	Region107	Enhancer	chr2L	501595	502174	Tollrm9rm10	-1.4458039612549909	-0.0662724215858605	-2.584779381718888	-4.09685576455974	-0.502561	NO
Non-DV	Region108	Enhancer	chr2L	510494	510984	gd7	1.0426892779799612	-0.4181367380246068	1.565692651042793	2.1902451909981475	0.469436	NO
Non-DV	Region108	Enhancer	chr2L	510494	510984	Toll10B	-0.02493694446656527	0.554196336330406	0.15818738061303647	0.6874467724768772	-0.701589	NO
Non-DV	Region108	Enhancer	chr2L	510494	510984	Tollrm9rm10	-1.363473027182575	-0.11323936177808236	-1.5591984154158371	-3.0359108043764946	0.307735	NO
Non-DV	Region109	Enhancer	chr2L	514214	514792	gd7	2.076801524977498	1.7303151962708656	4.272454232003271	8.079570953251634	0.682501	NO
Non-DV	Region109	Enhancer	chr2L	514214	514792	Toll10B	-1.1614597407282314	-1.26012113580591	-2.9136083395590657	-5.335189216093207	-0.0581931	NO
Non-DV	Region109	Enhancer	chr2L	514214	514792	Tollrm9rm10	-1.195580411345497	-0.9196871924801449	-1.088430348192566	-3.203697952018208	-0.886062	NO
Non-DV	Region110	Enhancer	chr2L	515269	515648	gd7	2.500646089750926	1.8863399946265171	2.7865773732526424	7.1735634576300855	0.679712	NO
Non-DV	Region110	Enhancer	chr2L	515269	515648	Toll10B	-0.10308745644045832	-0.30641714124730224	-0.9234884890313704	-1.3329930867191309	0.264749	NO
Non-DV	Region110	Enhancer	chr2L	515269	515648	Tollrm9rm10	-3.210791351005688	-2.436725214941352	-1.634460069341016	-7.281976635288056	-1.32984	NO
Non-DV	Region111	Enhancer	chr2L	516317	517177	gd7	1.4750895698353343	0.4993954222549561	2.793010961427571	4.767495953517861	1.34009	YES
Non-DV	Region111	Enhancer	chr2L	516317	517177	Toll10B	0.2839526254085792	0.25148117351410826	-0.1491487963682663	0.3862850025544211	0.0794865	YES
Non-DV	Region111	Enhancer	chr2L	516317	517177	Tollrm9rm10	-2.365385221369201	-1.0920048563128435	-2.3731654345603626	-5.830555512242407	-2.00839	YES
Non-DV	Region112	Enhancer	chr2L	517544	519906	gd7	3.2712767308056048	4.136929114846062	1.4403343136416102	8.848540159293277	1.94536	YES
Non-DV	Region112	Enhancer	chr2L	517544	519906	Toll10B	-1.7725523754435626	-2.386899427121488	0.08025659048997229	-4.079195212075079	-0.557921	YES
Non-DV	Region112	Enhancer	chr2L	517544	519906	Tollrm9rm10	-1.9610501458887275	-3.039774018963805	-1.3725862427664886	-6.373410407619021	-1.98205	YES
Non-DV	Region113	Enhancer	chr2L	521008	523965	gd7	1.03079158057207	1.172361372324523	1.0941539574354275	3.2973069103320203	0.38757	NO
Non-DV	Region113	Enhancer	chr2L	521008	523965	Toll10B	-0.2361001014105748	-0.7267698403305233	0.29862843778910114	-0.6642415039519969	-0.16073	NO
Non-DV	Region113	Enhancer	chr2L	521008	523965	Tollrm9rm10	-1.058802921034353	-0.7937896086559327	-1.2676357254304944	-3.12022825512078	-0.326145	NO
Non-DV	Region114	Enhancer	chr2L	524428	525088	gd7	2.3169005170897456	1.747799910011517	1.8512566641698616	5.915957091271125	5.38959	YES
Non-DV	Region114	Enhancer	chr2L	524428	525088	Toll10B	-1.0411222442822663	-0.6657962513387014	-0.8612943228001337	-2.5682128184211015	-2.01567	YES
Non-DV	Region114	Enhancer	chr2L	524428	525088	Tollrm9rm10	-1.6819345062391642	-1.7446485759431511	-0.8513289605448054	-4.277912042727121	-4.83966	YES
Non-DV	Region115	Enhancer	chr2L	538660	539313	gd7	3.037020475165213	1.8079685774486265	0.8729130639404147	5.717902116554254	5.66757	YES
Non-DV	Region115	Enhancer	chr2L	538660	539313	Toll10B	-1.188140296285073	-1.252983673590701	-0.8609583354170935	-3.3020823052928674	-2.70912	YES
Non-DV	Region115	Enhancer	chr2L	538660	539313	Tollrm9rm10	-2.4461302433103573	-1.0465367064113171	0.02908123995459922	-3.463585709767075	-4.27203	YES
Non-DV	Region116	Enhancer	chr2L	540651	541275	gd7	-0.09651376930360275	-0.8482432725036364	0.5368831789849234	-0.40787386282231575	2.31559	YES
Non-DV	Region116	Enhancer	chr2L	540651	541275	Toll10B	0.5481431557188716	0.5257625612436115	0.1788015954586086	1.2527073124210917	-1.39443	YES
Non-DV	Region116	Enhancer	chr2L	540651	541275	Tollrm9rm10	-0.6201128944002512	0.5744413730705681	-0.6525510081103681	-0.6982225294400513	-1.34673	YES
Non-DV	Region117	Enhancer	chr2L	542147	542633	gd7	0.41309123013609594	-0.11504994745328788	-0.22236850639423011	0.07567277628857795	-0.401475	NO
Non-DV	Region117	Enhancer	chr2L	542147	542633	Toll10B	-0.01697498332287016	0.27018213803075153	0.07179174397187094	0.3249988986797523	0.712453	NO
Non-DV	Region117	Enhancer	chr2L	542147	542633	Tollrm9rm10	-0.5304772401056594	-0.1892981420846767	0.1322304314994612	-0.587544950690875	-0.419061	NO
Non-DV	Region118	Enhancer	chr2L	544313	544788	gd7	0.4530347342884712	0.19777490942411644	2.909335163174668	3.5601448068872554	0.451484	NO
Non-DV	Region118	Enhancer	chr2L	544313	544788	Toll10B	-0.02603586912143847	-0.17788033248123908	-1.622537123779375	-1.8264533253820527	-0.03204	NO
Non-DV	Region118	Enhancer	chr2L	544313	544788	Tollrm9rm10	-0.5716266090106259	-0.05963987870217814	-1.0833189607618083	-1.7145854484746124	-0.595092	NO
Non-DV	Region119	Enhancer	chr2L	560126	560513	gd7	0.7975785043507998	0.30417238054297235	-0.10813008701370098	0.9936207978800712	0.7579	NO
Non-DV	Region119	Enhancer	chr2L	560126	560513	Toll10B	-0.01270460899004347	-0.6697981327317087	-0.3215864769895243	-1.0040892187112764	-0.125075	NO
Non-DV	Region119	Enhancer	chr2L	560126	560513	Tollrm9rm10	-1.0516638896406112	0.4406567728366432	0.4017233691846588	-0.20928374761930923	-0.900137	NO
Non-DV	Region120	Enhancer	chr2L	564008	564504	gd7	0.24721716757220316	0.17733047911093971	-0.656672261083206	-0.2321246144000631	-0.00155875	NO
Non-DV	Region120	Enhancer	chr2L	564008	564504	Toll10B	0.08285481889598842	-0.1116088984307681	-1.2984269628894172	-1.3271810424241968	0.471985	NO
Non-DV	Region120	Enhancer	chr2L	564008	564504	Tollrm9rm10	-0.44464494588582487	-0.11781303899703297	1.8201151049971604	1.2576571201143025	-0.652146	NO
Non-DV	Region121	Enhancer	chr2L	567809	568169	gd7	0.02699216257596546	-0.5173824232479499	-1.269025756317435	-1.7594160169894195	0.202757	NO
Non-DV	Region121	Enhancer	chr2L	567809	568169	Toll10B	0.0910115021234102	0.439293086590836	0.6249266366041368	1.155231225318383	0.278068	NO
Non-DV	Region121	Enhancer	chr2L	567809	568169	Tollrm9rm10	-0.1606188326312196	0.19101374192265372	0.5509132027582396	0.5813081120496737	-0.672708	NO
Non-DV	Region122	Enhancer	chr2L	573971	574721	gd7	0.05398049114493251	-0.1845538918766587	-1.0348353531152243	-1.1654087538469504	-0.872421	YES
Non-DV	Region122	Enhancer	chr2L	573971	574721	Toll10B	-0.10587316197698755	-0.24988096606912777	-1.078355568302282	-1.4341096963483975	0.152059	YES
Non-DV	Region122	Enhancer	chr2L	573971	574721	Tollrm9rm10	0.07240740411262744	0.6144329872010043	1.952248618861283	2.639089010174915	1.02494	YES
Non-DV	Region123	Enhancer	chr2L	594563	595282	gd7	-0.2600439062201795	-0.00520227860800137	0.10079077683606016	-0.1644554079921207	0.729344	NO
Non-DV	Region123	Enhancer	chr2L	594563	595282	Toll10B	1.038942353338177	-0.18904061293864105	-0.02204915276849116	0.8278525876310447	-0.673459	NO
Non-DV	Region123	Enhancer	chr2L	594563	595282	Tollrm9rm10	-1.0719940610396592	0.2618582047016751	-0.06986470153957204	-0.8800005578775562	-0.0994157	NO
Non-DV	Region124	Enhancer	chr2L	597717	598193	gd7	0.3475001777637883	0.47805766500950175	0.10231455651913682	0.9278723992924268	0.166317	NO
Non-DV	Region124	Enhancer	chr2L	597717	598193	Toll10B	-0.4598128135589056	-0.609492955722736	-0.6620529586631934	-1.7313587279448348	0.0659769	NO
Non-DV	Region124	Enhancer	chr2L	597717	598193	Tollrm9rm10	0.16292917048499345	0.09705542295997376	0.5345281306083707	0.7945127240533378	-0.327052	NO
Non-DV	Region125	Enhancer	chr2L	599461	599883	gd7	0.7250149920776423	0.7435980154344352	-0.05034463733661747	1.41826837017546	0.283969	YES
Non-DV	Region125	Enhancer	chr2L	599461	599883	Toll10B	-1.0932684283722505	-1.5681764519444592	-0.8188521041202552	-3.480296984436965	-1.09158	YES
Non-DV	Region125	Enhancer	chr2L	599461	599883	Tollrm9rm10	0.5230497048989357	0.9842059272846428	0.8203662027270151	2.3276218349105937	1.11112	YES
Non-DV	Region126	Enhancer	chr2L	600510	601005	gd7	0.667112359683069	1.658399123434284	0.13952392348232637	2.4650354065996796	0.468004	NO
Non-DV	Region126	Enhancer	chr2L	600510	601005	Toll10B	-0.01685153148063969	-1.5318712316469083	-0.5089594508932062	-2.0576822140207542	-0.460523	NO
Non-DV	Region126	Enhancer	chr2L	600510	601005	Tollrm9rm10	-0.871123425781589	-0.44595702353308586	0.3561281343753488	-0.960952314939326	-0.0244485	NO
Non-DV	Region127	Enhancer	chr2L	601494	602023	gd7	0.12823804006204856	0.5105311391696347	0.4607564954589112	1.0995256746905944	0.403857	NO
Non-DV	Region127	Enhancer	chr2L	601494	602023	Toll10B	-0.28116665761889414	-0.8777296217322096	-0.681078828473559	-1.839975107824663	-0.683542	NO
Non-DV	Region127	Enhancer	chr2L	601494	602023	Tollrm9rm10	0.2125547425641363	0.40843292467119247	0.2298581737786952	0.8508458410140239	0.375604	NO
Non-DV	Region128	Enhancer	chr2L	701631	702371	gd7	1.095792445413741	0.6059232720526653	0.6723284238462306	2.3740441413126367	0.401847	YES
Non-DV	Region128	Enhancer	chr2L	701631	702371	Toll10B	-1.5116743572098414	-0.1927644013951757	-1.0685643912247214	-2.7730031498297385	-1.47096	YES
Non-DV	Region128	Enhancer	chr2L	701631	702371	Tollrm9rm10	0.5981636016568134	-0.6559594031698514	0.4061517582208425	0.3483559567078045	1.47012	YES
Non-DV	Region129	Enhancer	chr2L	708328	708623	gd7	1.2153175691204177	0.6712208575157741	0.5346076223391353	2.421146048975327	0.996549	YES
Non-DV	Region129	Enhancer	chr2L	708328	708623	Toll10B	-2.0523169932007312	-0.6220671767583973	-1.1392478399392376	-3.8136320098983663	-1.98769	YES
Non-DV	Region129	Enhancer	chr2L	708328	708623	Tollrm9rm10	1.1771777641958894	-0.1777325504641102	0.5970332958749451	1.5964785096067242	1.34413	YES
Non-DV	Region130	Enhancer	chr2L	712746	713077	gd7	0.4895250940597292	-0.0439314171653697	1.06123930083108	1.5068329777254397	0.426582	YES
Non-DV	Region130	Enhancer	chr2L	712746	713077	Toll10B	-2.253172691015316	-0.27345997298541114	-2.903478696543898	-5.4301113605446245	-1.72436	YES
Non-DV	Region130	Enhancer	chr2L	712746	713077	Tollrm9rm10	2.4246238400265048	0.43376981605319215	1.792794101470048	4.651187757549745	1.7864	YES
Non-DV	Region131	Enhancer	chr2L	713296	713808	gd7	0.9975578473529444	-0.16737538257347076	1.8243989081576637	2.6545813729371375	-0.593561	YES
Non-DV	Region131	Enhancer	chr2L	713296	713808	Toll10B	-2.5958929536375592	-0.33151142401542394	-2.3736791757085025	-5.301083553361486	-0.808208	YES
Non-DV	Region131	Enhancer	chr2L	713296	713808	Tollrm9rm10	2.212282623467891	0.6981748060033779	0.6043235928699774	3.5147810223412463	1.96125	YES
Non-DV	Region132	Enhancer	chr2L	714812	715627	gd7	1.1104509743403457	0.22255747716837265	1.066881616040312	2.3998900675490304	0.193687	NO
Non-DV	Region132	Enhancer	chr2L	714812	715627	Toll10B	-2.0366690667982734	-0.7019638692116904	-1.9437655891047791	-4.682398525114743	-0.733702	NO
Non-DV	Region132	Enhancer	chr2L	714812	715627	Tollrm9rm10	1.29634039163504	0.6071173217262035	0.8793448402186937	2.7828025535799372	0.742845	NO
Non-DV	Region133	Enhancer	chr2L	740080	740419	gd7	1.5669130654945715	1.262405775663502	0.7802838305602895	3.6096026717183634	-0.463076	YES
Non-DV	Region133	Enhancer	chr2L	740080	740419	Toll10B	-0.3214052484875509	2.5400440699359677	0.7555760078911544	2.974214829339571	-0.384449	YES
Non-DV	Region133	Enhancer	chr2L	740080	740419	Tollrm9rm10	-1.660756130295161	-5.319182563318134	-1.4175839303725488	-8.397522623985843	1.18893	YES
Non-DV	Region134	Enhancer	chr2L	819784	820238	gd7	-0.03415060938914595	-0.32517004290490054	-0.7289837845215668	-1.0883044368156132	-0.383635	NO
Non-DV	Region134	Enhancer	chr2L	819784	820238	Toll10B	-0.1649896107795405	-0.12485949898211306	-1.284530117730698	-1.5743792274923516	0.44411	NO
Non-DV	Region134	Enhancer	chr2L	819784	820238	Tollrm9rm10	0.2713638016827686	0.6587844341881152	1.8720582757943969	2.802206511665281	-0.0723019	NO
Non-DV	Region135	Enhancer	chr2L	821252	821826	gd7	-0.03452997330863942	-0.02574873570470236	-0.4941421726195758	-0.5544208816329176	-0.214027	NO
Non-DV	Region135	Enhancer	chr2L	821252	821826	Toll10B	0.01601249123302188	-0.11751175014320182	-0.4258216456504892	-0.5273209045606692	0.570331	NO
Non-DV	Region135	Enhancer	chr2L	821252	821826	Tollrm9rm10	0.02438842113778803	0.1967750154227267	0.8478793890011079	1.0690428255616227	-0.487539	NO
Non-DV	Region136	Enhancer	chr2L	825598	826857	gd7	-0.3057611018641843	0.4802073416878354	-9.093759694161826e-4	0.17353686385423492	-0.278933	NO
Non-DV	Region136	Enhancer	chr2L	825598	826857	Toll10B	0.3613602614989789	0.2881519823159328	-0.12822794374651772	0.521284300068394	0.514874	NO
Non-DV	Region136	Enhancer	chr2L	825598	826857	Tollrm9rm10	-0.08426016440797868	-1.1123025565611109	0.1221865855375465	-1.074376135431543	-0.318716	NO
Non-DV	Region137	Enhancer	chr2L	849755	851292	gd7	1.086850550691646	-0.0036884241591973	-0.48466762242970585	0.5984945041027427	-0.232115	NO
Non-DV	Region137	Enhancer	chr2L	849755	851292	Toll10B	-1.0803991929562786	-0.361971771892976	-0.28405730585232314	-1.726428270701578	-0.119416	NO
Non-DV	Region137	Enhancer	chr2L	849755	851292	Tollrm9rm10	0.02046708956086342	0.4919295014664089	0.7051700101733338	1.2175666012006061	0.49434	NO
Non-DV	Region138	Enhancer	chr2L	852446	853070	gd7	-0.08947969207425885	-0.6466869512866305	-0.21233632842438316	-0.9485029717852724	-0.328059	YES
Non-DV	Region138	Enhancer	chr2L	852446	853070	Toll10B	-0.03030897066519949	0.39890437488152947	-0.7745641828907137	-0.40596877867438375	-0.933827	YES
Non-DV	Region138	Enhancer	chr2L	852446	853070	Tollrm9rm10	0.1613755680746052	0.4405360192926629	0.924276396936148	1.526187984303416	1.75933	YES
Non-DV	Region139	Enhancer	chr2L	855263	855622	gd7	1.3012659947350067	2.065161206663317	1.076456042744382	4.442883244142705	1.03613	YES
Non-DV	Region139	Enhancer	chr2L	855263	855622	Toll10B	-0.9073541511965374	-1.8287853611287148	-0.17540575720073215	-2.9115452695259845	-0.466386	YES
Non-DV	Region139	Enhancer	chr2L	855263	855622	Tollrm9rm10	-0.5035289801762146	-0.6612362690221886	-0.8030295550974177	-1.9677948042958209	-0.821054	YES
Non-DV	Region140	Enhancer	chr2L	865705	866234	gd7	-0.26358027313739824	0.2853911394778589	0.71408129967777	0.7358921660182307	0.705848	NO
Non-DV	Region140	Enhancer	chr2L	865705	866234	Toll10B	0.4988250598104133	-1.069052966318336	-0.5820659369128935	-1.152293843420816	-0.947207	NO
Non-DV	Region140	Enhancer	chr2L	865705	866234	Tollrm9rm10	-0.3287526474165233	1.0054719810891657	-0.0919067015106186	0.5848126321620237	0.313386	NO
Non-DV	Region141	Enhancer	chr2L	867041	868514	gd7	0.6435583300561047	0.15473810404377522	0.6546015071383189	1.4528979412381988	1.20234	YES
Non-DV	Region141	Enhancer	chr2L	867041	868514	Toll10B	-1.552457841836569	-0.3797875417570018	-1.0236396490528783	-2.9558850326464494	-1.55997	YES
Non-DV	Region141	Enhancer	chr2L	867041	868514	Tollrm9rm10	1.2600790874356107	0.27663786696691667	0.3795886141570829	1.9163055685596102	0.459646	YES
Non-DV	Region142	Enhancer	chr2L	869648	869844	gd7	-0.10208811016242925	-0.3136789181156426	0.24276476819373605	-0.17300226008433578	-0.00460084	NO
Non-DV	Region142	Enhancer	chr2L	869648	869844	Toll10B	0.3396768679887361	0.1980006793323998	-0.10870850204144816	0.4289690452796877	0.15577	NO
Non-DV	Region142	Enhancer	chr2L	869648	869844	Tollrm9rm10	-0.32760572802911336	0.20762449318207513	-0.11564986459374854	-0.23563109944078678	-0.20944	NO
Non-DV	Region143	Enhancer	chr2L	870516	871957	gd7	-0.4264550741405851	-0.19974370138035868	-0.2069341049414379	-0.8331328804623817	0.158268	NO
Non-DV	Region143	Enhancer	chr2L	870516	871957	Toll10B	0.00552915297956081	0.05531522877220152	0.10330408297542493	0.16414846472718725	-0.0982687	NO
Non-DV	Region143	Enhancer	chr2L	870516	871957	Tollrm9rm10	0.5640393413631305	0.22729623345646752	0.08850953890701806	0.8798451137266161	-0.0879431	NO
Non-DV	Region144	Enhancer	chr2L	901304	901796	gd7	-2.7301073012317	-1.1352848332309244	-0.318270077798401	-4.183662212261026	-0.644795	YES
Non-DV	Region144	Enhancer	chr2L	901304	901796	Toll10B	0.579075964600331	0.7034585302284388	1.879522756749986	3.162057251578756	-0.905475	YES
Non-DV	Region144	Enhancer	chr2L	901304	901796	Tollrm9rm10	2.86753157417162	0.7691247478901418	-1.492456840412718	2.1441994816490437	2.16867	YES
Non-DV	Region145	Enhancer	chr2L	996816	997070	gd7	-0.6209844363544375	-0.01654986297855242	-0.27437880351615507	-0.911913102849145	-0.118533	YES
Non-DV	Region145	Enhancer	chr2L	996816	997070	Toll10B	0.8774600897945336	1.148732010039784	-0.235349969784134	1.7908421300501836	1.21715	YES
Non-DV	Region145	Enhancer	chr2L	996816	997070	Tollrm9rm10	-0.36741276123308775	-1.5184917207520705	0.4697614386975956	-1.4161430432875626	-1.51954	YES
Non-DV	Region146	Enhancer	chr2L	1006494	1006868	gd7	-1.5710084536358355	-1.7402179362706125	0.5444709149408962	-2.766755474965552	-0.0213531	NO
Non-DV	Region146	Enhancer	chr2L	1006494	1006868	Toll10B	0.12906981362738354	0.5477709965371754	1.2557224889131875	1.9325632990777464	0.321214	NO
Non-DV	Region146	Enhancer	chr2L	1006494	1006868	Tollrm9rm10	1.929225294158622	1.8917830152987245	-1.6786889310461823	2.1423193784111643	-0.415081	NO
Non-DV	Region147	Enhancer	chr2L	1062414	1062900	gd7	-0.5294062644228085	-1.1386080332031758	0.04773432462757487	-1.6202799729984094	-0.175535	NO
Non-DV	Region147	Enhancer	chr2L	1062414	1062900	Toll10B	0.0837090189501021	0.01221380141993546	0.26779968635391005	0.3637225067239476	-0.135436	NO
Non-DV	Region147	Enhancer	chr2L	1062414	1062900	Tollrm9rm10	0.5951348422202271	1.7029271547045013	-0.29644438617955615	2.001617610745172	0.436406	NO
Non-DV	Region148	Enhancer	chr2L	1063108	1063405	gd7	-1.6383938309059107	-0.9943452434941478	0.4970647059110392	-2.135674368489019	-0.542666	YES
Non-DV	Region148	Enhancer	chr2L	1063108	1063405	Toll10B	0.975728197125916	0.768701944489712	-1.2415301114301367	0.5029000301854912	-0.630001	YES
Non-DV	Region148	Enhancer	chr2L	1063108	1063405	Tollrm9rm10	0.8619107851226172	0.46863733941703906	0.7276406489236826	2.058188773463339	1.64209	YES
Non-DV	Region149	Enhancer	chr2L	1066045	1067117	gd7	1.4056148764485317	1.3321444985988335	0.22401940818066388	2.961778783228029	0.293871	NO
Non-DV	Region149	Enhancer	chr2L	1066045	1067117	Toll10B	-2.0693283580803254	-0.8869486708534527	-0.5849144927532769	-3.541191521687055	-0.355403	NO
Non-DV	Region149	Enhancer	chr2L	1066045	1067117	Tollrm9rm10	0.9453722513628884	-0.8198450117680202	0.3519548489197683	0.4774820885146365	0.0764681	NO
Non-DV	Region150	Enhancer	chr2L	1067653	1068987	gd7	0.23868932748506716	0.8229402396303582	-0.35006445212198656	0.7115651149934388	0.165952	NO
Non-DV	Region150	Enhancer	chr2L	1067653	1068987	Toll10B	-0.5026574884862179	-0.33835231860055165	0.29025092008408543	-0.5507588870026842	-0.289317	NO
Non-DV	Region150	Enhancer	chr2L	1067653	1068987	Tollrm9rm10	0.3673553161050864	-0.7880448551050636	0.04041342137049661	-0.38027611762948055	0.16604	NO
Non-DV	Region151	Enhancer	chr2L	1076088	1078185	gd7	-0.1124681170149637	-0.04832479768009284	-0.9824490205961	-1.1432419352911565	-0.605272	NO
Non-DV	Region151	Enhancer	chr2L	1076088	1078185	Toll10B	-0.2858545027177544	-0.03484976554614681	0.5009293883395403	0.180225120075639	0.627205	NO
Non-DV	Region151	Enhancer	chr2L	1076088	1078185	Tollrm9rm10	0.5415950830314846	0.11979768992658822	0.4102935829302556	1.0716863558883285	-0.0122017	NO
Non-DV	Region152	Enhancer	chr2L	1108094	1108541	gd7	0.5645362927935531	0.00741281189004464	-0.5239646368922798	0.04798446779131796	-0.631963	NO
Non-DV	Region152	Enhancer	chr2L	1108094	1108541	Toll10B	-0.37978716870955825	0.03801000693146212	-0.11608560861141744	-0.45786277038951356	0.966107	NO
Non-DV	Region152	Enhancer	chr2L	1108094	1108541	Tollrm9rm10	-0.23739425673888095	-0.06226538244331621	0.5815606519364365	0.2819010127542393	-0.444246	NO
Non-DV	Region153	Enhancer	chr2L	1118106	1118528	gd7	0.3701167803962728	0.4432271431677056	-1.3608002038221276	-0.5474562802581492	-0.740708	NO
Non-DV	Region153	Enhancer	chr2L	1118106	1118528	Toll10B	0.388212587282579	0.32672813637724757	-0.00417576173829647	0.7107649619215302	0.976312	NO
Non-DV	Region153	Enhancer	chr2L	1118106	1118528	Tollrm9rm10	-1.0268886727116189	-1.1082936325938382	1.228977122568704	-0.906205182736753	-0.30436	NO
Non-DV	Region154	Enhancer	chr2L	1118804	1120220	gd7	0.5932964126864251	0.12206855391276283	-0.05950847368130359	0.6558564929178843	0.586717	NO
Non-DV	Region154	Enhancer	chr2L	1118804	1120220	Toll10B	0.12363298652533287	0.08668096078515822	0.3081857006383657	0.5184996479488568	0.452336	NO
Non-DV	Region154	Enhancer	chr2L	1118804	1120220	Tollrm9rm10	-0.9642684107054657	-0.3007958326850774	-0.23812728851503737	-1.5031915319055804	-1.45818	NO
Non-DV	Region155	Enhancer	chr2L	1142696	1142978	gd7	0.6313409217622411	0.1469331891133994	1.5836974144426597	2.3619715253183	-1.0783	YES
Non-DV	Region155	Enhancer	chr2L	1142696	1142978	Toll10B	0.5829240373868373	-0.10526443871017176	-0.38404747315599114	0.0936121255206744	1.07318	YES
Non-DV	Region155	Enhancer	chr2L	1142696	1142978	Tollrm9rm10	-1.64324925376312	-0.08043673536689397	-1.0621806191564778	-2.785866608286492	0.0395299	YES
Non-DV	Region156	Enhancer	chr2L	1150417	1151092	gd7	-0.1868964044735515	-0.11168912615150664	0.17122319564893845	-0.12736233497611968	-1.29623	YES
Non-DV	Region156	Enhancer	chr2L	1150417	1151092	Toll10B	0.2413690357222975	0.13554579733495314	-0.13303168535160984	0.24388314770564082	1.40551	YES
Non-DV	Region156	Enhancer	chr2L	1150417	1151092	Tollrm9rm10	-0.07951674512366544	-0.01347029029334958	-0.02822450690103743	-0.12121154231805245	-0.112516	YES
Non-DV	Region157	Enhancer	chr2L	1157815	1158335	gd7	-0.19316128175888847	-0.5296402559194875	0.2239035852841834	-0.49889795239419255	-0.807082	YES
Non-DV	Region157	Enhancer	chr2L	1157815	1158335	Toll10B	-0.11902413115877528	0.23693959576420293	0.14735821030049215	0.2652736749059198	1.913	YES
Non-DV	Region157	Enhancer	chr2L	1157815	1158335	Tollrm9rm10	0.42164534147045113	0.48141379992193867	-0.3410381108502688	0.5620210305421209	-1.50896	YES
Non-DV	Region158	Enhancer	chr2L	1158640	1159023	gd7	0.02780598238913942	0.01416183628842419	0.22027999800668135	0.26224781668424496	0.119936	NO
Non-DV	Region158	Enhancer	chr2L	1158640	1159023	Toll10B	-0.577028593422553	-0.1765365780697934	0.01143460880089023	-0.7421305626914562	-0.133851	NO
Non-DV	Region158	Enhancer	chr2L	1158640	1159023	Tollrm9rm10	0.7517004314005429	0.21581678641190288	-0.2091241758821003	0.7583930419303455	0.0156833	NO
Non-DV	Region159	Enhancer	chr2L	1164369	1164696	gd7	0.5285617798197317	-0.3294939527384399	-1.229345422921832	-1.0302775958405401	0.0433034	NO
Non-DV	Region159	Enhancer	chr2L	1164369	1164696	Toll10B	-0.3525037819117062	0.39435133480858775	-1.0616874096669922	-1.0198398567701106	-0.157096	NO
Non-DV	Region159	Enhancer	chr2L	1164369	1164696	Tollrm9rm10	-0.22648032192321357	-0.03231889813010198	2.111574779450973	1.8527755593976576	0.156459	NO
Non-DV	Region160	Enhancer	chr2L	1169700	1170009	gd7	-0.14258385440591262	-0.14262559261521277	-0.5150801079433984	-0.8002895549645238	-0.374954	NO
Non-DV	Region160	Enhancer	chr2L	1169700	1170009	Toll10B	-0.06462542788156485	0.2508322376074627	-0.2544735249341745	-0.06826671520827667	0.633792	NO
Non-DV	Region160	Enhancer	chr2L	1169700	1170009	Tollrm9rm10	0.27947460006452784	-0.12165864407887288	0.704546960459556	0.862362916445211	-0.347571	NO
Non-DV	Region161	Enhancer	chr2L	1177564	1177813	gd7	0.06456179779319268	-0.0237239664037842	-0.49260368993766274	-0.45176585854825424	0.414846	NO
Non-DV	Region161	Enhancer	chr2L	1177564	1177813	Toll10B	0.17625833865840984	0.09866274921705882	0.01834425897642317	0.2932653468518918	0.637939	NO
Non-DV	Region161	Enhancer	chr2L	1177564	1177813	Tollrm9rm10	-0.32753317046748875	-0.09674322129225205	0.4260907065006634	0.0018143147409225846	-1.47205	NO
Non-DV	Region162	Enhancer	chr2L	1183785	1184300	gd7	0.14185760505088232	0.3239747347843243	-1.2430400257028786	-0.777207685867672	-0.45304	NO
Non-DV	Region162	Enhancer	chr2L	1183785	1184300	Toll10B	-0.25851066362753533	-0.0933622085212444	-0.19766881193487204	-0.5495416840836518	0.284408	NO
Non-DV	Region162	Enhancer	chr2L	1183785	1184300	Tollrm9rm10	0.16332224813527743	-0.3637680016660886	1.3061080712476996	1.1056623177168885	0.247416	NO
Non-DV	Region163	Enhancer	chr2L	1220246	1220707	gd7	1.6654203046748026	0.6626631020585892	1.31158105665141	3.639664463384802	1.44314	YES
Non-DV	Region163	Enhancer	chr2L	1220246	1220707	Toll10B	-1.083167350826851	0.3112239140375659	-0.3964228617161664	-1.1683662985054515	-0.431761	YES
Non-DV	Region163	Enhancer	chr2L	1220246	1220707	Tollrm9rm10	-0.7512343680892325	-1.4188175380167525	-0.8055016679824898	-2.9755535740884747	-1.44558	YES
Non-DV	Region164	Enhancer	chr2L	1220933	1221480	gd7	1.6728360283196289	2.875361974662158	0.39560620164225085	4.943804204624038	1.74983	YES
Non-DV	Region164	Enhancer	chr2L	1220933	1221480	Toll10B	-1.640204757613821	-2.0140701671126973	0.3996515113375007	-3.2546234133890177	-1.98227	YES
Non-DV	Region164	Enhancer	chr2L	1220933	1221480	Tollrm9rm10	4.622452675427446e-4	-1.635711749532806	-0.7344048889019075	-2.3696543931671705	0.269615	YES
Non-DV	Region165	Enhancer	chr2L	1227303	1227570	gd7	0.927801889511846	1.3604080038360449	0.5237562892256781	2.8119661825735687	1.34043	YES
Non-DV	Region165	Enhancer	chr2L	1227303	1227570	Toll10B	-0.37311490737785696	-0.7762244101555404	0.7716108839857325	-0.3777284335476649	-0.585891	YES
Non-DV	Region165	Enhancer	chr2L	1227303	1227570	Tollrm9rm10	-0.7334205126483195	-1.011297473294927	-1.2018287617701666	-2.946546747713413	-1.08641	YES
Non-DV	Region166	Enhancer	chr2L	1404834	1405566	gd7	-0.9494306340995414	-0.063394213551766	-0.29121537662447666	-1.304040224275784	-0.411598	YES
Non-DV	Region166	Enhancer	chr2L	1404834	1405566	Toll10B	-0.00258417061426969	0.4077907092496775	0.7129552478656758	1.1181617865010836	-0.95978	YES
Non-DV	Region166	Enhancer	chr2L	1404834	1405566	Tollrm9rm10	1.2761033148213208	-0.452196532676051	-0.4126542068207071	0.4112525753245627	1.91364	YES
Non-DV	Region167	Enhancer	chr2L	1409138	1409525	gd7	0.16397449657251104	-0.3022811477449092	-1.603395465159921	-1.7417021163323192	0.2715	YES
Non-DV	Region167	Enhancer	chr2L	1409138	1409525	Toll10B	-1.1403330016943718	0.05669175061851212	-0.05111277091576977	-1.1347540219916294	-1.22471	YES
Non-DV	Region167	Enhancer	chr2L	1409138	1409525	Tollrm9rm10	1.3393920164981978	0.3802818276828951	1.4917931059615015	3.2114669501425945	1.31336	YES
Non-DV	Region168	Enhancer	chr2L	1410110	1412449	gd7	-0.1938723831558249	0.09644202283628836	-0.674501031933966	-0.7719313922535026	-0.224233	YES
Non-DV	Region168	Enhancer	chr2L	1410110	1412449	Toll10B	-0.5916635431478581	-0.3423381137935652	0.8645956094829218	-0.06940604745850149	-0.960944	YES
Non-DV	Region168	Enhancer	chr2L	1410110	1412449	Tollrm9rm10	1.0688375177765272	0.31434843682426317	-0.2111391627717746	1.1720467918290158	1.64986	YES
Non-DV	Region169	Enhancer	chr2L	1418155	1418569	gd7	-0.36254719081239	-0.7988173666510805	-1.6914812000399673	-2.8528457575034376	-0.549239	YES
Non-DV	Region169	Enhancer	chr2L	1418155	1418569	Toll10B	-0.01022663624640215	0.13516998339312428	-0.3354564629977223	-0.2105131158510002	-0.579653	YES
Non-DV	Region169	Enhancer	chr2L	1418155	1418569	Tollrm9rm10	0.4999232307522355	1.0246224388241574	1.8402217193849333	3.3647673889613263	1.5816	YES
Non-DV	Region170	Enhancer	chr2L	1419528	1420754	gd7	-1.3428283196902158	-0.12688858050831944	-1.23996085706551	-2.7096777572640454	-0.198576	YES
Non-DV	Region170	Enhancer	chr2L	1419528	1420754	Toll10B	0.9211206007966124	-0.031458587531233	0.03395054205041194	0.9236125553157913	-0.583521	YES
Non-DV	Region170	Enhancer	chr2L	1419528	1420754	Tollrm9rm10	0.5404142273700907	0.23387523725277437	1.084108059747606	1.8583975243704711	1.09026	YES
Non-DV	Region171	Enhancer	chr2L	1421442	1422475	gd7	0.264388481024736	-0.303522234009226	-0.7325575522812083	-0.7716913052656984	-0.206304	YES
Non-DV	Region171	Enhancer	chr2L	1421442	1422475	Toll10B	-1.912597582984701	-0.34444413813326136	0.15638353318299977	-2.100658187934963	-0.544902	YES
Non-DV	Region171	Enhancer	chr2L	1421442	1422475	Tollrm9rm10	2.260718092725402	0.921138247777886	0.5114485062630251	3.693304846766313	1.04767	YES
Non-DV	Region172	Enhancer	chr2L	1425865	1426627	gd7	-0.923827814906668	-0.800909778784178	0.20451734683071615	-1.5202202468601298	-0.717958	YES
Non-DV	Region172	Enhancer	chr2L	1425865	1426627	Toll10B	-0.4318689380540166	0.39764369179205655	-0.4858178291358952	-0.5200430753978553	-1.0525	YES
Non-DV	Region172	Enhancer	chr2L	1425865	1426627	Tollrm9rm10	1.8287468795820323	0.6751118086324529	0.27571592637157827	2.7795746145860636	2.47613	YES
Non-DV	Region173	Enhancer	chr2L	1429508	1429999	gd7	0.20329989661861167	0.8298133750774928	-0.913370302301314	0.11974296939479043	0.288575	NO
Non-DV	Region173	Enhancer	chr2L	1429508	1429999	Toll10B	-0.8641007634247599	-0.635746515164657	0.8898213962269288	-0.6100258823624881	-0.765544	NO
Non-DV	Region173	Enhancer	chr2L	1429508	1429999	Tollrm9rm10	0.9089903284226892	-0.39883271062895426	-0.01997960121152156	0.49017801658221344	0.652585	NO
Non-DV	Region174	Enhancer	chr2L	1432267	1432756	gd7	1.2853597245524335	1.74532052714381	-0.04300052339712981	2.9876797282991134	0.322336	NO
Non-DV	Region174	Enhancer	chr2L	1432267	1432756	Toll10B	-1.2111428266249435	-1.1211265108073107	-1.424738252736949	-3.757007590169203	-0.486331	NO
Non-DV	Region174	Enhancer	chr2L	1432267	1432756	Tollrm9rm10	-0.06683926951510914	-1.1291045452714736	1.387227016873533	0.1912832020869502	0.217666	NO
Non-DV	Region175	Enhancer	chr2L	1435721	1436111	gd7	-1.0655623898888529	-2.0369015287562844	-1.455164656321069	-4.557628574966206	-0.226046	NO
Non-DV	Region175	Enhancer	chr2L	1435721	1436111	Toll10B	0.5152022790957589	1.5256979302367604	0.6115758770321157	2.652476086364635	-0.123687	NO
Non-DV	Region175	Enhancer	chr2L	1435721	1436111	Tollrm9rm10	0.7237920733296447	1.0258036423790142	0.7311163885940519	2.480712104302711	0.491665	NO
Non-DV	Region176	Enhancer	chr2L	1449932	1450149	gd7	0.19090924935719805	1.6856233996627077	0.0959786789837736	1.9725113280036792	0.161604	NO
Non-DV	Region176	Enhancer	chr2L	1449932	1450149	Toll10B	-0.7695164193286056	-1.3102537703545705	-1.1348222785437163	-3.2145924682268925	-0.0768812	NO
Non-DV	Region176	Enhancer	chr2L	1449932	1450149	Tollrm9rm10	0.796273130535068	-0.784840783414262	0.9877087182369548	0.9991410653577608	-0.122319	NO
Non-DV	Region177	Enhancer	chr2L	1461859	1462731	gd7	-1.3869904734500869	-2.030062012643775	-0.9793494382115254	-4.396401924305387	-1.00209	YES
Non-DV	Region177	Enhancer	chr2L	1461859	1462731	Toll10B	1.7802029150502288	3.4093844951495713	0.9737585530546908	6.163345963254491	1.63992	YES
Non-DV	Region177	Enhancer	chr2L	1461859	1462731	Tollrm9rm10	-0.5750147638133856	-1.5155214029977848	-0.04003025794197935	-2.13056642475315	-0.854138	YES
Non-DV	Region178	Enhancer	chr2L	1463216	1463874	gd7	0.820099320784245	1.1329507527205822	-1.4131417885482092	0.539908284956618	0.18535	NO
Non-DV	Region178	Enhancer	chr2L	1463216	1463874	Toll10B	-1.6634094502437975	-1.1197786432126988	2.548034219861318	-0.23515387359517836	-0.381688	NO
Non-DV	Region178	Enhancer	chr2L	1463216	1463874	Tollrm9rm10	1.175156195323641	-0.206215732867332	-1.1395743623497006	-0.17063389989339164	0.266626	NO
Non-DV	Region179	Enhancer	chr2L	1478777	1479061	gd7	0.4800969887673671	0.2259880957922933	-1.187021691593655	-0.4809366070339945	-0.274437	NO
Non-DV	Region179	Enhancer	chr2L	1478777	1479061	Toll10B	-0.5422979365336814	0.7746879733473412	0.5472577380770618	0.7796477748907216	-0.228625	NO
Non-DV	Region179	Enhancer	chr2L	1478777	1479061	Tollrm9rm10	0.09798471260828122	-1.382151922079545	0.5506049208492919	-0.7335622886219719	0.705694	NO
Non-DV	Region180	Enhancer	chr2L	1485782	1486395	gd7	-1.13441194728863	0.9609520309061886	-1.2903627833175486	-1.46382269969999	-0.239024	NO
Non-DV	Region180	Enhancer	chr2L	1485782	1486395	Toll10B	0.4495896243964838	0.5080783926620033	2.336342945599114	3.294010962657601	-0.280618	NO
Non-DV	Region180	Enhancer	chr2L	1485782	1486395	Tollrm9rm10	0.9057866928109384	-2.1337459004125305	-1.0497368346501903	-2.2776960422517822	0.727615	NO
Non-DV	Region181	Enhancer	chr2L	1502598	1503003	gd7	-0.11118298416381156	-0.2660696633517795	-1.8464786535619	-2.223731301077491	-0.450744	NO
Non-DV	Region181	Enhancer	chr2L	1502598	1503003	Toll10B	-0.0066009689781959	-0.08335346914389795	0.20847549803806145	0.1185210599159676	0.833041	NO
Non-DV	Region181	Enhancer	chr2L	1502598	1503003	Tollrm9rm10	0.15804968035451036	0.5137716124787437	1.464921691331792	2.136742984165046	-0.516455	NO
Non-DV	Region182	Enhancer	chr2L	1508177	1508661	gd7	0.9755694576649236	3.63092559156097	0.947761393479294	5.554256442705188	0.82203	NO
Non-DV	Region182	Enhancer	chr2L	1508177	1508661	Toll10B	-0.7903201149279798	-2.034433622407464	-2.111817366070779	-4.936571103406223	-0.565544	NO
Non-DV	Region182	Enhancer	chr2L	1508177	1508661	Tollrm9rm10	-0.2270018452776794	-2.7492781825524286	1.1456409643038212	-1.8306390635262868	-0.380314	NO
Non-DV	Region183	Enhancer	chr2L	1508904	1509262	gd7	1.3637702594696806	1.9550560232240008	1.6989984222192	5.017824704912881	2.19076	YES
Non-DV	Region183	Enhancer	chr2L	1508904	1509262	Toll10B	-1.2209421183291118	-2.4027389695766432	-1.7513517792246305	-5.375032867130385	-0.553985	YES
Non-DV	Region183	Enhancer	chr2L	1508904	1509262	Tollrm9rm10	-0.15853832760926606	0.27621360894715935	0.1281782708066632	0.24585355214455648	-2.3351	YES
Non-DV	Region184	Enhancer	chr2L	1510180	1511287	gd7	0.846828751882037	0.947019434530844	1.604308298191605	3.398156484604486	1.85669	YES
Non-DV	Region184	Enhancer	chr2L	1510180	1511287	Toll10B	-1.5259825310298485	-1.4726834088783325	-2.1301519882878774	-5.128817928196058	-0.665975	YES
Non-DV	Region184	Enhancer	chr2L	1510180	1511287	Tollrm9rm10	0.9514257954434142	0.5487241429518237	0.5719555495288204	2.072105487924058	-1.70664	YES
Non-DV	Region185	Enhancer	chr2L	1517079	1517344	gd7	0.0173585729987817	-0.12348188409168168	-0.05857283614458783	-0.16469614723748782	0.0712358	YES
Non-DV	Region185	Enhancer	chr2L	1517079	1517344	Toll10B	-0.4804456454346463	-0.5232443393426772	-0.41357281259856155	-1.4172627973758851	-1.37321	YES
Non-DV	Region185	Enhancer	chr2L	1517079	1517344	Tollrm9rm10	0.63364592569138	0.889514149318073	0.4441759579474638	1.9673360329569167	1.8029	YES
Non-DV	Region186	Enhancer	chr2L	1517660	1518466	gd7	0.09762864749068524	-0.4985533023777672	-0.06474770489788007	-0.465672359784962	0.29064	YES
Non-DV	Region186	Enhancer	chr2L	1517660	1518466	Toll10B	-1.549443604964904	0.03536940250533913	0.11470057226259628	-1.3993736301969686	-1.67919	YES
Non-DV	Region186	Enhancer	chr2L	1517660	1518466	Tollrm9rm10	1.9876949402273725	0.7053092386085116	-0.050276839721745	2.6427273391141393	1.91632	YES
Non-DV	Region187	Enhancer	chr2L	1525084	1525528	gd7	0.499161123406981	1.3729608045532873	1.4204183158194723	3.2925402437797406	0.987291	NO
Non-DV	Region187	Enhancer	chr2L	1525084	1525528	Toll10B	-0.5471422080442041	-1.3120849621301551	-1.6394045020226526	-3.498631672197012	-1.05999	NO
Non-DV	Region187	Enhancer	chr2L	1525084	1525528	Tollrm9rm10	0.07905565110918047	-0.31024882321793545	0.27300445036318877	0.04181127825443379	0.0710953	NO
Non-DV	Region188	Enhancer	chr2L	1556712	1557004	gd7	-0.25567882571207834	-1.649524449712534	0.7212650335639269	-1.1839382418606856	-0.846303	NO
Non-DV	Region188	Enhancer	chr2L	1556712	1557004	Toll10B	-0.34423769152297773	0.4598538269377575	-0.5060945025033304	-0.39047836708855066	0.527026	NO
Non-DV	Region188	Enhancer	chr2L	1556712	1557004	Tollrm9rm10	0.8133748849631276	1.8729617160866163	-0.17028074799650783	2.516055853053236	0.468098	NO
Non-DV	Region189	Enhancer	chr2L	1610928	1611546	gd7	0.02444872705862173	-0.14527375972647627	-0.9560667571472832	-1.0768917898151378	-0.333617	NO
Non-DV	Region189	Enhancer	chr2L	1610928	1611546	Toll10B	-0.18663284502281935	-0.1597722821559148	-0.9490478118416892	-1.2954529390204232	-0.0510384	NO
Non-DV	Region189	Enhancer	chr2L	1610928	1611546	Tollrm9rm10	0.22241289881484735	0.4340449514873375	1.758949264499848	2.415407114802033	0.543317	NO
Non-DV	Region190	Enhancer	chr2L	1613900	1614430	gd7	-0.04943999530265686	-0.9633703014804688	-0.5926883967891332	-1.6054986935722588	-0.267292	NO
Non-DV	Region190	Enhancer	chr2L	1613900	1614430	Toll10B	0.5031530281270868	1.0308883087462222	-0.6760153150936455	0.8580260217796635	0.428396	NO
Non-DV	Region190	Enhancer	chr2L	1613900	1614430	Tollrm9rm10	-0.6216933350444018	0.06957993052862706	1.17340173572515	0.6212883312093753	-0.215313	NO
Non-DV	Region191	Enhancer	chr2L	1648855	1649117	gd7	-0.167992406128727	0.4669811459981974	1.0065916059507471	1.3055803458202175	0.522173	NO
Non-DV	Region191	Enhancer	chr2L	1648855	1649117	Toll10B	0.5207614321894332	-0.19233172684112831	0.6829247661022173	1.011354471450522	-0.220098	NO
Non-DV	Region191	Enhancer	chr2L	1648855	1649117	Tollrm9rm10	-0.48686747266796154	-0.4467332730936143	-1.5525470696657326	-2.4861478154273087	-0.434499	NO
Non-DV	Region192	Enhancer	chr2L	1651096	1651393	gd7	-0.21980301318348297	0.10404306267352828	1.0256766875814023	0.9099167370714476	-0.549497	NO
Non-DV	Region192	Enhancer	chr2L	1651096	1651393	Toll10B	0.8922080285167167	0.4716770236307172	-0.32441544107302406	1.0394696110744097	0.548406	NO
Non-DV	Region192	Enhancer	chr2L	1651096	1651393	Tollrm9rm10	-0.9253013801206528	-0.790872924105621	-0.6162788777753772	-2.332453182001651	0.0180407	NO
Non-DV	Region193	Enhancer	chr2L	1663092	1663473	gd7	-0.6377314915772825	-1.2957452188978047	1.512182590058575	-0.42129412041651215	-0.137197	NO
Non-DV	Region193	Enhancer	chr2L	1663092	1663473	Toll10B	1.3981708746243002	0.8023493616416315	0.14897581366139065	2.3494960499273225	0.363625	NO
Non-DV	Region193	Enhancer	chr2L	1663092	1663473	Tollrm9rm10	-1.0569327906810977	0.8785518605021718	-1.5023086217894666	-1.6806895519683924	-0.309791	NO
Non-DV	Region194	Enhancer	chr2L	1669625	1670035	gd7	-0.00891420009845741	0.6576450704130176	1.5768142315489009	2.225545101863461	-0.835979	NO
Non-DV	Region194	Enhancer	chr2L	1669625	1670035	Toll10B	-0.03448872012816786	-0.7259505122413132	0.06899575095562017	-0.6914434814138609	0.514687	NO
Non-DV	Region194	Enhancer	chr2L	1669625	1670035	Tollrm9rm10	0.05910452145836814	-0.01765080169544242	-1.4847903140850922	-1.4433365943221665	0.47058	NO
Non-DV	Region195	Enhancer	chr2L	1679113	1679464	gd7	0.9082071425732808	0.6219428820041049	0.5730633798777941	2.10321340445518	0.809086	NO
Non-DV	Region195	Enhancer	chr2L	1679113	1679464	Toll10B	-0.17496992851771745	0.05764188905139078	0.43714070039912895	0.31981266093280225	-0.869531	NO
Non-DV	Region195	Enhancer	chr2L	1679113	1679464	Tollrm9rm10	-0.978079967647739	-1.0166055538912184	-0.929639642199412	-2.924325163738369	0.059465	NO
Non-DV	Region196	Enhancer	chr2L	1679686	1680314	gd7	2.0241863047741684	2.779126540745942	1.1326456489691374	5.935958494489248	1.2627	YES
Non-DV	Region196	Enhancer	chr2L	1679686	1680314	Toll10B	-1.5784696737217954	-1.7233873660926955	-1.0547304189331033	-4.356587458747594	-1.53075	YES
Non-DV	Region196	Enhancer	chr2L	1679686	1680314	Tollrm9rm10	-0.5548806053025864	-1.880965984170802	-0.02133064838760236	-2.4571772378609906	0.333642	YES
Non-DV	Region197	Enhancer	chr2L	1710092	1710733	gd7	-0.10223857665927304	-0.507515946597958	0.00928549861896646	-0.6004690246382646	-0.294685	NO
Non-DV	Region197	Enhancer	chr2L	1710092	1710733	Toll10B	0.03507687151680103	0.2644328519824602	-1.034468502667297	-0.7349587791680359	0.383316	NO
Non-DV	Region197	Enhancer	chr2L	1710092	1710733	Tollrm9rm10	0.0890749985277779	0.4110642696209811	0.9707669828544496	1.4709062510032087	-0.114014	NO
Non-DV	Region198	Enhancer	chr2L	1715577	1716068	gd7	0.984579483538592	-0.33328107496713705	-1.1431306311326543	-0.49183222256119935	0.227389	NO
Non-DV	Region198	Enhancer	chr2L	1715577	1716068	Toll10B	-0.9931778615648382	0.2977179473409012	-0.4534161579241188	-1.148876072148056	0.114939	NO
Non-DV	Region198	Enhancer	chr2L	1715577	1716068	Tollrm9rm10	0.03828860688656037	0.10324030081635188	1.4582325060609522	1.5997614137638645	-0.481439	NO
Non-DV	Region199	Enhancer	chr2L	1723682	1723924	gd7	1.8941771444519817	1.6555681105139044	0.4185231722728001	3.9682684272386863	-0.0395376	NO
Non-DV	Region199	Enhancer	chr2L	1723682	1723924	Toll10B	-1.3086009532083167	-1.3588421302060285	-1.5747582361408257	-4.242201319555171	-0.151008	NO
Non-DV	Region199	Enhancer	chr2L	1723682	1723924	Tollrm9rm10	-0.7496137757701359	-0.6741709642257067	1.1137465348207949	-0.31003820517504765	0.265359	NO
Non-DV	Region200	Enhancer	chr2L	1724146	1724558	gd7	0.9334132252693595	0.09652130552977674	-0.1943176173167537	0.8356169134823825	0.700158	NO
Non-DV	Region200	Enhancer	chr2L	1724146	1724558	Toll10B	-0.8003058279265309	-0.34714825379114034	-0.5790586861593331	-1.7265127678770043	-0.496903	NO
Non-DV	Region200	Enhancer	chr2L	1724146	1724558	Tollrm9rm10	-0.1568442629840632	0.3206918150069492	0.7230092742187495	0.8868568262416355	-0.30285	NO
Non-DV	Region201	Enhancer	chr2L	1728742	1728975	gd7	0.2834576696767837	-0.4022161034141991	-1.095380022980753	-1.2141384567181686	0.554354	NO
Non-DV	Region201	Enhancer	chr2L	1728742	1728975	Toll10B	0.17625599149783075	0.6572453447811145	0.08799402867567524	0.9214953649546205	0.1948	NO
Non-DV	Region201	Enhancer	chr2L	1728742	1728975	Tollrm9rm10	-0.620927188879026	-0.2757408772144023	0.902800706766952	0.006132640673523704	-1.05529	NO
Non-DV	Region202	Enhancer	chr2L	1729768	1730062	gd7	0.4241423051764074	0.6403752259836373	0.13934669330311636	1.203864224463161	0.877728	NO
Non-DV	Region202	Enhancer	chr2L	1729768	1730062	Toll10B	-0.16832505322262994	-1.22174946312215	-1.278935846280477	-2.669010362625257	-0.384644	NO
Non-DV	Region202	Enhancer	chr2L	1729768	1730062	Tollrm9rm10	-0.3383488669251581	0.6746027089701807	1.0850715095978931	1.4213253516429156	-0.710007	NO
Non-DV	Region203	Enhancer	chr2L	1732241	1732525	gd7	0.12535151221437218	-0.01016645330189956	-1.352575843268354	-1.2373907843558813	1.93767	YES
Non-DV	Region203	Enhancer	chr2L	1732241	1732525	Toll10B	0.16145383093822768	0.3377726778692787	-0.3707058315733768	0.12852067723412963	-1.37014	YES
Non-DV	Region203	Enhancer	chr2L	1732241	1732525	Tollrm9rm10	-0.388770526865567	-0.4384932726402371	1.5684946254211092	0.7412308259153051	-0.8451	YES
Non-DV	Region204	Enhancer	chr2L	1737294	1737604	gd7	-0.25378250011346465	-1.0441329390438625	0.42573942496024025	-0.8721760141970869	-1.42705	YES
Non-DV	Region204	Enhancer	chr2L	1737294	1737604	Toll10B	0.8120918957938866	1.820524987816596	0.4484898154067795	3.0811066990172624	1.96486	YES
Non-DV	Region204	Enhancer	chr2L	1737294	1737604	Tollrm9rm10	-0.7702143023866675	-0.8694532962921332	-0.8077570633288647	-2.4474246620076654	-0.702689	YES
Non-DV	Region205	Enhancer	chr2L	1751752	1752283	gd7	-0.04164368352101304	-0.03510912180747335	-0.9566864827316393	-1.0334392880601257	-0.793392	YES
Non-DV	Region205	Enhancer	chr2L	1751752	1752283	Toll10B	0.5134511955625675	-0.01735546819307489	-0.44068015475197014	0.05541557261752243	1.28801	YES
Non-DV	Region205	Enhancer	chr2L	1751752	1752283	Tollrm9rm10	-0.6462237932684193	0.07633551279224252	1.278336396213548	0.7084481157373713	-0.661865	YES
Non-DV	Region206	Enhancer	chr2L	1758990	1759322	gd7	0.8815882579046876	0.1966120539312026	0.5712039100615034	1.6494042218973937	0.628659	NO
Non-DV	Region206	Enhancer	chr2L	1758990	1759322	Toll10B	-0.213298527622812	0.46978000265290615	-0.5250958866779809	-0.2686144116478868	0.728865	NO
Non-DV	Region206	Enhancer	chr2L	1758990	1759322	Tollrm9rm10	-0.889994700545033	-0.9281064375004682	-0.01720731116576452	-1.8353084492112657	-1.90096	NO
Non-DV	Region207	Enhancer	chr2L	1805750	1806138	gd7	-0.638989997109095	-0.5145736691472249	1.7285687530297082	0.5750050867733884	0.0835155	NO
Non-DV	Region207	Enhancer	chr2L	1805750	1806138	Toll10B	0.9550460507257152	0.8231178512897723	-0.28448910999042437	1.4936747920250633	-0.384608	NO
Non-DV	Region207	Enhancer	chr2L	1805750	1806138	Tollrm9rm10	-0.449362146159629	-0.32894998815158966	-1.2868293910258404	-2.065141525337059	0.414919	NO
Non-DV	Region208	Enhancer	chr2L	1884348	1885462	gd7	0.07774293209028378	-0.12066986464767238	-0.17447052574305355	-0.21739745830044216	-1.04715	NO
Non-DV	Region208	Enhancer	chr2L	1884348	1885462	Toll10B	-0.5412789821948693	-0.4696141022286259	-1.0630960147541828	-2.0739890991776777	0.633353	NO
Non-DV	Region208	Enhancer	chr2L	1884348	1885462	Tollrm9rm10	0.6358870259669664	0.8132081546234442	1.1632845167496149	2.6123796973400255	0.60518	NO
Non-DV	Region209	Enhancer	chr2L	1886347	1887109	gd7	1.0587221457512117	-0.642984287097368	-1.0047747173484791	-0.5890368586946354	-0.157398	YES
Non-DV	Region209	Enhancer	chr2L	1886347	1887109	Toll10B	-3.0535632924603866	-0.5928820680356137	-2.268844183016119	-5.915289543512119	-1.26073	YES
Non-DV	Region209	Enhancer	chr2L	1886347	1887109	Tollrm9rm10	2.756072878578041	1.7675490762033577	3.0519866015528607	7.5756085563342594	1.97081	YES
Non-DV	Region210	Enhancer	chr2L	1909758	1910157	gd7	1.4852596955196262	1.0484896761688125	0.9175750215208478	3.4513243932092865	0.105489	YES
Non-DV	Region210	Enhancer	chr2L	1909758	1910157	Toll10B	-1.47155048322031	-1.1565060660367417	0.02627811614367164	-2.6017784331133798	-0.830909	YES
Non-DV	Region210	Enhancer	chr2L	1909758	1910157	Tollrm9rm10	0.02127961000972509	-0.02932809704409032	-0.8508951678729545	-0.8589436549073197	1.00254	YES
Non-DV	Region211	Enhancer	chr2L	1954393	1955192	gd7	-0.3380688227868161	0.1061926033441941	0.46125690838970096	0.22938068894707897	0.110286	NO
Non-DV	Region211	Enhancer	chr2L	1954393	1955192	Toll10B	-0.02173790439366885	-0.5754365556476309	-0.08451389150136823	-0.6816883515426679	-0.45197	NO
Non-DV	Region211	Enhancer	chr2L	1954393	1955192	Tollrm9rm10	0.4828529709057427	0.612825172621268	-0.33524192932581776	0.7604362142011929	0.470389	NO
Non-DV	Region212	Enhancer	chr2L	1958057	1958770	gd7	0.9956544376189128	1.8920174642415084	-0.01015365553525354	2.8775182463251676	0.572503	NO
Non-DV	Region212	Enhancer	chr2L	1958057	1958770	Toll10B	-1.245965517678415	-2.021092191218258	-0.3948475933522588	-3.6619053022489316	-1.04832	NO
Non-DV	Region212	Enhancer	chr2L	1958057	1958770	Tollrm9rm10	0.3690804100793796	-0.14139193609935902	0.38286440974425245	0.6105528837242731	0.642454	NO
Non-DV	Region213	Enhancer	chr2L	1960969	1961261	gd7	0.9165903613977154	1.126541154600406	0.35415515204268005	2.3972866680408016	0.45723	NO
Non-DV	Region213	Enhancer	chr2L	1960969	1961261	Toll10B	-1.097919671624414	-1.5016661815545358	-1.5088452197085578	-4.108431072887507	-1.01524	NO
Non-DV	Region213	Enhancer	chr2L	1960969	1961261	Tollrm9rm10	0.2726311678864985	0.3165824627560999	1.1093053896545737	1.698519020297172	0.759864	NO
Non-DV	Region214	Enhancer	chr2L	1970323	1970991	gd7	-0.05096086807082962	-0.07691347736932755	0.3175393066506701	0.18966496121051293	-0.0431057	NO
Non-DV	Region214	Enhancer	chr2L	1970323	1970991	Toll10B	-0.2936890753340687	-0.2764748952297455	-0.2669392905747013	-0.8371032611385154	-0.3529	NO
Non-DV	Region214	Enhancer	chr2L	1970323	1970991	Tollrm9rm10	0.4698659985373482	0.4876248560204855	-0.03319800342645902	0.9242928511313746	0.550314	NO
Non-DV	Region215	Enhancer	chr2L	1972532	1973126	gd7	-0.6809625881518906	0.2079413954511189	0.2947392516626087	-0.17828194103816297	0.965242	NO
Non-DV	Region215	Enhancer	chr2L	1972532	1973126	Toll10B	0.34421457324481136	-0.30295773329273107	0.17800530065193576	0.21926214060401605	-1.57426	NO
Non-DV	Region215	Enhancer	chr2L	1972532	1973126	Tollrm9rm10	0.44208466756421255	0.09306740376198616	-0.4338135826225567	0.10133848870364201	0.815304	NO
Non-DV	Region216	Enhancer	chr2L	1973918	1974424	gd7	-0.19060570678715175	-0.41324284985946486	-0.5557250292355905	-1.1595735858822072	-0.158489	NO
Non-DV	Region216	Enhancer	chr2L	1973918	1974424	Toll10B	0.17193440842419394	0.11997726338253777	-1.2422429241169275	-0.9503312523101958	0.635095	NO
Non-DV	Region216	Enhancer	chr2L	1973918	1974424	Tollrm9rm10	0.02039286659286615	0.4628049302530317	1.6760617242422151	2.159259521088113	-0.655993	NO
Non-DV	Region217	Enhancer	chr2L	1980476	1980976	gd7	0.19528668007076017	-0.3827787830268624	-0.4881657686325331	-0.6756578715886353	-0.534134	NO
Non-DV	Region217	Enhancer	chr2L	1980476	1980976	Toll10B	-0.19465290230865745	0.17530981523121095	-0.24773652734184184	-0.26707961441928835	0.470599	NO
Non-DV	Region217	Enhancer	chr2L	1980476	1980976	Tollrm9rm10	0.00439594516884412	0.3424560744122467	0.6739414526528487	1.0207934722339396	0.10415	NO
Non-DV	Region218	Enhancer	chr2L	1982146	1982453	gd7	0.00649954199656805	-0.12752231032410374	-0.4640482678621248	-0.5850710361896605	0.175821	NO
Non-DV	Region218	Enhancer	chr2L	1982146	1982453	Toll10B	0.14429693159036422	0.46072090199758703	-1.077558637651975	-0.47254080406402377	0.584369	NO
Non-DV	Region218	Enhancer	chr2L	1982146	1982453	Tollrm9rm10	-0.20600861059649744	-0.4264799936025202	1.4376581924982126	0.8051695882991949	-1.05921	NO
Non-DV	Region219	Enhancer	chr2L	2009649	2010079	gd7	0.2416064643250958	0.5654606516637172	-0.3394480148426146	0.46761910114619837	0.845795	NO
Non-DV	Region219	Enhancer	chr2L	2009649	2010079	Toll10B	-0.7362442909676656	-0.8255962106932321	-0.36587230774386714	-1.9277128094047649	-1.37369	NO
Non-DV	Region219	Enhancer	chr2L	2009649	2010079	Tollrm9rm10	0.6828281610862974	0.25543888126386793	0.6518778839202465	1.590144926270412	0.706429	NO
Non-DV	Region220	Enhancer	chr2L	2013757	2014279	gd7	0.18196598804243216	-0.4786957417182018	-0.8102517928751155	-1.1069815465508852	-0.41832	NO
Non-DV	Region220	Enhancer	chr2L	2013757	2014279	Toll10B	-1.1070686512791397	-0.5128792684115563	1.2556391250214782	-0.36430879466921773	0.142404	NO
Non-DV	Region220	Enhancer	chr2L	2013757	2014279	Tollrm9rm10	1.2697948200961164	1.4119726202338614	-0.4590563759293445	2.222711064400633	0.395108	NO
Non-DV	Region221	Enhancer	chr2L	2037453	2038556	gd7	-0.19788016634137737	-0.1616397834561005	0.25063591696394505	-0.10888403283353282	-0.225292	NO
Non-DV	Region221	Enhancer	chr2L	2037453	2038556	Toll10B	0.03968871460208298	-0.108057072263976	-0.2709812946554909	-0.33934965231738395	0.358285	NO
Non-DV	Region221	Enhancer	chr2L	2037453	2038556	Tollrm9rm10	0.21096250188346724	0.38927158309095333	0.03085578461328987	0.6310898695877104	-0.177604	NO
Non-DV	Region222	Enhancer	chr2L	2045189	2045624	gd7	0.14653023845035912	-0.09107311207956968	-0.31976324980769744	-0.264306123436908	0.685541	NO
Non-DV	Region222	Enhancer	chr2L	2045189	2045624	Toll10B	-0.2164639609859008	0.08913725655666178	-0.1794215490798913	-0.3067482535091303	0.0143324	NO
Non-DV	Region222	Enhancer	chr2L	2045189	2045624	Tollrm9rm10	0.09956889700004412	0.01775518910346696	0.45768126311370394	0.575005349217215	-0.990916	NO
Non-DV	Region223	Enhancer	chr2L	2100515	2100713	gd7	-0.5674868100853867	-0.13415259651818712	0.2829304593913519	-0.4187089472122219	0.106922	NO
Non-DV	Region223	Enhancer	chr2L	2100515	2100713	Toll10B	0.9004805444088249	1.3868651557737195	-0.7703829879792098	1.5169627122033345	-0.606392	NO
Non-DV	Region223	Enhancer	chr2L	2100515	2100713	Tollrm9rm10	-0.47059416804043647	-1.660872749356369	0.4744679299530319	-1.6569989874437736	0.689243	NO
Non-DV	Region224	Enhancer	chr2L	2130235	2130650	gd7	0.11247910207647964	-0.8341296438512568	0.307005955798646	-0.41464458597613113	-0.34323	NO
Non-DV	Region224	Enhancer	chr2L	2130235	2130650	Toll10B	1.1444878708712976	1.2123471846212963	0.8784839837513034	3.2353190392438975	-0.201388	NO
Non-DV	Region224	Enhancer	chr2L	2130235	2130650	Tollrm9rm10	-1.7156177270301671	-0.36939345458895073	-1.107860499973716	-3.192871681592834	0.765376	NO
Non-DV	Region225	Enhancer	chr2L	2144730	2145308	gd7	0.23796728415930304	-0.1493653618358283	0.2604246322800996	0.34902655460357435	-0.0272301	NO
Non-DV	Region225	Enhancer	chr2L	2144730	2145308	Toll10B	-0.5990165236350514	-0.25408566436557595	-0.6571626010022014	-1.5102647890028287	0.188288	NO
Non-DV	Region225	Enhancer	chr2L	2144730	2145308	Tollrm9rm10	0.5000746495641101	0.5669466732396998	0.3875649432686659	1.4545862660724758	-0.22247	NO
Non-DV	Region226	Enhancer	chr2L	2146851	2147766	gd7	-0.2862805272026132	-0.0162063127209842	-0.22843259015947892	-0.5309194300830763	0.0896094	NO
Non-DV	Region226	Enhancer	chr2L	2146851	2147766	Toll10B	-0.12877938967718233	-0.22351517369909168	-0.6158066340312587	-0.9681011974075326	-0.0867917	NO
Non-DV	Region226	Enhancer	chr2L	2146851	2147766	Tollrm9rm10	0.5597961322359641	0.3247960909317947	0.788502373898212	1.6730945970659707	-0.00660163	NO
Non-DV	Region227	Enhancer	chr2L	2151692	2152076	gd7	-0.29984477282758487	-0.4480321463724489	-1.550360145600048	-2.2982370648000816	-0.348641	NO
Non-DV	Region227	Enhancer	chr2L	2151692	2152076	Toll10B	0.2578123426720048	0.18579199343872307	0.10877753591169624	0.5523818720224242	0.609611	NO
Non-DV	Region227	Enhancer	chr2L	2151692	2152076	Tollrm9rm10	0.04939077046093377	0.42690666749376355	1.292713029589621	1.7690104675443183	-0.351319	NO
Non-DV	Region228	Enhancer	chr2L	2161046	2162007	gd7	-0.2180763107147143	-0.11260509256486086	-0.5789641070896692	-0.9096455103692443	-0.699537	NO
Non-DV	Region228	Enhancer	chr2L	2161046	2162007	Toll10B	-0.28055845788312006	0.18619270195418797	-0.8187043641207207	-0.9130701200496527	0.672186	NO
Non-DV	Region228	Enhancer	chr2L	2161046	2162007	Tollrm9rm10	0.6759058228514743	-0.08013836974555184	1.2961022049787287	1.8918696580846512	0.05896	NO
Non-DV	Region229	Enhancer	chr2L	2162298	2164218	gd7	-0.551221599053609	-0.4264014536482743	-0.424786295262706	-1.4024093479645894	-0.595926	YES
Non-DV	Region229	Enhancer	chr2L	2162298	2164218	Toll10B	0.05911412778264652	0.6574223068103698	-0.053908343849275	0.6626280907437414	-0.657019	YES
Non-DV	Region229	Enhancer	chr2L	2162298	2164218	Tollrm9rm10	0.6580035927053103	-0.2394579224477244	0.4334270707834093	0.8519727410409952	1.75499	YES
Non-DV	Region230	Enhancer	chr2L	2164421	2165493	gd7	-0.6488829345103989	0.173803507840341	0.1711101821056577	-0.3039692445644002	-0.278035	YES
Non-DV	Region230	Enhancer	chr2L	2164421	2165493	Toll10B	0.18096201153762895	-0.3681249651779039	-0.9555447190775904	-1.1427076727178653	-1.11139	YES
Non-DV	Region230	Enhancer	chr2L	2164421	2165493	Tollrm9rm10	0.6223016278853463	0.232178130175267	0.750387067005527	1.6048668250661402	1.93465	YES
Non-DV	Region231	Enhancer	chr2L	2172213	2172892	gd7	0.34925808687128407	-0.2522130847345301	0.8044844256090896	0.9015294277458437	-0.255142	YES
Non-DV	Region231	Enhancer	chr2L	2172213	2172892	Toll10B	-1.8061484265418244	-1.129598664780168	-1.1523813679698065	-4.088128459291799	-1.28467	YES
Non-DV	Region231	Enhancer	chr2L	2172213	2172892	Tollrm9rm10	2.0014153123881235	1.8986248755992392	0.3665146733471259	4.266554861334488	2.14245	YES
Non-DV	Region232	Enhancer	chr2L	2175334	2175820	gd7	0.7112163065819512	0.1533348685826999	0.305472222270565	1.170023397435216	-0.642643	YES
Non-DV	Region232	Enhancer	chr2L	2175334	2175820	Toll10B	-1.3853748506390189	-0.8609146566145215	-1.6923883926668564	-3.9386778999203966	-0.393886	YES
Non-DV	Region232	Enhancer	chr2L	2175334	2175820	Tollrm9rm10	0.9409413884655516	0.925218571161196	1.32685481480455	3.1930147744312976	1.45636	YES
Non-DV	Region233	Enhancer	chr2L	2178060	2178950	gd7	-0.07220168364439436	0.0691591520681459	-0.7252533211234831	-0.7282958526997315	-0.464702	NO
Non-DV	Region233	Enhancer	chr2L	2178060	2178950	Toll10B	0.10637133145593387	-0.1341942308775617	-1.7338853913340853	-1.7617082907557131	0.223859	NO
Non-DV	Region233	Enhancer	chr2L	2178060	2178950	Tollrm9rm10	-0.04866576287679114	0.07587602539142078	2.294015473150055	2.321225735664685	0.347879	NO
Non-DV	Region234	Enhancer	chr2L	2181426	2182501	gd7	-4.343869843876506e-4	0.05094452149365521	0.7894391255638689	0.8399492600731364	0.108973	NO
Non-DV	Region234	Enhancer	chr2L	2181426	2182501	Toll10B	-0.3113809909425613	-0.15071600351624118	-1.451311467285639	-1.9134084617444416	-0.595379	NO
Non-DV	Region234	Enhancer	chr2L	2181426	2182501	Tollrm9rm10	0.42633292159194974	0.12558007627885193	0.6629966041236004	1.2149096019944021	0.671071	NO
Non-DV	Region235	Enhancer	chr2L	2182760	2183435	gd7	0.5121955552829901	-0.523329654114981	0.16197671882214482	0.15084261999015391	0.193929	NO
Non-DV	Region235	Enhancer	chr2L	2182760	2183435	Toll10B	-0.8792540279359489	0.20963647741960215	-1.0862402702343883	-1.755857820750735	-0.459039	NO
Non-DV	Region235	Enhancer	chr2L	2182760	2183435	Tollrm9rm10	0.5156808589587214	0.5085701390791707	0.8823127660048301	1.9065637640427222	0.361712	NO
Non-DV	Region236	Enhancer	chr2L	2192054	2192576	gd7	-0.12332236341510876	-0.2968488586886549	-0.7411675412514127	-1.1613387633551764	-0.661928	NO
Non-DV	Region236	Enhancer	chr2L	2192054	2192576	Toll10B	0.26745421024510707	0.45468882517421294	-1.2553055922148424	-0.5331625567955224	0.669992	NO
Non-DV	Region236	Enhancer	chr2L	2192054	2192576	Tollrm9rm10	-0.2003944674392913	-0.16268601862152998	1.8553653260053804	1.4922848399445592	0.00872918	NO
Non-DV	Region237	Enhancer	chr2L	2196487	2197502	gd7	-0.3801251254634279	-0.39069622700179696	0.9692961440831862	0.19847479161796133	0.0159847	NO
Non-DV	Region237	Enhancer	chr2L	2196487	2197502	Toll10B	0.3271052785342897	0.15210320814203607	-0.8019868549697721	-0.3227783682934463	-0.519038	NO
Non-DV	Region237	Enhancer	chr2L	2196487	2197502	Tollrm9rm10	0.06225048315454503	0.38559302477379714	-0.1135017004989696	0.3343418074293726	0.696947	NO
Non-DV	Region238	Enhancer	chr2L	2200219	2200575	gd7	-0.5244357799559192	-1.490886835733746	0.9732216760011808	-1.0421009396884844	-0.174079	NO
Non-DV	Region238	Enhancer	chr2L	2200219	2200575	Toll10B	1.0363735875638886	1.3778372661994696	-0.21273569871362052	2.201475155049738	-0.00964718	NO
Non-DV	Region238	Enhancer	chr2L	2200219	2200575	Tollrm9rm10	-0.7141039679700832	0.399973827066711	-0.6747626727393655	-0.9888928136427377	0.259952	NO
Non-DV	Region239	Enhancer	chr2L	2201978	2202964	gd7	-0.3167448490163346	-1.164066668178733	0.05960887105262991	-1.4212026461424379	-0.79048	YES
Non-DV	Region239	Enhancer	chr2L	2201978	2202964	Toll10B	-0.23867821068328957	0.6665116309969398	-0.4936453589595151	-0.0658119386458649	-0.404586	YES
Non-DV	Region239	Enhancer	chr2L	2201978	2202964	Tollrm9rm10	0.7508934742765906	0.8622296711603435	0.41357475686026907	2.026697902297203	1.6806	YES
Non-DV	Region240	Enhancer	chr2L	2215893	2216376	gd7	0.3349018940193554	1.7352331345414618	1.6853139597236957	3.755448988284513	2.15334	YES
Non-DV	Region240	Enhancer	chr2L	2215893	2216376	Toll10B	-0.26246657583396854	-0.5389377481590196	-2.1693789346782104	-2.9707832586711986	-1.17361	YES
Non-DV	Region240	Enhancer	chr2L	2215893	2216376	Tollrm9rm10	-0.09001588124327738	-1.89612449794415	0.5361606878360125	-1.449979691351415	-1.42306	YES
Non-DV	Region241	Enhancer	chr2L	2217098	2217611	gd7	-0.17473820886053187	0.08676262056963166	-0.7101284170647406	-0.7981040053556409	-0.17369	NO
Non-DV	Region241	Enhancer	chr2L	2217098	2217611	Toll10B	0.3547680354848398	-0.4558535075992567	-0.13815317503369634	-0.23923864714811321	0.388477	NO
Non-DV	Region241	Enhancer	chr2L	2217098	2217611	Tollrm9rm10	-0.2508632470816939	0.4814885291789977	0.7700367064238628	1.0006619885211667	-0.292555	NO
Non-DV	Region242	Enhancer	chr2L	2221837	2222141	gd7	1.165892251487328	0.6017001435532426	0.7158377958615632	2.483430190902134	0.582257	NO
Non-DV	Region242	Enhancer	chr2L	2221837	2222141	Toll10B	-0.6760966619695321	-0.4660349913219769	0.09157109759302534	-1.0505605556984836	-0.625335	NO
Non-DV	Region242	Enhancer	chr2L	2221837	2222141	Tollrm9rm10	-0.6382786585462883	-0.28240495998917675	-0.7310864181241769	-1.651770036659642	0.0422101	NO
Non-DV	Region243	Enhancer	chr2L	2226533	2227135	gd7	0.04793346965265382	-0.08288258372887149	-0.09976050547759784	-0.1347096195538155	-0.482984	NO
Non-DV	Region243	Enhancer	chr2L	2226533	2227135	Toll10B	-0.16600798710285314	-0.3441049054344364	0.22005110997769745	-0.2900617825595921	0.439107	NO
Non-DV	Region243	Enhancer	chr2L	2226533	2227135	Tollrm9rm10	0.16273477585159474	0.5875088217915209	-0.11847192668725363	0.631771670955862	0.0753576	NO
Non-DV	Region244	Enhancer	chr2L	2236663	2237084	gd7	0.17071239078109032	0.00551891695849099	-0.8557978572484058	-0.6795665495088246	-0.209397	YES
Non-DV	Region244	Enhancer	chr2L	2236663	2237084	Toll10B	0.18167936396229317	0.0479275798655405	-0.27727748020733295	-0.04767053637949928	1.01414	YES
Non-DV	Region244	Enhancer	chr2L	2236663	2237084	Tollrm9rm10	-0.4772243470110014	-0.07273118503004583	1.0328531726016474	0.4828976405606002	-1.10939	YES
Non-DV	Region245	Enhancer	chr2L	2364175	2365859	gd7	-0.16602652331451281	-0.5399029400119738	-0.12140013850908048	-0.8273296018355671	-0.209049	NO
Non-DV	Region245	Enhancer	chr2L	2364175	2365859	Toll10B	-0.14015339935204835	0.4967348760555286	-0.664610038819346	-0.30802856211586577	0.314524	NO
Non-DV	Region245	Enhancer	chr2L	2364175	2365859	Tollrm9rm10	0.41416526179535446	0.1478394111542536	0.7383417082099952	1.3003463811596032	-0.139941	NO
Non-DV	Region246	Enhancer	chr2L	2374508	2374814	gd7	0.25379217740449056	0.5719998724506141	0.4309276463626677	1.2567196962177725	1.13007	YES
Non-DV	Region246	Enhancer	chr2L	2374508	2374814	Toll10B	0.15576005273746404	0.2468584751012664	-1.663235306228638	-1.2606167783899076	-0.54211	YES
Non-DV	Region246	Enhancer	chr2L	2374508	2374814	Tollrm9rm10	-0.5531409649117531	-1.195428881705806	1.1863234130703124	-0.5622464335472468	-0.849133	YES
Non-DV	Region247	Enhancer	chr2L	2375704	2376498	gd7	-0.12465294316336728	0.13660283355822614	-0.1022546324443739	-0.09030474204951504	0.304565	NO
Non-DV	Region247	Enhancer	chr2L	2375704	2376498	Toll10B	-0.08184582065277042	0.23378371211706792	-0.03437770525266352	0.11756018621163397	0.164341	NO
Non-DV	Region247	Enhancer	chr2L	2375704	2376498	Tollrm9rm10	0.27898630450859374	-0.5203962866867868	0.12459060609807528	-0.11681937608011782	-0.659247	NO
Non-DV	Region248	Enhancer	chr2L	2380612	2381419	gd7	0.02337436741732025	-0.18373206901708836	0.14698239505159624	-0.013375306548171862	0.0703432	NO
Non-DV	Region248	Enhancer	chr2L	2380612	2381419	Toll10B	-0.764581082913384	0.03212877723604835	-0.5430386961509919	-1.2754910018283274	-0.452355	NO
Non-DV	Region248	Enhancer	chr2L	2380612	2381419	Tollrm9rm10	1.0140805441839196	0.2342723565100499	0.3816698980358192	1.6300227987297886	0.527501	NO
Non-DV	Region249	Enhancer	chr2L	2447939	2448844	gd7	3.0846961975925504	2.8081360909808932	1.4297905915778273	7.322622880151271	3.33809	YES
Non-DV	Region249	Enhancer	chr2L	2447939	2448844	Toll10B	-2.0143542500610994	-1.8957529020061048	-1.277437892542166	-5.1875450446093705	-2.07861	YES
Non-DV	Region249	Enhancer	chr2L	2447939	2448844	Tollrm9rm10	-1.3803515187000226	-1.6931741474016824	-0.07803464148841427	-3.151560307590119	-1.84653	YES
Non-DV	Region250	Enhancer	chr2L	2449494	2450213	gd7	2.41078567090666	1.9183610779754288	1.646980067209984	5.976126816092073	5.09783	YES
Non-DV	Region250	Enhancer	chr2L	2449494	2450213	Toll10B	-2.389379730559245	-1.8237179597931583	-1.0619081938055466	-5.27500588415795	-4.0233	YES
Non-DV	Region250	Enhancer	chr2L	2449494	2450213	Tollrm9rm10	0.03569659588711964	-0.44637168462218113	-0.4775529683072066	-0.8882280570422681	-1.64304	YES
Non-DV	Region251	Enhancer	chr2L	2450770	2451549	gd7	1.1803516585423304	0.7753680895346484	1.6861388089298226	3.6418585570068016	2.07908	YES
Non-DV	Region251	Enhancer	chr2L	2450770	2451549	Toll10B	-1.426752335756062	-0.8434012637337068	-1.2973169881278854	-3.5674705876176542	-2.24711	YES
Non-DV	Region251	Enhancer	chr2L	2450770	2451549	Tollrm9rm10	0.3687108708676081	-0.03760513404510519	-0.28998981877959246	0.041115918042910475	0.170413	YES
Non-DV	Region252	Enhancer	chr2L	2454249	2455929	gd7	1.0806006185048154	0.7890399752362368	2.098285440903162	3.9679260346442145	3.51921	YES
Non-DV	Region252	Enhancer	chr2L	2454249	2455929	Toll10B	-1.330589693598678	-0.6268798398146623	-1.5721377528141638	-3.5296072862275043	-2.55882	YES
Non-DV	Region252	Enhancer	chr2L	2454249	2455929	Tollrm9rm10	0.37092922941486783	-0.349177067301539	-0.4008957627833611	-0.3791436006700323	-1.43732	YES
Non-DV	Region253	Enhancer	chr2L	2456350	2458314	gd7	2.1324517281481064	1.5870207495858306	2.840720783947052	6.560193261680989	6.95265	YES
Non-DV	Region253	Enhancer	chr2L	2456350	2458314	Toll10B	-2.5351335133935216	-1.3898660349187335	-1.850343410800391	-5.775342959112646	-5.82613	YES
Non-DV	Region253	Enhancer	chr2L	2456350	2458314	Tollrm9rm10	0.6080505767946723	-0.5289770744234324	-0.8059316653163863	-0.7268581629451464	-1.77092	YES
Non-DV	Region254	Enhancer	chr2L	2460885	2462662	gd7	3.9323342207374687	3.0772686993442164	3.258307263679297	10.267910183760982	-2.39506	YES
Non-DV	Region254	Enhancer	chr2L	2460885	2462662	Toll10B	-3.953831687768702	-2.475398399522015	-2.2415527945910485	-8.670782881881765	0.296387	YES
Non-DV	Region254	Enhancer	chr2L	2460885	2462662	Tollrm9rm10	0.1353604406588619	-1.320738799877462	-0.811572684987818	-1.996951044206418	2.98162	YES
Non-DV	Region255	Enhancer	chr2L	2492458	2493468	gd7	-0.3713110189588037	-0.2999090666534443	-1.026773156479702	-1.69799324209195	0.0840029	NO
Non-DV	Region255	Enhancer	chr2L	2492458	2493468	Toll10B	-0.21787680355242883	0.19217032107228751	0.1907855696800176	0.1650790871998763	-0.268832	NO
Non-DV	Region255	Enhancer	chr2L	2492458	2493468	Tollrm9rm10	0.795589548488463	0.1946654381532709	0.7437468215509007	1.7340018081926345	0.253718	NO
Non-DV	Region256	Enhancer	chr2L	2493904	2494103	gd7	-0.11428209000273304	1.0973269338373886	-1.0032488958253187	-0.02020405199066322	1.95657	YES
Non-DV	Region256	Enhancer	chr2L	2493904	2494103	Toll10B	-0.9064310488962908	-2.1450598205719995	-0.9778631202555376	-4.029353989723828	-3.34142	YES
Non-DV	Region256	Enhancer	chr2L	2493904	2494103	Tollrm9rm10	1.392539681882965	1.2251865685870569	1.8286974828215283	4.44642373329155	1.86109	YES
Non-DV	Region257	Enhancer	chr2L	2574865	2575205	gd7	-0.2050801870733819	0.5486014629201968	-1.634621713658338	-1.2911004378115232	0.646261	YES
Non-DV	Region257	Enhancer	chr2L	2574865	2575205	Toll10B	-0.4890498072619438	-0.5352356999488406	0.3020683704742714	-0.722217136736513	-1.64335	YES
Non-DV	Region257	Enhancer	chr2L	2574865	2575205	Tollrm9rm10	0.9435563215094344	-0.10924322853745803	1.1856172316017892	2.0199303245737656	1.36292	YES
Non-DV	Region258	Enhancer	chr2L	2575641	2576987	gd7	-0.30682445909689954	0.00451554592542884	-0.7705365662683901	-1.0728454794398607	0.911948	NO
Non-DV	Region258	Enhancer	chr2L	2575641	2576987	Toll10B	-0.7539709793837323	-0.2614120927176632	0.1248561384220993	-0.8905269336792961	-1.62594	NO
Non-DV	Region258	Enhancer	chr2L	2575641	2576987	Tollrm9rm10	1.4421555850222831	0.34442518349464674	0.5754788463687358	2.362059614885666	0.962439	NO
Non-DV	Region259	Enhancer	chr2L	2577620	2579055	gd7	-0.08792627841533882	0.2166396293804248	-0.04064813486299135	0.08806521610209464	0.782902	NO
Non-DV	Region259	Enhancer	chr2L	2577620	2579055	Toll10B	-1.08662022333188	-0.427059486751907	-0.1044484611945005	-1.6181281712782876	-1.31808	NO
Non-DV	Region259	Enhancer	chr2L	2577620	2579055	Tollrm9rm10	1.6035859990231671	0.24668087937087788	0.1354530464966177	1.9857199248906627	0.718415	NO
Non-DV	Region260	Enhancer	chr2L	2579324	2579662	gd7	-0.265294799070885	-0.6614150569926038	-0.5486646610007335	-1.4753745170642223	0.889734	NO
Non-DV	Region260	Enhancer	chr2L	2579324	2579662	Toll10B	-0.17131332181587156	0.37313822629146703	0.21909204800320117	0.4209169524787967	-1.49013	NO
Non-DV	Region260	Enhancer	chr2L	2579324	2579662	Tollrm9rm10	0.5898244694516339	0.49739641106021065	0.2865500406266398	1.3737709211384843	0.805614	NO
Non-DV	Region261	Enhancer	chr2L	2580230	2580606	gd7	-0.6269073263838241	-0.45832874891794134	-1.2257203770717644	-2.3109564523735298	-0.100242	NO
Non-DV	Region261	Enhancer	chr2L	2580230	2580606	Toll10B	0.2788455977364013	0.4527312693634312	0.2652913309400711	0.9968681980399037	0.688316	NO
Non-DV	Region261	Enhancer	chr2L	2580230	2580606	Tollrm9rm10	0.4590105486736377	0.08378453651684056	0.8523240321884422	1.3951191173789206	-0.812284	NO
Non-DV	Region262	Enhancer	chr2L	2585018	2585653	gd7	-0.5382778378181976	-0.34721305717819034	-0.08850067705278669	-0.9739915720491746	-0.448112	NO
Non-DV	Region262	Enhancer	chr2L	2585018	2585653	Toll10B	0.4782756717710285	0.0837491724910114	-0.863365225132182	-0.3013403808701421	0.147215	NO
Non-DV	Region262	Enhancer	chr2L	2585018	2585653	Tollrm9rm10	0.06753555911992197	0.4117751468352062	0.8968469152421489	1.376157621197277	0.430638	NO
Non-DV	Region263	Enhancer	chr2L	2739888	2740130	gd7	-0.25733662045946276	0.19027938422432095	0.156417542075149	0.08936030584000718	-0.0609478	NO
Non-DV	Region263	Enhancer	chr2L	2739888	2740130	Toll10B	0.25826135168115627	0.43151960961614727	-0.4292779453459992	0.2605030159513043	-0.592755	NO
Non-DV	Region263	Enhancer	chr2L	2739888	2740130	Tollrm9rm10	-0.00819898912139004	-0.8671356788252833	0.2655014304170013	-0.609833237529672	0.90812	NO
Non-DV	Region264	Enhancer	chr2L	2748378	2748912	gd7	-0.14244234067058864	0.04669309765336134	0.2835698957566803	0.18782065273945298	0.26068	NO
Non-DV	Region264	Enhancer	chr2L	2748378	2748912	Toll10B	-0.3028550212635724	-0.386820376731413	0.4307941798510339	-0.2588812181439515	-0.537223	NO
Non-DV	Region264	Enhancer	chr2L	2748378	2748912	Tollrm9rm10	0.6050158332963786	0.4492392207392034	-0.6630237207158997	0.3912313333196824	0.375555	NO
Non-DV	Region265	Enhancer	chr2L	2749357	2751599	gd7	-0.32859410639608144	0.27612021436726003	0.4931945424496186	0.44072065042079717	0.769153	NO
Non-DV	Region265	Enhancer	chr2L	2749357	2751599	Toll10B	-0.4394346819166387	-0.4068914313415247	0.03118330435528854	-0.8151428089028749	-1.38882	NO
Non-DV	Region265	Enhancer	chr2L	2749357	2751599	Tollrm9rm10	1.0412696104161452	0.12976449595492895	-0.47350051996823217	0.697533586402842	0.835965	NO
Non-DV	Region266	Enhancer	chr2L	2752129	2754631	gd7	-1.0484178405742597	-0.2778617897607226	-0.2501002766175516	-1.576379906952534	-0.273194	NO
Non-DV	Region266	Enhancer	chr2L	2752129	2754631	Toll10B	0.5281141126677833	0.10525134972369252	0.7447204927459968	1.3780859551374727	0.175062	NO
Non-DV	Region266	Enhancer	chr2L	2752129	2754631	Tollrm9rm10	0.683158037510823	0.27816110654510207	-0.4797328517624479	0.4815862922934772	0.144266	NO
Non-DV	Region267	Enhancer	chr2L	2754966	2756238	gd7	-0.9663703912739244	-0.3151327277285614	-0.6706143382049018	-1.9521174572073876	0.276738	NO
Non-DV	Region267	Enhancer	chr2L	2754966	2756238	Toll10B	0.72246447841214545	0.2762209484754729	0.8479434957800278	1.8466289226676462	-0.727944	NO
Non-DV	Region267	Enhancer	chr2L	2754966	2756238	Tollrm9rm10	0.30745076503568436	0.1047198927287779	-0.19887680612113487	0.21329385164332737	0.617224	NO
Non-DV	Region268	Enhancer	chr2L	2757418	2757651	gd7	-0.6816968473738804	-0.7357126329405502	1.419601581415413	0.0021921011009824465	0.377511	YES
Non-DV	Region268	Enhancer	chr2L	2757418	2757651	Toll10B	0.1381607412794747	0.6426917536526483	-0.30527416328174234	0.47557833165038066	-1.25924	YES
Non-DV	Region268	Enhancer	chr2L	2757418	2757651	Tollrm9rm10	0.7248058806921774	0.2474053836731875	-0.9890166990135952	-0.016805434648230283	1.21106	YES
Non-DV	Region269	Enhancer	chr2L	2757944	2758226	gd7	-0.6408839147033883	-0.6341452052793026	0.830691419088406	-0.4443377008942849	0.693446	YES
Non-DV	Region269	Enhancer	chr2L	2757944	2758226	Toll10B	-0.4167497386110638	0.06299496158445064	0.3587832881029292	0.00502851107631605	-1.84228	YES
Non-DV	Region269	Enhancer	chr2L	2757944	2758226	Tollrm9rm10	1.4288303792174035	0.8729389592198448	-1.0873971299750944	1.2143722084621538	1.57187	YES
Non-DV	Region270	Enhancer	chr2L	2758461	2760175	gd7	-0.2640179078872941	-0.1395746370889443	0.3570102528673304	-0.04658229210890802	0.598315	NO
Non-DV	Region270	Enhancer	chr2L	2758461	2760175	Toll10B	-0.1593759236365251	-0.5562227748356017	-0.4065015085174848	-1.1221002069896115	-1.15534	NO
Non-DV	Region270	Enhancer	chr2L	2758461	2760175	Tollrm9rm10	0.5717910036058834	0.9581259255769146	0.06336516197181176	1.5932820911546097	0.754263	NO
Non-DV	Region271	Enhancer	chr2L	2766073	2766616	gd7	-0.5045672243589661	-0.3280075145110485	-0.40871126274995184	-1.2412860016199665	0.264729	NO
Non-DV	Region271	Enhancer	chr2L	2766073	2766616	Toll10B	0.33109277049388885	0.3798071665799674	-0.6535092660437726	0.05739067103008366	0.466464	NO
Non-DV	Region271	Enhancer	chr2L	2766073	2766616	Tollrm9rm10	0.2235944424327541	-0.01502134183470698	0.986479127699402	1.1950522282974492	-1.02168	NO
Non-DV	Region272	Enhancer	chr2L	2767366	2768176	gd7	-0.4310373275498475	-0.3567279418119831	-0.04836760781802785	-0.8361328771798584	-0.334338	NO
Non-DV	Region272	Enhancer	chr2L	2767366	2768176	Toll10B	0.5414900605233027	0.04350144862173018	-0.605590827209381	-0.020599318064348046	0.612911	NO
Non-DV	Region272	Enhancer	chr2L	2767366	2768176	Tollrm9rm10	-0.1626372547259678	0.4802214195357488	0.6167343109649118	0.9343184757746928	-0.376153	NO
Non-DV	Region273	Enhancer	chr2L	2769461	2770533	gd7	-0.18939341418987216	0.05082807948819462	-0.6964175767868678	-0.8349829114885453	-0.215908	NO
Non-DV	Region273	Enhancer	chr2L	2769461	2770533	Toll10B	0.13227263734261982	-0.26961627730351934	-0.13762876197930118	-0.2749724019402007	0.608433	NO
Non-DV	Region273	Enhancer	chr2L	2769461	2770533	Tollrm9rm10	0.07299744044873148	0.285515104478278	0.7571975236605961	1.1157100685876056	-0.537697	NO
Non-DV	Region274	Enhancer	chr2L	2798873	2799196	gd7	-0.23704843516707713	-1.4703505956720773	0.7334063963909211	-0.9739926344482333	0.283297	NO
Non-DV	Region274	Enhancer	chr2L	2798873	2799196	Toll10B	1.3186461342077944	2.72329557458593	1.039239332705802	5.081181041499526	-0.426754	NO
Non-DV	Region274	Enhancer	chr2L	2798873	2799196	Tollrm9rm10	-1.4852545521090228	-1.4388485892827272	-1.6438715155429005	-4.56797465693465	0.190367	NO
Non-DV	Region275	Enhancer	chr2L	2814805	2815303	gd7	0.925360103199146	0.7487251841639998	0.623748088972721	2.2978333763358667	0.540488	NO
Non-DV	Region275	Enhancer	chr2L	2814805	2815303	Toll10B	-0.7881653044106721	-0.7408876796516589	-1.6221275242469704	-3.1511805083093014	-0.354749	NO
Non-DV	Region275	Enhancer	chr2L	2814805	2815303	Tollrm9rm10	-0.16264997227211167	-0.13511479182497269	0.9738332795318496	0.6760685154347652	-0.273763	NO
Non-DV	Region276	Enhancer	chr2L	2855608	2856395	gd7	-0.4956955782841736	-0.39939746619727207	-0.34620396298337075	-1.2412970074648164	-0.456465	YES
Non-DV	Region276	Enhancer	chr2L	2855608	2856395	Toll10B	0.4457754467296179	0.5257539965445114	0.15019804986171062	1.1217274931358399	1.05038	YES
Non-DV	Region276	Enhancer	chr2L	2855608	2856395	Tollrm9rm10	0.05489790071436434	-0.10332004695291087	0.16949837159970918	0.12107622536116264	-0.809666	YES
Non-DV	Region277	Enhancer	chr2L	2857007	2857401	gd7	0.03665339222390654	-0.32372281091187866	-1.0485119581047475	-1.3355813767927196	-0.99115	NO
Non-DV	Region277	Enhancer	chr2L	2857007	2857401	Toll10B	0.02270095447931601	0.261968457151415	0.5220798439355157	0.8067492555662467	0.64193	NO
Non-DV	Region277	Enhancer	chr2L	2857007	2857401	Tollrm9rm10	-0.08016737450308939	0.13684144133587642	0.449746074529844	0.506420141362631	0.513966	NO
Non-DV	Region278	Enhancer	chr2L	2862283	2862718	gd7	0.4904688185425112	0.6913857618113652	0.8706687986204342	2.0525233789743105	0.8821	NO
Non-DV	Region278	Enhancer	chr2L	2862283	2862718	Toll10B	0.8214254834727104	0.12088654908699148	-0.6484805421774945	0.29383149038220735	0.104154	NO
Non-DV	Region278	Enhancer	chr2L	2862283	2862718	Tollrm9rm10	-1.7805338513745854	-1.2064448132190349	-0.17000897315704053	-3.1569876377506607	-1.39386	NO
Non-DV	Region279	Enhancer	chr2L	2867537	2867800	gd7	-0.8108540774394534	-2.2747763254375637	0.19216954072057268	-2.893460862156444	-1.76847	YES
Non-DV	Region279	Enhancer	chr2L	2867537	2867800	Toll10B	1.4821113226306393	3.8072685870322944	-0.5824678662017155	4.706912043461218	2.87883	YES
Non-DV	Region279	Enhancer	chr2L	2867537	2867800	Tollrm9rm10	-0.9396594468796728	-1.6806072890117352	0.3783111225218127	-2.2419556133695955	-1.48619	YES
Non-DV	Region280	Enhancer	chr2L	2873571	2875261	gd7	-0.4130990734155276	-0.3896873236533748	-0.26466658958186046	-1.0674529866507627	0.0143346	NO
Non-DV	Region280	Enhancer	chr2L	2873571	2875261	Toll10B	-0.1789776313598671	0.21537773514285036	0.1660728615512142	0.20247296533419745	0.0928434	NO
Non-DV	Region280	Enhancer	chr2L	2873571	2875261	Tollrm9rm10	0.7984134242102062	0.29905134237170367	0.08107095245407657	1.1785357190359864	-0.149021	NO
Non-DV	Region281	Enhancer	chr2L	2877951	2879449	gd7	-0.100827259139427	-0.08892080795598416	-0.36622959463644766	-0.5559776617318588	-0.176403	NO
Non-DV	Region281	Enhancer	chr2L	2877951	2879449	Toll10B	0.11748103596686568	-0.07131208928559242	-1.0180991669743926	-0.9719302202931194	0.0847594	NO
Non-DV	Region281	Enhancer	chr2L	2877951	2879449	Tollrm9rm10	-0.02548773347038806	0.230091337626858	1.293321013461041	1.4979246176175107	0.132359	NO
Non-DV	Region282	Enhancer	chr2L	2882936	2883274	gd7	-0.5530859741944565	-0.12775084065643474	-0.5872727823210294	-1.2681095971719207	0.076952	NO
Non-DV	Region282	Enhancer	chr2L	2882936	2883274	Toll10B	-0.2553977218718742	-0.46189057897254343	-0.3982537948192819	-1.1155420956636997	-0.181153	NO
Non-DV	Region282	Enhancer	chr2L	2882936	2883274	Tollrm9rm10	1.090534017579061	0.8135230401126942	0.9056247695176428	2.809681827209398	0.142148	NO
Non-DV	Region283	Enhancer	chr2L	2884872	2885477	gd7	-0.02381519263246971	-0.24978534484118103	-0.6634637631689997	-0.9370643006426504	0.167427	NO
Non-DV	Region283	Enhancer	chr2L	2884872	2885477	Toll10B	-0.8311972018310966	0.05939474065629829	-0.1809517249490742	-0.9527541861238725	-0.245328	NO
Non-DV	Region283	Enhancer	chr2L	2884872	2885477	Tollrm9rm10	1.168415206681389	0.29737947572670964	0.7685369659723431	2.234331648380442	0.102964	NO
Non-DV	Region284	Enhancer	chr2L	2885693	2887230	gd7	-0.5692640128742638	-0.2768771729742572	-0.20677700493649487	-1.0529181907850158	-0.129385	NO
Non-DV	Region284	Enhancer	chr2L	2885693	2887230	Toll10B	0.28990921022502414	0.09665694581437932	0.16304288950859394	0.5496090455479974	0.371487	NO
Non-DV	Region284	Enhancer	chr2L	2885693	2887230	Tollrm9rm10	0.3666210367836584	0.2882220878649455	0.03182524256968887	0.6866683672182928	-0.331756	NO
Non-DV	Region285	Enhancer	chr2L	2888681	2889557	gd7	-0.4845273118381246	-0.4140173203482035	-0.6109028258616306	-1.5094474580479587	-0.422354	NO
Non-DV	Region285	Enhancer	chr2L	2888681	2889557	Toll10B	-0.05382026211333338	0.01997304802066635	-0.20011417974973209	-0.2339613938423991	-0.129406	NO
Non-DV	Region285	Enhancer	chr2L	2888681	2889557	Tollrm9rm10	0.7230248565149994	0.5983440994104955	0.739357650797552	2.0607266067230467	0.777657	NO
Non-DV	Region286	Enhancer	chr2L	2897136	2897489	gd7	-0.06798382349371482	-0.13538641674897267	0.8586954783533237	0.6553252381106363	-0.116297	NO
Non-DV	Region286	Enhancer	chr2L	2897136	2897489	Toll10B	1.1405969087661576	0.8164766732679631	0.25107119499458375	2.2081447770287044	0.0293797	NO
Non-DV	Region286	Enhancer	chr2L	2897136	2897489	Tollrm9rm10	-1.4684140187793957	-0.8926126994496081	-1.0106573913611654	-3.371684109590169	0.123999	NO
Non-DV	Region287	Enhancer	chr2L	2908839	2909057	gd7	1.1738722791234184	0.8758100841253239	0.7142793029789798	2.763961666227722	-0.0434025	NO
Non-DV	Region287	Enhancer	chr2L	2908839	2909057	Toll10B	-1.1945359606554018	-1.7191047491573337	-1.035985686582631	-3.9496263963953666	-0.573411	NO
Non-DV	Region287	Enhancer	chr2L	2908839	2909057	Tollrm9rm10	0.05988646308873808	0.9873544000998616	0.3375507841010175	1.3847916472896173	0.856449	NO
Non-DV	Region288	Enhancer	chr2L	2945932	2946174	gd7	-0.01270077938910214	-0.7756843483780871	1.501646214860463	0.7132610870932737	-0.732957	YES
Non-DV	Region288	Enhancer	chr2L	2945932	2946174	Toll10B	-0.16830641530535767	0.6711865793865591	-1.3978500959716988	-0.8949699318904973	-0.0561522	YES
Non-DV	Region288	Enhancer	chr2L	2945932	2946174	Tollrm9rm10	0.24714856885020625	0.2694772820030379	-0.02875045162751601	0.48787539922572815	1.11606	YES
Non-DV	Region289	Enhancer	chr2L	2957832	2958198	gd7	-0.10942043614841283	-0.5652048476487952	1.5838578393293694	0.9092325555321614	-0.174346	NO
Non-DV	Region289	Enhancer	chr2L	2957832	2958198	Toll10B	0.6451389897641218	1.383942642601066	-0.374675983939318	1.6544056484258696	-0.0981628	NO
Non-DV	Region289	Enhancer	chr2L	2957832	2958198	Tollrm9rm10	-0.7354356711348022	-1.006041908155016	-1.0711951662465615	-2.81267274553638	0.383048	NO
Non-DV	Region290	Enhancer	chr2L	2969116	2969821	gd7	0.34918581293047674	-0.45120624278948934	-0.9920449069890884	-1.094065336848101	0.0145331	NO
Non-DV	Region290	Enhancer	chr2L	2969116	2969821	Toll10B	-0.5992979490968326	0.10478053809227872	1.1051922509605046	0.6106748399559506	-0.722674	NO
Non-DV	Region290	Enhancer	chr2L	2969116	2969821	Tollrm9rm10	0.35138761299329824	0.5405499187530478	-0.15300368935455175	0.7389338423917943	0.981321	NO
Non-DV	Region291	Enhancer	chr2L	2972085	2972580	gd7	-0.2832264427501832	-0.5784726461065276	-1.5455020295493782	-2.407201118406089	-0.169694	NO
Non-DV	Region291	Enhancer	chr2L	2972085	2972580	Toll10B	0.28890886200731064	0.4676177785717418	-0.1466995675268548	0.6098270730521976	0.154509	NO
Non-DV	Region291	Enhancer	chr2L	2972085	2972580	Tollrm9rm10	-0.01540183646547427	0.24520392655774328	1.530149104462402	1.759951194554671	0.0261569	NO
Non-DV	Region292	Enhancer	chr2L	2978805	2979494	gd7	0.1905676847226091	-0.1980924675859681	0.7698473301815747	0.7623225473182157	0.304167	NO
Non-DV	Region292	Enhancer	chr2L	2978805	2979494	Toll10B	-0.21025632754246132	0.05297907423212068	-1.2502241927534803	-1.4075014460638209	-0.559297	NO
Non-DV	Region292	Enhancer	chr2L	2978805	2979494	Tollrm9rm10	0.03205559007923254	0.22794176377787775	0.4903041940593264	0.7503015479164367	0.344561	NO
Non-DV	Region293	Enhancer	chr2L	2987461	2988442	gd7	-0.4143997368263976	-0.38311078374932805	0.1881775429752531	-0.6093329776004726	-0.0317032	NO
Non-DV	Region293	Enhancer	chr2L	2987461	2988442	Toll10B	0.0843790662926182	0.1859428219433429	-0.9753409624534752	-0.7050190742175141	-0.0288954	NO
Non-DV	Region293	Enhancer	chr2L	2987461	2988442	Tollrm9rm10	0.44006961178019693	0.328670471087842	0.7537597966465361	1.522499879514575	0.0849668	NO
Non-DV	Region294	Enhancer	chr2L	2992509	2993510	gd7	6.481989692214545e-4	0.12281092070967674	-0.32842170490321576	-0.20496258522431757	0.14833	NO
Non-DV	Region294	Enhancer	chr2L	2992509	2993510	Toll10B	-0.17796144937360645	-0.3594798457113237	-0.33802021121989856	-0.8754615063048287	-0.0672024	NO
Non-DV	Region294	Enhancer	chr2L	2992509	2993510	Tollrm9rm10	0.2424575682092749	0.29756279654554124	0.6155896853784114	1.1556100501332276	-0.116935	NO
Non-DV	Region295	Enhancer	chr2L	2999092	3001105	gd7	-0.08889441868021795	-0.2082110637196834	0.05676377583644742	-0.24034170656345394	0.248256	NO
Non-DV	Region295	Enhancer	chr2L	2999092	3001105	Toll10B	-0.8262299944205256	-0.3544303050449965	0.2018310280671321	-0.9788292713983899	-0.577902	NO
Non-DV	Region295	Enhancer	chr2L	2999092	3001105	Tollrm9rm10	1.2488525365552392	0.7906328500333629	-0.24213347791601508	1.797351908672587	0.44955	NO
Non-DV	Region296	Enhancer	chr2L	3005377	3005799	gd7	-1.2054462364350504	-1.03392058898322	-0.24428064026316929	-2.4836474656814396	0.121453	NO
Non-DV	Region296	Enhancer	chr2L	3005377	3005799	Toll10B	0.02247175292155121	-0.07494717255789843	0.21649058114798791	0.1640151615116407	-0.829042	NO
Non-DV	Region296	Enhancer	chr2L	3005377	3005799	Tollrm9rm10	1.584995076994754	1.661958433157429	0.01499858706426785	3.261952097216451	0.977341	NO
Non-DV	Region297	Enhancer	chr2L	3006933	3007287	gd7	0.04712322273823508	1.167914662088292	0.5056986402383915	1.7207365250649187	0.281833	NO
Non-DV	Region297	Enhancer	chr2L	3006933	3007287	Toll10B	0.08085952822286573	-0.7416555000287128	-0.6601234516241604	-1.3209194234300075	-0.177403	NO
Non-DV	Region297	Enhancer	chr2L	3006933	3007287	Tollrm9rm10	-0.17372073616148764	-0.7670739481567344	0.16956588849189774	-0.7712287958263242	-0.153258	NO
Non-DV	Region298	Enhancer	chr2L	3013016	3013780	gd7	0.6629990405454502	3.762290705076984	1.237954261429541	5.663244007051976	-0.111421	NO
Non-DV	Region298	Enhancer	chr2L	3013016	3013780	Toll10B	-0.21717011927590707	-1.6417150609689046	-1.536495958024665	-3.3953811382694767	-0.517448	NO
Non-DV	Region298	Enhancer	chr2L	3013016	3013780	Tollrm9rm10	-0.5917148768854752	-3.4753165928638117	0.3398598451304638	-3.727171624618823	0.875208	NO
Non-DV	Region299	Enhancer	chr2L	3022817	3023412	gd7	-0.46120655916783265	-0.26771755183422796	-0.6714766669051265	-1.4004007779071872	-0.310965	NO
Non-DV	Region299	Enhancer	chr2L	3022817	3023412	Toll10B	0.4365700135053755	0.05627173387208566	-0.23778777450952857	0.2550539728679326	0.373821	NO
Non-DV	Region299	Enhancer	chr2L	3022817	3023412	Tollrm9rm10	0.02125709390581435	0.3286539356392398	0.8295457800676134	1.1794568096126674	-0.0777898	NO
Non-DV	Region300	Enhancer	chr2L	3028956	3029384	gd7	-0.33081448149339554	0.4114028172932917	-1.1714038059044154	-1.0908154701045192	-0.130823	NO
Non-DV	Region300	Enhancer	chr2L	3028956	3029384	Toll10B	0.4060641944540121	-0.1852006856128498	-0.8130360566092389	-0.5921725477680766	0.411381	NO
Non-DV	Region300	Enhancer	chr2L	3028956	3029384	Tollrm9rm10	-0.11180346059507018	-0.372389599424618	1.8240654720895972	1.339872412069909	-0.385027	NO
Non-DV	Region301	Enhancer	chr2L	3030378	3030784	gd7	-0.21745156028247703	-0.39318690070862233	-0.41106811390033743	-1.0217065748914367	-0.122196	NO
Non-DV	Region301	Enhancer	chr2L	3030378	3030784	Toll10B	0.3989200409470063	0.08881557047663514	-1.1502685163064026	-0.6625329048827612	0.328336	NO
Non-DV	Region301	Enhancer	chr2L	3030378	3030784	Tollrm9rm10	-0.25398133880652435	0.4743898484636429	1.4587842065608252	1.6791927162179436	-0.282115	NO
Non-DV	Region302	Enhancer	chr2L	3037045	3037291	gd7	0.12880423695543378	-0.2717082312963624	-0.44646046609589374	-0.5893644604368223	-0.514351	NO
Non-DV	Region302	Enhancer	chr2L	3037045	3037291	Toll10B	0.01946494354378079	-0.21464841420015568	-0.4711376742727601	-0.666321144929135	0.955612	NO
Non-DV	Region302	Enhancer	chr2L	3037045	3037291	Tollrm9rm10	-0.19925722845944377	0.6986992242695272	0.8478468709696932	1.3472888667797767	-0.596289	NO
Non-DV	Region303	Enhancer	chr2L	3069562	3070093	gd7	-0.325988946352718	-0.1939882103794589	0.2647842717145178	-0.25519288501765913	-0.540938	NO
Non-DV	Region303	Enhancer	chr2L	3069562	3070093	Toll10B	-0.0918880197466174	0.28859378604727254	-0.8583513462070811	-0.6616455799064259	0.635063	NO
Non-DV	Region303	Enhancer	chr2L	3069562	3070093	Tollrm9rm10	0.5625778319517456	-0.09483722511934152	0.574065745093066	1.04180635192547	-0.114224	NO
Non-DV	Region304	Enhancer	chr2L	3071281	3072922	gd7	0.3204812967906098	0.1493130333976853	0.2424896272616467	0.7122839574499418	1.16093	YES
Non-DV	Region304	Enhancer	chr2L	3071281	3072922	Toll10B	-1.3217869805553837	0.00970750561949112	-0.316243678095311	-1.6283231530312037	-0.790756	YES
Non-DV	Region304	Enhancer	chr2L	3071281	3072922	Tollrm9rm10	1.3777197342416507	-0.23851131880605228	0.08103018336048311	1.2202385987960815	-0.548121	YES
Non-DV	Region305	Enhancer	chr2L	3078582	3079025	gd7	-1.8005001554898727	-2.0295111767831235	-0.5888233055310949	-4.418834637804091	0.221975	NO
Non-DV	Region305	Enhancer	chr2L	3078582	3079025	Toll10B	-1.6717973608362338	-0.28135436376213707	-2.510512500422216	-4.463664225020587	-0.145697	NO
Non-DV	Region305	Enhancer	chr2L	3078582	3079025	Tollrm9rm10	4.69914722451711	3.4426721943731184	2.9062766623700305	11.048096081260258	-0.112428	NO
Non-DV	Region306	Enhancer	chr2L	3079451	3079883	gd7	-0.41080843595717753	0.73537258105064	0.8049655324231018	1.1295296775165642	0.491925	NO
Non-DV	Region306	Enhancer	chr2L	3079451	3079883	Toll10B	-0.23483156367309072	-0.5797365385992423	-1.5791869656908968	-2.39375506796323	0.101952	NO
Non-DV	Region306	Enhancer	chr2L	3079451	3079883	Tollrm9rm10	0.8717121518778307	-0.33148105590623694	0.7700537164073158	1.3102848123789095	-0.83814	NO
Non-DV	Region307	Enhancer	chr2L	3080236	3080836	gd7	0.7758547780087621	1.065430974912017	1.3492691850494865	3.1905549379702656	1.12514	YES
Non-DV	Region307	Enhancer	chr2L	3080236	3080836	Toll10B	-0.6501714519236506	-0.2848120013038514	-2.548143524320205	-3.483126977547707	-0.158599	YES
Non-DV	Region307	Enhancer	chr2L	3080236	3080836	Tollrm9rm10	-0.1509391660603431	-1.2261533066932395	1.1971774583009138	-0.1799150144526688	-1.37385	YES
Non-DV	Region308	Enhancer	chr2L	3082765	3084011	gd7	-0.2020158698450628	-0.6546102798106507	0.16628466150487153	-0.690341488150842	0.413273	NO
Non-DV	Region308	Enhancer	chr2L	3082765	3084011	Toll10B	-0.8364749022790706	0.38077868330909953	-0.3293112965256739	-0.7850075154956451	-0.57521	NO
Non-DV	Region308	Enhancer	chr2L	3082765	3084011	Tollrm9rm10	1.4144827937784423	0.4768549328029337	0.16200022944042652	2.0533379560218026	0.212077	NO
Non-DV	Region309	Enhancer	chr2L	3094828	3095162	gd7	0.8648215263431247	-1.5793028038636792	0.4357360287085142	-0.27874524881204027	0.241412	NO
Non-DV	Region309	Enhancer	chr2L	3094828	3095162	Toll10B	-1.0918201690010707	0.5098886306325131	-0.8398259849336471	-1.4217575233022046	-0.129642	NO
Non-DV	Region309	Enhancer	chr2L	3094828	3095162	Tollrm9rm10	0.3336797210396654	1.699695787710234	0.4026366187778195	2.436012127527719	-0.162218	NO
Non-DV	Region310	Enhancer	chr2L	3144734	3145033	gd7	-0.06715825930780586	-0.1020546017112773	1.3168522396107696	1.1476393785916865	-0.00698966	NO
Non-DV	Region310	Enhancer	chr2L	3144734	3145033	Toll10B	0.4378212614668385	-0.27175436593939917	-1.1309948000003445	-0.9649279044729051	-0.498965	NO
Non-DV	Region310	Enhancer	chr2L	3144734	3145033	Tollrm9rm10	-0.5086166364520823	0.5192461432817517	-0.1149734565019099	-0.10434394967224056	0.70166	NO
Non-DV	Region311	Enhancer	chr2L	3145504	3145837	gd7	-0.17285441565278842	-0.1360082377870914	-0.3388769438991854	-0.6477395973390652	-0.362191	NO
Non-DV	Region311	Enhancer	chr2L	3145504	3145837	Toll10B	0.05748170379772308	0.20338756617519144	-0.9414711870589592	-0.6806019170860447	0.519233	NO
Non-DV	Region311	Enhancer	chr2L	3145504	3145837	Tollrm9rm10	0.15309089690625982	-0.06790251080949383	1.196169006283173	1.2813573923799388	-0.206828	NO
Non-DV	Region312	Enhancer	chr2L	3152676	3152924	gd7	0.21401944896600303	0.5329301146472956	0.7528215740941704	1.499771137707469	0.0920929	YES
Non-DV	Region312	Enhancer	chr2L	3152676	3152924	Toll10B	-0.3736273400730741	3.3353688461086096e-4	0.0826032903345361	-0.2906905128539271	1.1503	YES
Non-DV	Region312	Enhancer	chr2L	3152676	3152924	Tollrm9rm10	0.2239989053080596	-0.8051913395527615	-0.75589205304382	-1.337084487288522	-1.7252	YES
Non-DV	Region313	Enhancer	chr2L	3158564	3159664	gd7	0.16330797795601634	-0.615906430397753	-1.1683566592810903	-1.620955111722827	-0.533244	NO
Non-DV	Region313	Enhancer	chr2L	3158564	3159664	Toll10B	-0.40390093544852823	0.20465709677746236	-0.8253899183424858	-1.0246337570135515	0.0913793	NO
Non-DV	Region313	Enhancer	chr2L	3158564	3159664	Tollrm9rm10	0.33336309388411683	0.6550548183054659	1.8330153070213668	2.8214332192109497	0.628635	NO
Non-DV	Region314	Enhancer	chr2L	3162319	3162541	gd7	0.06288221844913658	0.0053752322142819	-0.30405996065669016	-0.23580250999327168	0.483195	NO
Non-DV	Region314	Enhancer	chr2L	3162319	3162541	Toll10B	0.07427015354125877	-0.5036204843022404	-0.8540561478239547	-1.2834064785849364	-1.00935	NO
Non-DV	Region314	Enhancer	chr2L	3162319	3162541	Tollrm9rm10	-0.18583367594662648	0.6685679771191597	1.0820874611442792	1.5648217623168126	0.714928	NO
Non-DV	Region315	Enhancer	chr2L	3163431	3163914	gd7	-0.29516397293472185	-0.12291602137915526	-0.14162588556572625	-0.5597058798796034	-0.0425435	NO
Non-DV	Region315	Enhancer	chr2L	3163431	3163914	Toll10B	0.16939046233763977	-0.40161089967028146	0.10652095447335434	-0.12569948285928734	-0.042036	NO
Non-DV	Region315	Enhancer	chr2L	3163431	3163914	Tollrm9rm10	0.16401594135439804	0.725228088306305	0.02667275042184155	0.9159167800825446	0.11854	NO
Non-DV	Region316	Enhancer	chr2L	3301857	3303813	gd7	-0.5200788363433237	-0.5681430926771839	-0.5626066906403514	-1.650828619660859	-1.53975	YES
Non-DV	Region316	Enhancer	chr2L	3301857	3303813	Toll10B	-0.12716312828550722	-0.27152524546469775	-0.4584702219799112	-0.8571585957301162	1.09908	YES
Non-DV	Region316	Enhancer	chr2L	3301857	3303813	Tollrm9rm10	0.8709579402125925	1.22274827496236	0.9404147060609774	3.03412092123593	0.657246	YES
Non-DV	Region317	Enhancer	chr2L	3376512	3377270	gd7	1.4427670136381407	-0.5985416343598287	-0.9275484959042768	-0.0833231166259647	-0.784703	YES
Non-DV	Region317	Enhancer	chr2L	3376512	3377270	Toll10B	1.6248740532430823	0.8192625143130642	-1.0664480167904395	1.3776885507657068	1.12018	YES
Non-DV	Region317	Enhancer	chr2L	3376512	3377270	Tollrm9rm10	-4.155501212192073	-0.19697522626424924	1.8443959188251104	-2.5080805196312115	-0.441496	YES
Non-DV	Region318	Enhancer	chr2L	3426010	3426348	gd7	-1.542905325434271	-1.6659340734320909	0.4106373117302	-2.798202087136162	-0.220686	NO
Non-DV	Region318	Enhancer	chr2L	3426010	3426348	Toll10B	1.7803782137429167	1.60703667836008	0.7670797430512567	4.154494635154253	-0.256418	NO
Non-DV	Region318	Enhancer	chr2L	3426010	3426348	Tollrm9rm10	-0.3662738737049887	0.35633974104146965	-1.0957076319544363	-1.1056417646179555	0.668089	NO
Non-DV	Region319	Enhancer	chr2L	3456780	3457658	gd7	-1.306847137446154	-0.22117045116016085	0.04939187310309907	-1.4786257155032159	-0.11166	YES
Non-DV	Region319	Enhancer	chr2L	3456780	3457658	Toll10B	2.0947008793890385	0.15725074277854426	-1.0472795535022943	1.2046720686652885	1.06275	YES
Non-DV	Region319	Enhancer	chr2L	3456780	3457658	Tollrm9rm10	-1.1124474606514527	0.1226867158149576	0.9467879482949164	-0.042972796541578706	-1.31522	YES
Non-DV	Region320	Enhancer	chr2L	3465357	3466513	gd7	-0.5948653665181136	-0.08088755074827901	-0.16017237954215757	-0.8359252968085502	0.101938	NO
Non-DV	Region320	Enhancer	chr2L	3465357	3466513	Toll10B	0.5924034033768049	0.10891143642437748	0.328745057503963	1.0300598973051454	0.401382	NO
Non-DV	Region320	Enhancer	chr2L	3465357	3466513	Tollrm9rm10	-0.01266395925515766	-0.02419475064781437	-0.16696670516321752	-0.20382541506618954	-0.700864	NO
Non-DV	Region321	Enhancer	chr2L	3469611	3470184	gd7	0.03114079096558785	-0.4309118998847152	-1.0403320644144145	-1.4401031733335419	-0.207677	NO
Non-DV	Region321	Enhancer	chr2L	3469611	3470184	Toll10B	-0.11551608913116894	0.4098159420851516	-0.4752632928995191	-0.18096343994553643	0.391807	NO
Non-DV	Region321	Enhancer	chr2L	3469611	3470184	Tollrm9rm10	0.11620536909146414	0.10004689397247415	1.386369134095715	1.6026213971596532	-0.249029	NO
Non-DV	Region322	Enhancer	chr2L	3472249	3472653	gd7	0.366154424402006	-0.7042248104531226	-0.3371906815966927	-0.6752610676478092	1.12665	YES
Non-DV	Region322	Enhancer	chr2L	3472249	3472653	Toll10B	-0.05983679428318771	0.4066811581434171	0.38946392131589674	0.7363082851761261	-0.813863	YES
Non-DV	Region322	Enhancer	chr2L	3472249	3472653	Tollrm9rm10	-0.40896058123538626	0.5169710077596392	-0.06508110995285829	0.04292931657139468	-0.467529	YES
Non-DV	Region323	Enhancer	chr2L	3476356	3476963	gd7	0.5264394950554544	0.4154813389684685	1.8495371524195352	2.791457986443458	0.952753	NO
Non-DV	Region323	Enhancer	chr2L	3476356	3476963	Toll10B	-0.9689408937400936	-0.8266394735480539	-1.6700810553954335	-3.465661422683581	-1.67683	NO
Non-DV	Region323	Enhancer	chr2L	3476356	3476963	Tollrm9rm10	0.6192176813911502	0.48331467966506536	-0.08426314356597142	1.0182692174902441	0.975201	NO
Non-DV	Region324	Enhancer	chr2L	3477999	3478720	gd7	0.33982481994208275	-0.31850542017169725	1.8329107842431456	1.8542301840135311	-0.577946	YES
Non-DV	Region324	Enhancer	chr2L	3477999	3478720	Toll10B	-0.6897621525395342	-0.10881302715880314	-1.334725461903835	-2.1333006416021725	-0.334649	YES
Non-DV	Region324	Enhancer	chr2L	3477999	3478720	Tollrm9rm10	0.48762617518399143	0.6271599340165379	-0.3867102697847667	0.7280758394157627	1.28259	YES
Non-DV	Region325	Enhancer	chr2L	3532217	3533691	gd7	0.7399613688812119	0.06095597605676835	-0.6472536460649065	0.15366369887307368	-0.48722	NO
Non-DV	Region325	Enhancer	chr2L	3532217	3533691	Toll10B	-1.0868584957063632	0.2664555191960231	0.6356778029178439	-0.18472517359249613	-0.120013	NO
Non-DV	Region325	Enhancer	chr2L	3532217	3533691	Tollrm9rm10	0.49425202894010306	-0.4500660315420699	-0.01899685675566416	0.02518914064236898	0.856515	NO
Non-DV	Region326	Enhancer	chr2L	3538553	3540284	gd7	-0.2995882095129818	0.01520168570779537	0.13211364455744698	-0.15227287924773947	0.0679037	NO
Non-DV	Region326	Enhancer	chr2L	3538553	3540284	Toll10B	-0.0158147122564966	-0.01884262367855558	0.07132227059702134	0.03666493466196916	0.0289418	NO
Non-DV	Region326	Enhancer	chr2L	3538553	3540284	Tollrm9rm10	0.4231766849020802	0.00236262888180847	-0.1864384872881964	0.23910082649569228	-0.136308	NO
Non-DV	Region327	Enhancer	chr2L	3541076	3542320	gd7	0.7487869077971114	0.2977975073708579	0.10462126531008234	1.1512056804780517	-0.811712	YES
Non-DV	Region327	Enhancer	chr2L	3541076	3542320	Toll10B	-2.6472666155186575	-0.4968398428933541	-0.04060408990566683	-3.1847105483176783	-0.453535	YES
Non-DV	Region327	Enhancer	chr2L	3541076	3542320	Tollrm9rm10	2.6159660370943194	0.2178893308812773	-0.05575072230720614	2.7781046456683907	1.77854	YES
Non-DV	Region328	Enhancer	chr2L	3548870	3550286	gd7	0.634088419059106	-0.03052444502808769	-0.7157718158647517	-0.11220784183373342	-0.614316	YES
Non-DV	Region328	Enhancer	chr2L	3548870	3550286	Toll10B	-1.3815722877496823	0.13549827569117673	0.5469940394305881	-0.6990799726279175	-0.33951	YES
Non-DV	Region328	Enhancer	chr2L	3548870	3550286	Tollrm9rm10	1.039120566213698	-0.13596795674013526	0.12662414871720545	1.0297767581907682	1.34085	YES
Non-DV	Region329	Enhancer	chr2L	3579618	3580174	gd7	0.31657830589824026	-0.7156290353263589	0.2385253169671389	-0.16052541246097973	1.06909	YES
Non-DV	Region329	Enhancer	chr2L	3579618	3580174	Toll10B	-0.9531050005096814	0.4249219463642944	-2.0908814949372077	-2.619064549082595	-1.95515	YES
Non-DV	Region329	Enhancer	chr2L	3579618	3580174	Tollrm9rm10	0.8788528766189503	0.5096827300373966	1.7642963405363046	3.1528319471926514	1.19627	YES
Non-DV	Region330	Enhancer	chr2L	3580617	3581263	gd7	-0.131088527989353	0.5715444365138754	0.202982856069904	0.6434387645944264	0.66659	NO
Non-DV	Region330	Enhancer	chr2L	3580617	3581263	Toll10B	-1.0191317264208697	-0.6106610949908564	-0.15938894344614557	-1.7891817648578716	-0.968248	NO
Non-DV	Region330	Enhancer	chr2L	3580617	3581263	Tollrm9rm10	1.5691616438135727	-0.04254332565505419	-0.03186812488449558	1.494750193274023	0.398166	NO
Non-DV	Region331	Enhancer	chr2L	3594182	3594571	gd7	0.4562404043028315	-0.16513341763045167	0.5570847293625363	0.8481917160349162	0.514391	NO
Non-DV	Region331	Enhancer	chr2L	3594182	3594571	Toll10B	-0.4647329992823478	0.5507456825799237	-1.147092207464819	-1.0610795241672433	-0.328638	NO
Non-DV	Region331	Enhancer	chr2L	3594182	3594571	Tollrm9rm10	0.02390649684958094	-0.4906468219510583	0.5842235745121771	0.11748324941069974	-0.272997	NO
Non-DV	Region332	Enhancer	chr2L	3600629	3600997	gd7	2.9399589945529088	3.0951516221916244	-0.935196811861562	5.099913804882971	-0.0951979	NO
Non-DV	Region332	Enhancer	chr2L	3600629	3600997	Toll10B	-2.517765836339234	-1.948560230259211	-1.3573271773083897	-5.8236532439068345	-0.530816	NO
Non-DV	Region332	Enhancer	chr2L	3600629	3600997	Tollrm9rm10	-0.4980391204080371	-2.0556236244335624	2.1265986825220025	-0.42706406231959704	0.870762	NO
Non-DV	Region333	Enhancer	chr2L	3601208	3601519	gd7	0.8207415428855624	1.665532221379057	0.0999280204823408	2.5862017847469603	-0.0455397	NO
Non-DV	Region333	Enhancer	chr2L	3601208	3601519	Toll10B	-0.6960317633602223	-1.603511558731913	-0.5985046008902596	-2.898047922982395	-0.0481076	NO
Non-DV	Region333	Enhancer	chr2L	3601208	3601519	Tollrm9rm10	-0.1483984467013173	-0.3604694230410722	0.4765279299872728	-0.03233993975511673	0.131201	NO
Non-DV	Region334	Enhancer	chr2L	3602347	3603352	gd7	0.33061239203466475	0.2025304376416941	0.10955479689668376	0.6426976265730426	-0.130779	NO
Non-DV	Region334	Enhancer	chr2L	3602347	3603352	Toll10B	-1.6341806815102096	-0.5032429961729019	0.37081663438941986	-1.7666070432936916	-0.558627	NO
Non-DV	Region334	Enhancer	chr2L	3602347	3603352	Tollrm9rm10	1.7912758813391974	0.3703494859356348	-0.4496023457536678	1.7120230215211643	0.959718	NO
Non-DV	Region335	Enhancer	chr2L	3604838	3607508	gd7	-0.19611108698374527	-0.12217410765569872	-0.03314358566448271	-0.3514287803039267	0.0379004	NO
Non-DV	Region335	Enhancer	chr2L	3604838	3607508	Toll10B	0.2812697656701585	0.04635688289036373	-0.01936589671439225	0.30826075184612994	-0.0880025	NO
Non-DV	Region335	Enhancer	chr2L	3604838	3607508	Tollrm9rm10	-0.12172203837441528	0.12220021755473866	0.04816649596646706	0.04864467514679044	0.0683211	NO
Non-DV	Region336	Enhancer	chr2L	3608451	3609569	gd7	-0.9861597940867316	-0.875385591189904	-0.9223853395033512	-2.783930724779987	-0.651566	NO
Non-DV	Region336	Enhancer	chr2L	3608451	3609569	Toll10B	1.3240813461265533	1.9075361460863784	-0.01008252324553632	3.2215349689673953	0.162401	NO
Non-DV	Region336	Enhancer	chr2L	3608451	3609569	Tollrm9rm10	-0.4886141990790505	-1.241179413505746	0.8398963774113092	-0.8898972351734873	0.697771	NO
Non-DV	Region337	Enhancer	chr2L	3610286	3611416	gd7	0.5703826869399639	0.4437659272734421	-0.532281169623259	0.48186744459014696	-0.0460323	YES
Non-DV	Region337	Enhancer	chr2L	3610286	3611416	Toll10B	-0.5744716079819365	-0.37665502317704697	0.5046951511042814	-0.44643148005470207	-0.686887	YES
Non-DV	Region337	Enhancer	chr2L	3610286	3611416	Tollrm9rm10	0.02096122228601226	-0.16401327290699433	0.00147746030820116	-0.1415745903127809	1.01749	YES
Non-DV	Region338	Enhancer	chr2L	3611773	3612238	gd7	-0.08861357738056978	-0.00254828322292909	-0.7302802765270162	-0.8214421371305151	-0.0543851	NO
Non-DV	Region338	Enhancer	chr2L	3611773	3612238	Toll10B	0.7097506523821305	0.49682169830770945	0.4292161565465348	1.6357885072363747	-0.341954	NO
Non-DV	Region338	Enhancer	chr2L	3611773	3612238	Tollrm9rm10	-0.8516675727622192	-0.6637016466694722	0.25116195573770916	-1.264207263693982	0.551116	NO
Non-DV	Region339	Enhancer	chr2L	3614124	3615802	gd7	0.2942073253317298	0.7313246805159418	-0.03988602710992518	0.9856459787377464	-0.19505	YES
Non-DV	Region339	Enhancer	chr2L	3614124	3615802	Toll10B	0.067055333829196	-0.49254305584015295	0.4430954271195739	0.017607705108616936	-0.576534	YES
Non-DV	Region339	Enhancer	chr2L	3614124	3615802	Tollrm9rm10	-0.4860256265146612	-0.4425252592002419	-0.3834841434666127	-1.3120350291815157	1.07558	YES
Non-DV	Region340	Enhancer	chr2L	3618707	3619440	gd7	-0.12559585494338033	-1.5450092913823597	-0.5053613504787547	-2.1759664968044947	0.175794	NO
Non-DV	Region340	Enhancer	chr2L	3618707	3619440	Toll10B	-0.17462843677744092	-0.2991414411733127	-0.829973884330572	-1.3037437622813255	0.0176673	NO
Non-DV	Region340	Enhancer	chr2L	3618707	3619440	Tollrm9rm10	0.40711164759734153	2.7349567686474887	1.2405098682654514	4.382578284510282	-0.2735	NO
Non-DV	Region341	Enhancer	chr2L	3624569	3624876	gd7	2.5647068604184016	2.0444079537827564	0.129155559844141	4.738270374045299	-0.265616	NO
Non-DV	Region341	Enhancer	chr2L	3624569	3624876	Toll10B	-1.8598842223935423	-0.7636514343802528	-0.9758996540128344	-3.5994353107866295	0.163802	NO
Non-DV	Region341	Enhancer	chr2L	3624569	3624876	Tollrm9rm10	-0.8945900661018092	-2.0610549717253326	0.8074215941746161	-2.1482234436525256	0.149144	NO
Non-DV	Region342	Enhancer	chr2L	3631866	3633260	gd7	0.49736647154846114	-0.5064271481277444	-1.040516763126854	-1.049577439706137	-1.14637	NO
Non-DV	Region342	Enhancer	chr2L	3631866	3633260	Toll10B	-0.67964745445446	0.5828581437641417	0.00456757367709485	-0.09222173701322342	0.940418	NO
Non-DV	Region342	Enhancer	chr2L	3631866	3633260	Tollrm9rm10	0.2626353083100168	-0.01842890122039675	0.9323747598461988	1.1765811669358188	0.320016	NO
Non-DV	Region343	Enhancer	chr2L	3655901	3656164	gd7	1.5212771012957549	1.0754873569210344	-0.0709387006619618	2.5258257575548275	0.326045	NO
Non-DV	Region343	Enhancer	chr2L	3655901	3656164	Toll10B	0.9970608108493436	0.01560683978252172	1.2329212006440764	2.245588851275942	0.244003	NO
Non-DV	Region343	Enhancer	chr2L	3655901	3656164	Tollrm9rm10	-3.40232429930173	-1.644993651176895	-1.1031010820267655	-6.150419032505391	-0.800115	NO
Non-DV	Region344	Enhancer	chr2L	3657964	3658365	gd7	1.0310207316049147	-0.45607006579674025	0.06049908745295804	0.6354497532611325	0.407064	NO
Non-DV	Region344	Enhancer	chr2L	3657964	3658365	Toll10B	0.3444793563296099	-0.26172401738894807	0.77675820670923	0.8595135456498919	-0.246471	NO
Non-DV	Region344	Enhancer	chr2L	3657964	3658365	Tollrm9rm10	-1.8529353528344852	1.040344744343135	-0.7896655427296112	-1.6022561512209612	-0.234888	NO
Non-DV	Region345	Enhancer	chr2L	3662289	3662759	gd7	-0.941006591720592	-0.4977915218777954	0.5929603813485371	-0.8458377322498503	-0.247136	NO
Non-DV	Region345	Enhancer	chr2L	3662289	3662759	Toll10B	1.0090198533593369	0.29877204428183135	-0.3046367661956088	1.0031551314455593	0.410721	NO
Non-DV	Region345	Enhancer	chr2L	3662289	3662759	Tollrm9rm10	-0.11835228945601242	0.35024052502150427	-0.24545789743329105	-0.013569661867799204	-0.219359	NO
Non-DV	Region346	Enhancer	chr2L	3711407	3711865	gd7	0.3205457337459078	-0.13139585190082562	-2.0579802500956266	-1.8688303682505445	-0.802118	NO
Non-DV	Region346	Enhancer	chr2L	3711407	3711865	Toll10B	0.09232384339345295	-0.6383105731190528	0.11577388901469685	-0.43021284071090304	0.963831	NO
Non-DV	Region346	Enhancer	chr2L	3711407	3711865	Tollrm9rm10	-0.5558779192276094	1.0560721446982362	1.7430626803212674	2.243256905791894	-0.200071	NO
Non-DV	Region347	Enhancer	chr2L	3770068	3770494	gd7	1.9344448576598965	0.7510278449562382	1.37002712521486	4.055499827830994	2.44341	YES
Non-DV	Region347	Enhancer	chr2L	3770068	3770494	Toll10B	-1.947294717900811	-1.4251538476868597	-1.2113181344207111	-4.583766700008382	-2.54998	YES
Non-DV	Region347	Enhancer	chr2L	3770068	3770494	Tollrm9rm10	0.0696982485186935	0.7808156923699111	-0.08681659704930242	0.7636973438393022	0.0742566	YES
Non-DV	Region348	Enhancer	chr2L	3771014	3772160	gd7	0.4738579247937522	0.28401798987663623	0.524210943627363	1.2820868582977514	0.353893	NO
Non-DV	Region348	Enhancer	chr2L	3771014	3772160	Toll10B	-1.3254560825707222	-0.7566711478781344	-0.6286103058351828	-2.7107375362840394	-0.878854	NO
Non-DV	Region348	Enhancer	chr2L	3771014	3772160	Tollrm9rm10	1.1771580255810583	0.5878166924705955	0.12307343163726224	1.888048149688916	0.717154	NO
Non-DV	Region349	Enhancer	chr2L	3775513	3776696	gd7	-0.1980616449312747	-0.97624747949067	0.5316502603618163	-0.6426588640601285	0.417798	YES
Non-DV	Region349	Enhancer	chr2L	3775513	3776696	Toll10B	-0.7865289348978959	1.142466397541027	0.00679352772004967	0.36273099036318074	-1.25105	YES
Non-DV	Region349	Enhancer	chr2L	3775513	3776696	Tollrm9rm10	1.3408917109106666	-0.06089589253676831	-0.4850343125966465	0.7949615057772518	1.14264	YES
Non-DV	Region350	Enhancer	chr2L	3778505	3779014	gd7	1.7791622459173513	2.1949123676657347	0.796068040094833	4.770142653677919	0.337013	NO
Non-DV	Region350	Enhancer	chr2L	3778505	3779014	Toll10B	-1.591164040529481	-1.9564674801417403	0.3579107367068644	-3.189720783964357	0.11172	NO
Non-DV	Region350	Enhancer	chr2L	3778505	3779014	Tollrm9rm10	-0.20910545901510183	-0.6856062404785572	-1.0554024682538743	-1.9501141677475333	-0.632255	NO
Non-DV	Region351	Enhancer	chr2L	3786247	3786566	gd7	0.8598538563817009	-0.09442011413991272	1.08062341818896	1.846057160430748	0.981611	NO
Non-DV	Region351	Enhancer	chr2L	3786247	3786566	Toll10B	-0.34190125438431174	-0.20769528964071984	-0.06617455508058454	-0.6157710991056161	-0.932177	NO
Non-DV	Region351	Enhancer	chr2L	3786247	3786566	Tollrm9rm10	-0.6850246949704419	0.42164544402301074	-0.9101686245486236	-1.1735478754960549	-0.0980588	NO
Non-DV	Region352	Enhancer	chr2L	3789688	3789906	gd7	-0.07798519348979133	-1.0733979369929871	1.007959601317935	-0.1434235291648434	-0.183107	NO
Non-DV	Region352	Enhancer	chr2L	3789688	3789906	Toll10B	-0.12803279279770424	-0.38071387802424206	-0.5043353989228069	-1.0130820697447531	-0.174792	NO
Non-DV	Region352	Enhancer	chr2L	3789688	3789906	Tollrm9rm10	0.2795865223309198	2.1324110753352676	-0.430035021164711	1.9819625765014766	0.501694	NO
Non-DV	Region353	Enhancer	chr2L	3803401	3804141	gd7	-0.23770171348168068	-0.067438304249515	-0.7878483933672165	-1.092988411098412	-0.175016	YES
Non-DV	Region353	Enhancer	chr2L	3803401	3804141	Toll10B	1.208140759260855	0.286661889038085	0.5896745644153172	2.0844772127142575	2.29488	YES
Non-DV	Region353	Enhancer	chr2L	3803401	3804141	Tollrm9rm10	-1.3332851219239217	-0.2833362523067331	0.15111201888766942	-1.4655093553429854	-2.93369	YES
Non-DV	Region354	Enhancer	chr2L	3806191	3806793	gd7	0.2417669247768207	0.2270413540683097	-1.3041728485396933	-0.8353645696945629	0.32966	NO
Non-DV	Region354	Enhancer	chr2L	3806191	3806793	Toll10B	0.0317188380611173	-0.4053854399513117	1.1175989070807415	0.7439323051905471	0.206469	NO
Non-DV	Region354	Enhancer	chr2L	3806191	3806793	Tollrm9rm10	-0.3674215711156644	0.20185178763100192	0.11623839964328252	-0.049331383841379986	-0.753199	NO
Non-DV	Region355	Enhancer	chr2L	3813145	3813647	gd7	0.11197915469418508	-0.04631939003486197	-0.2454259900193722	-0.1797662253600491	0.0268624	NO
Non-DV	Region355	Enhancer	chr2L	3813145	3813647	Toll10B	0.5105326009361932	0.01648076800611416	-0.17549273696459003	0.3515206319777174	0.0270109	NO
Non-DV	Region355	Enhancer	chr2L	3813145	3813647	Tollrm9rm10	-0.8481416774064351	0.04779968169916043	0.3870424645010736	-0.41329953120620105	-0.0754974	NO
Non-DV	Region356	Enhancer	chr2L	3817752	3818584	gd7	-0.1831085886554937	-0.5175827960348455	-1.6365376660033977	-2.337229050693737	-0.711006	YES
Non-DV	Region356	Enhancer	chr2L	3817752	3818584	Toll10B	-0.01263069964178022	-0.3055321548575851	0.7773668892768412	0.45920403477747584	-0.423519	YES
Non-DV	Region356	Enhancer	chr2L	3817752	3818584	Tollrm9rm10	0.26269965255700023	1.1920935048237928	0.7374712471666847	2.192264404547478	1.59428	YES
Non-DV	Region357	Enhancer	chr2L	3820000	3820723	gd7	-0.9297930809961116	-2.1963666960329236	-1.9891240829513237	-5.115283859980359	-0.113879	NO
Non-DV	Region357	Enhancer	chr2L	3820000	3820723	Toll10B	-1.140268629874514	0.7811519494343553	0.4237600135656282	0.06464333312546955	-0.491002	NO
Non-DV	Region357	Enhancer	chr2L	3820000	3820723	Tollrm9rm10	2.805336102145002	2.2670036113916363	1.389567383559723	6.461907097096361	0.842025	NO
Non-DV	Region358	Enhancer	chr2L	3821222	3822001	gd7	-1.007629236750562	-1.1375098376582116	-1.322695626361079	-3.4678347007698527	-0.823903	YES
Non-DV	Region358	Enhancer	chr2L	3821222	3822001	Toll10B	0.4384153530446368	1.1442797541108034	0.2692534426899752	1.8519485498454153	-0.182827	YES
Non-DV	Region358	Enhancer	chr2L	3821222	3822001	Tollrm9rm10	0.7511319641996216	0.180179431798529	0.9358733167561782	1.8671847127543288	1.4205	YES
Non-DV	Region359	Enhancer	chr2L	3822312	3823129	gd7	-0.5238357359208369	-0.3614753098561764	-1.1558951713351102	-2.0412062171121237	-1.37056	YES
Non-DV	Region359	Enhancer	chr2L	3822312	3823129	Toll10B	-0.14533041382206216	-0.02618972511461858	0.7823343041687069	0.6108141652320261	0.118148	YES
Non-DV	Region359	Enhancer	chr2L	3822312	3823129	Tollrm9rm10	0.9008336011764546	0.5810299798880122	0.3000837588192696	1.7819473398837364	1.77755	YES
Non-DV	Region360	Enhancer	chr2L	3823439	3824061	gd7	-1.1864868795255257	-2.035389553551852	-1.3244249035048326	-4.54630133658221	-0.682124	YES
Non-DV	Region360	Enhancer	chr2L	3823439	3824061	Toll10B	0.24685688804120628	0.6584130944504444	0.5352076400731112	1.4404776225647618	-0.299957	YES
Non-DV	Region360	Enhancer	chr2L	3823439	3824061	Tollrm9rm10	1.252781482923898	2.1888393428167534	0.6857040012294995	4.127324826970151	1.38206	YES
Non-DV	Region361	Enhancer	chr2L	3824684	3824980	gd7	-0.28459970005286467	0.5435694985192578	-1.8559342804396464	-1.5969644819732531	-0.624612	NO
Non-DV	Region361	Enhancer	chr2L	3824684	3824980	Toll10B	0.3970830535981712	-0.885151581288369	-0.08610831385311256	-0.5741768415433104	0.0762455	NO
Non-DV	Region361	Enhancer	chr2L	3824684	3824980	Tollrm9rm10	-0.1614675753127135	0.3685162857596226	1.752257897524264	1.9593066079711732	0.779036	NO
Non-DV	Region362	Enhancer	chr2L	3825335	3827757	gd7	-0.5648473818602727	-0.19510732012669096	-0.01425201866917611	-0.7742067206561398	-1.28181	YES
Non-DV	Region362	Enhancer	chr2L	3825335	3827757	Toll10B	-0.09122613722267324	-0.19938816018886224	0.02061695537709001	-0.2699973420344455	0.0432731	YES
Non-DV	Region362	Enhancer	chr2L	3825335	3827757	Tollrm9rm10	0.8818269042508319	0.5625248667956676	-0.0066839729076811	1.4376677981388184	1.75564	YES
Non-DV	Region363	Enhancer	chr2L	3829272	3829764	gd7	1.97718158113032	1.8916690928732325	-0.9226867121759238	2.9461639618276285	-0.174597	NO
Non-DV	Region363	Enhancer	chr2L	3829272	3829764	Toll10B	-1.5185310101685443	-1.4807977030713515	-0.5745315984021457	-3.5738603116420418	-0.475403	NO
Non-DV	Region363	Enhancer	chr2L	3829272	3829764	Tollrm9rm10	-0.5738318237327682	-0.8668273182509454	1.374419587718389	-0.06623955426532468	0.906404	NO
Non-DV	Region364	Enhancer	chr2L	3833708	3834374	gd7	-0.16564489320683465	0.3445909284885465	-0.791855067150878	-0.6129090318691661	-0.429677	NO
Non-DV	Region364	Enhancer	chr2L	3833708	3834374	Toll10B	0.5946611396724436	-0.4777058625316976	-0.1965527358200535	-0.07959745867930751	0.17834	NO
Non-DV	Region364	Enhancer	chr2L	3833708	3834374	Tollrm9rm10	-0.5910569054853952	0.1215204352774404	0.8988842565960627	0.4293477863881079	0.361374	NO
Non-DV	Region365	Enhancer	chr2L	3836458	3836937	gd7	-0.7166857624480633	0.2324433840332432	0.09621451327926696	-0.3880278651355531	-0.137331	NO
Non-DV	Region365	Enhancer	chr2L	3836458	3836937	Toll10B	0.6267782183244047	-0.3891556778123559	0.2046974386802821	0.4423199791923309	-0.234791	NO
Non-DV	Region365	Enhancer	chr2L	3836458	3836937	Tollrm9rm10	0.10361746450860256	0.17188757062278484	-0.28036103348001024	-0.004855998348622839	0.520037	NO
Non-DV	Region366	Enhancer	chr2L	3845281	3845587	gd7	-0.40596912067677754	0.24638071725709376	-1.183252123142801	-1.3428405265624848	-0.196091	NO
Non-DV	Region366	Enhancer	chr2L	3845281	3845587	Toll10B	0.03280482813206995	-0.2584943781009849	0.5626342822385555	0.33694473226964056	0.34953	NO
Non-DV	Region366	Enhancer	chr2L	3845281	3845587	Tollrm9rm10	0.4992869965016151	-0.02472007672913798	0.5326575431216108	1.007224462894088	-0.206828	NO
Non-DV	Region367	Enhancer	chr2L	3853226	3853697	gd7	-0.3341135040251334	-1.1066799015753832	-0.01307129261841552	-1.453864698218932	-0.236215	YES
Non-DV	Region367	Enhancer	chr2L	3853226	3853697	Toll10B	-1.061866737569803	-0.8189044588116472	-0.30180563281615197	-2.182576829197602	-0.691017	YES
Non-DV	Region367	Enhancer	chr2L	3853226	3853697	Tollrm9rm10	1.8997178125511431	2.771438523377834	0.2974265790981257	4.968582915027103	1.29261	YES
Non-DV	Region368	Enhancer	chr2L	3854314	3854920	gd7	-0.5455387790485259	-1.3005347725251537	-0.00275730761089981	-1.8488308591845795	-0.250111	YES
Non-DV	Region368	Enhancer	chr2L	3854314	3854920	Toll10B	-0.7944922646164146	-0.293187572544518	-1.037629116248182	-2.1253089534091147	-0.743303	YES
Non-DV	Region368	Enhancer	chr2L	3854314	3854920	Tollrm9rm10	1.817521166030262	2.3577918032232077	0.9845997294396388	5.159912698693108	1.38478	YES
Non-DV	Region369	Enhancer	chr2L	3861122	3862131	gd7	2.749853098584202	2.276035279391432	-0.229729511536991	4.796158866438643	0.411227	NO
Non-DV	Region369	Enhancer	chr2L	3861122	3862131	Toll10B	-2.833257695810004	-2.154356974166221	-0.3040990190585332	-5.291713689034758	-0.923785	NO
Non-DV	Region369	Enhancer	chr2L	3861122	3862131	Tollrm9rm10	0.18814091801809665	-0.5422123913032448	0.49463816213046347	0.14056668884531529	0.698235	NO
Non-DV	Region370	Enhancer	chr2L	3867529	3867848	gd7	0.5214863790917419	0.01200539092365101	-0.7033769547814449	-0.169885184766052	0.345881	YES
Non-DV	Region370	Enhancer	chr2L	3867529	3867848	Toll10B	-0.09983683540205136	-0.2915708303394022	0.5754153722001707	0.18400770645871717	-1.28357	YES
Non-DV	Region370	Enhancer	chr2L	3867529	3867848	Tollrm9rm10	-0.562467883083027	0.37363774909595254	0.08856516486517603	-0.1002649691218984	1.2896	YES
Non-DV	Region371	Enhancer	chr2L	3872177	3872705	gd7	1.0757589875183853	0.6289432334931868	-0.5512882691144414	1.1534139518971307	0.907254	NO
Non-DV	Region371	Enhancer	chr2L	3872177	3872705	Toll10B	-0.3159737828518699	-0.5100440150000316	-1.18598262345567	-2.0120004213075715	-0.41266	NO
Non-DV	Region371	Enhancer	chr2L	3872177	3872705	Tollrm9rm10	-1.0098638683101568	-0.26441068566906817	1.6188171870209611	0.3445426330417361	-0.712987	NO
Non-DV	Region372	Enhancer	chr2L	4028259	4029034	gd7	0.6411568237802173	-0.07256052478240077	1.8484414507731144	2.4170377497709308	0.432217	NO
Non-DV	Region372	Enhancer	chr2L	4028259	4029034	Toll10B	-0.5402922608596292	-0.08061302345182018	-0.777930111303791	-1.3988353956152404	-0.162591	NO
Non-DV	Region372	Enhancer	chr2L	4028259	4029034	Tollrm9rm10	-0.12063430141144924	0.21788384532393987	-0.9276989912594176	-0.8304494473469269	-0.386807	NO
Non-DV	Region373	Enhancer	chr2L	4030236	4030579	gd7	1.2340199902988709	0.6582684255807687	-0.5096210581578713	1.3826673577217683	0.446638	NO
Non-DV	Region373	Enhancer	chr2L	4030236	4030579	Toll10B	-1.5655806789625697	-0.5788543280749758	0.7931934771614131	-1.3512415298761324	-0.157933	NO
Non-DV	Region373	Enhancer	chr2L	4030236	4030579	Tollrm9rm10	0.4865962403578441	-0.21623644737173575	-0.29198581585089983	-0.021626022864791483	-0.413692	NO
Non-DV	Region374	Enhancer	chr2L	4031255	4032063	gd7	-0.378740290133545	0.2056351522860316	-0.4437540427357229	-0.6168591805832363	-0.209375	NO
Non-DV	Region374	Enhancer	chr2L	4031255	4032063	Toll10B	-0.4369230296396307	-0.43918028520010904	0.00562730728632006	-0.8704760075534197	0.0320183	NO
Non-DV	Region374	Enhancer	chr2L	4031255	4032063	Tollrm9rm10	1.105048903372683	0.27958401915663467	0.3941517045921851	1.7787846271215026	0.252183	NO
Non-DV	Region375	Enhancer	chr2L	4034333	4034940	gd7	-0.1468271112325711	0.01752573504126871	-0.27943939408597884	-0.40874077027728123	0.821472	NO
Non-DV	Region375	Enhancer	chr2L	4034333	4034940	Toll10B	-0.30693709037370365	-0.06963079400605711	1.597063616940229	1.2204957325604682	-1.25587	NO
Non-DV	Region375	Enhancer	chr2L	4034333	4034940	Tollrm9rm10	0.6164743694783035	0.06709426397768234	-1.260065141744624	-0.5764965082886382	0.577542	NO
Non-DV	Region376	Enhancer	chr2L	4050730	4051064	gd7	0.4396496227159448	1.0428907965987229	0.49975112021882767	1.9822915395334952	0.7386	NO
Non-DV	Region376	Enhancer	chr2L	4050730	4051064	Toll10B	-0.42431744997291426	-1.0463086150173666	-0.4455946701840669	-1.9162207351743477	-0.995195	NO
Non-DV	Region376	Enhancer	chr2L	4050730	4051064	Tollrm9rm10	-0.00911614871387303	-0.1689393257962239	-0.02813182997637407	-0.206187304486471	0.333525	NO
Non-DV	Region378	Enhancer	chr2L	4055764	4056113	gd7	-0.2714909132065875	-0.3286440863022717	-0.3162864757433587	-0.916421475252218	0.445759	NO
Non-DV	Region378	Enhancer	chr2L	4055764	4056113	Toll10B	0.17926378102518356	0.04797032197220863	-0.5805800600243307	-0.3533459570269385	-1.11368	NO
Non-DV	Region378	Enhancer	chr2L	4055764	4056113	Tollrm9rm10	0.11878596840391184	0.4318092533825362	0.8342485285475105	1.3848437503339586	0.912596	NO
Non-DV	Region379	Enhancer	chr2L	4197288	4197603	gd7	0.4119113732618382	-0.1091620196453134	0.09559346537810416	0.398342818994629	0.0911085	NO
Non-DV	Region379	Enhancer	chr2L	4197288	4197603	Toll10B	0.5728039318207955	-0.08524704057754486	0.4502497243812678	0.9378066156245184	-0.21305	NO
Non-DV	Region379	Enhancer	chr2L	4197288	4197603	Tollrm9rm10	-1.3352995094259008	0.279379839809106	-0.512217562956246	-1.5681372325730407	0.166318	NO
Non-DV	Region380	Enhancer	chr2L	4208700	4209073	gd7	1.1761438438986198	0.5443390130853818	0.5677352233966866	2.2882180803806884	-0.898937	YES
Non-DV	Region380	Enhancer	chr2L	4208700	4209073	Toll10B	-1.2409192861463674	-1.1794202023346412	-1.0978362470002518	-3.51817573548126	0.0337995	YES
Non-DV	Region380	Enhancer	chr2L	4208700	4209073	Tollrm9rm10	0.1202616105014056	0.7627454629319192	0.5280149046522137	1.4110219780855386	1.22645	YES
Non-DV	Region381	Enhancer	chr2L	4221161	4222104	gd7	0.18528124851575672	-0.0781321752155712	0.05404858357752148	0.161197656877707	0.103192	NO
Non-DV	Region381	Enhancer	chr2L	4221161	4222104	Toll10B	-0.8947934955296456	0.07385935154713145	-0.3479155991231192	-1.1688497431056333	-0.689785	NO
Non-DV	Region381	Enhancer	chr2L	4221161	4222104	Tollrm9rm10	0.9751077549650068	0.01874192854519587	0.28064682093573157	1.2744965044459342	0.810143	NO
Non-DV	Region382	Enhancer	chr2L	4222421	4222982	gd7	0.12069067424385951	-0.910697494753244	0.5926127652982695	-0.19739405521111505	-0.313926	NO
Non-DV	Region382	Enhancer	chr2L	4222421	4222982	Toll10B	-0.7564763160208184	0.5167498995617908	-0.5450469016019895	-0.7847733180610171	-0.106947	NO
Non-DV	Region382	Enhancer	chr2L	4222421	4222982	Tollrm9rm10	0.8725609337455765	0.6808592168591622	-0.01759640666294479	1.5358237439417939	0.592935	NO
Non-DV	Region383	Enhancer	chr2L	4226676	4227012	gd7	-0.10802332077853118	0.06415859364844707	-0.0442757506940958	-0.0881404778241799	0.180478	NO
Non-DV	Region383	Enhancer	chr2L	4226676	4227012	Toll10B	0.06848593424072531	-0.1849965698485353	-0.5752138106764888	-0.6917244462842987	0.109748	NO
Non-DV	Region383	Enhancer	chr2L	4226676	4227012	Tollrm9rm10	0.05114843044484254	0.15168711294442905	0.5842988314005417	0.7871343747898133	-0.407794	NO
Non-DV	Region384	Enhancer	chr2L	4280451	4280899	gd7	0.44807866282521935	1.138746119123156	0.8105060674914122	2.3973308494397876	2.18212	YES
Non-DV	Region384	Enhancer	chr2L	4280451	4280899	Toll10B	-0.06797638535967988	-1.6090214452312774	-0.994899825317919	-2.6718976559088765	-0.853255	YES
Non-DV	Region384	Enhancer	chr2L	4280451	4280899	Tollrm9rm10	-0.5076385399636661	0.442399393884116	0.21203732843905104	0.14679818235950087	-1.90795	YES
Non-DV	Region385	Enhancer	chr2L	4281217	4283806	gd7	0.2439390707738048	0.4937678232588502	0.5469199437379237	1.2846268377705787	0.0905311	NO
Non-DV	Region385	Enhancer	chr2L	4281217	4283806	Toll10B	-0.4167189241457181	-0.5064161469393256	-0.6444715630096554	-1.567606634094699	-0.42504	NO
Non-DV	Region385	Enhancer	chr2L	4281217	4283806	Tollrm9rm10	0.24281516870978256	-0.06516561942737138	0.11764295282995592	0.29529250211236713	0.461036	NO
Non-DV	Region386	Enhancer	chr2L	4286906	4287708	gd7	1.470676038648686	-0.08667657842021549	1.388212052750238	2.7722115129787084	1.27801	YES
Non-DV	Region386	Enhancer	chr2L	4286906	4287708	Toll10B	-2.5379263095346154	-0.5964294778148567	-1.1723456722284826	-4.306701459577955	-1.57706	YES
Non-DV	Region386	Enhancer	chr2L	4286906	4287708	Tollrm9rm10	1.4988806483436483	0.9322713450576214	-0.14007459667431096	2.291077396726959	0.376166	YES
Non-DV	Region387	Enhancer	chr2L	4301408	4301745	gd7	0.2925003897107161	0.17090505280731683	0.8862389606172291	1.3496444031352621	0.499475	NO
Non-DV	Region387	Enhancer	chr2L	4301408	4301745	Toll10B	0.19763410068547935	0.2076874365822753	0.32544933130135895	0.7307708685691136	-0.264335	NO
Non-DV	Region387	Enhancer	chr2L	4301408	4301745	Tollrm9rm10	-0.6622778564407265	-0.5371298353498306	-1.1058517092301592	-2.305259401020716	-0.341018	NO
Non-DV	Region388	Enhancer	chr2L	4333708	4334190	gd7	0.04382270138174023	0.5247513655682111	1.017372393204958	1.5859464601549094	0.855769	NO
Non-DV	Region388	Enhancer	chr2L	4333708	4334190	Toll10B	0.2206472527000359	-0.1438441178015697	-1.4943519386336086	-1.4175488037351425	-0.340157	NO
Non-DV	Region388	Enhancer	chr2L	4333708	4334190	Tollrm9rm10	-0.36042839422334	-0.5991182375270875	0.4985435187643029	-0.46100311298612456	-0.740579	NO
Non-DV	Region389	Enhancer	chr2L	4334907	4335231	gd7	0.32127922968690054	0.8394969140261711	0.8616061762415418	2.0223823199546134	0.494949	NO
Non-DV	Region389	Enhancer	chr2L	4334907	4335231	Toll10B	0.6126720359269371	-0.5847122489074709	-1.6324910608807564	-1.6045312738612902	0.983528	NO
Non-DV	Region389	Enhancer	chr2L	4334907	4335231	Tollrm9rm10	-1.2683322452514376	-0.4820268900576107	0.7695168667672609	-0.9808422685417874	-2.06463	NO
Non-DV	Region390	Enhancer	chr2L	4335763	4336363	gd7	0.4614364562002011	0.9222197961736136	-0.15197672693778938	1.2316795254360253	0.81515	NO
Non-DV	Region390	Enhancer	chr2L	4335763	4336363	Toll10B	-0.6167857675752639	-0.86203933340385	-0.9775573090584307	-2.456382410037545	-0.519262	NO
Non-DV	Region390	Enhancer	chr2L	4335763	4336363	Tollrm9rm10	0.2248434524980193	-0.2343135064163149	1.0620725483257547	1.052602494407459	-0.434735	NO
Non-DV	Region391	Enhancer	chr2L	4345717	4346044	gd7	-0.5713980881963084	-1.1554682396163696	0.48968472913348504	-1.237181598679193	-0.369806	NO
Non-DV	Region391	Enhancer	chr2L	4345717	4346044	Toll10B	0.7610262143438085	1.229221269823129	0.24293059477693063	2.233178078943868	-0.296516	NO
Non-DV	Region391	Enhancer	chr2L	4345717	4346044	Tollrm9rm10	-0.27467601936238945	0.09316640771916096	-0.6707600346010089	-0.8522696462442374	0.934903	NO
Non-DV	Region392	Enhancer	chr2L	4346663	4347308	gd7	-1.4874446312055396	-1.5017958591646057	-1.1810162358497125	-4.170256726219858	-0.876869	YES
Non-DV	Region392	Enhancer	chr2L	4346663	4347308	Toll10B	1.2745496046271292	0.5747730892401992	1.2089285500348788	3.058251243902207	-0.385245	YES
Non-DV	Region392	Enhancer	chr2L	4346663	4347308	Tollrm9rm10	0.2510079307848128	1.4954762078354191	-0.08107376254327692	1.665410376076955	1.77615	YES
Non-DV	Region393	Enhancer	chr2L	4350944	4351524	gd7	-2.7904814242779024	-3.1765680396178646	-1.537777031794568	-7.5048264956903346	-0.504993	NO
Non-DV	Region393	Enhancer	chr2L	4350944	4351524	Toll10B	2.1385169081482376	2.910869528774367	1.379006296295591	6.428392733218195	0.575763	NO
Non-DV	Region393	Enhancer	chr2L	4350944	4351524	Tollrm9rm10	0.8162331635262351	0.8855677421214717	0.07911195869857712	1.780912864346284	-0.082926	NO
Non-DV	Region394	Enhancer	chr2L	4351743	4352292	gd7	-0.5917813075271462	-0.01241812933838282	-1.7615115846141944	-2.3657110214797235	-0.593938	NO
Non-DV	Region394	Enhancer	chr2L	4351743	4352292	Toll10B	0.5455226621257613	0.5864632720912454	1.1916687326256423	2.323654666842649	0.0721888	NO
Non-DV	Region394	Enhancer	chr2L	4351743	4352292	Tollrm9rm10	0.04730227670321967	-0.7692438614092886	0.45783842122010016	-0.26410316348596874	0.741212	NO
Non-DV	Region395	Enhancer	chr2L	4352797	4353070	gd7	1.3121332183465733	1.5946764208571589	-0.2003577756656893	2.706451863538043	-0.266374	NO
Non-DV	Region395	Enhancer	chr2L	4352797	4353070	Toll10B	-0.5294043678741395	-0.8494800722054004	-1.5738885404737613	-2.952772980553301	0.181874	NO
Non-DV	Region395	Enhancer	chr2L	4352797	4353070	Tollrm9rm10	-1.03486495604854	-1.266621750919401	1.670054737626705	-0.631431969341236	0.125162	NO
Non-DV	Region396	Enhancer	chr2L	4363587	4364379	gd7	-0.33049617286566213	-0.2367322451600554	-1.1718085383956751	-1.7390369564213926	-1.12373	YES
Non-DV	Region396	Enhancer	chr2L	4363587	4364379	Toll10B	0.08686080699235364	0.12753601176176596	0.32711361138915984	0.5415104301432795	0.335251	YES
Non-DV	Region396	Enhancer	chr2L	4363587	4364379	Tollrm9rm10	0.3242161341702338	0.18611148056117952	0.7452764284338953	1.2556040431653086	1.12694	YES
Non-DV	Region397	Enhancer	chr2L	4366565	4367038	gd7	0.01292694323928929	-0.00139583260568877	-1.0956919854883458	-1.0841608748547453	0.727879	NO
Non-DV	Region397	Enhancer	chr2L	4366565	4367038	Toll10B	-0.7986489496006153	0.01816372034419572	-0.1883838526512911	-0.9688690819077107	-1.1674	NO
Non-DV	Region397	Enhancer	chr2L	4366565	4367038	Tollrm9rm10	1.0746646913762257	-0.02229774996903164	1.1646736275441252	2.2170405689513193	0.587453	NO
Non-DV	Region398	Enhancer	chr2L	4367830	4369436	gd7	0.9169976193030928	0.7468980765944991	-1.2362558945388704	0.4276398013587215	-0.00804395	YES
Non-DV	Region398	Enhancer	chr2L	4367830	4369436	Toll10B	-2.018097192030227	-0.8859761345321437	0.737551114629555	-2.166522211932816	-0.887568	YES
Non-DV	Region398	Enhancer	chr2L	4367830	4369436	Tollrm9rm10	1.5302424326439368	0.06259089631376562	0.4148137529968272	2.00764708195453	1.24191	YES
Non-DV	Region399	Enhancer	chr2L	4369964	4371076	gd7	-1.2617833063932271	-1.7673376468407151	-2.6864488441368466	-5.715569797370788	-0.546583	NO
Non-DV	Region399	Enhancer	chr2L	4369964	4371076	Toll10B	-0.00326980848962855	1.732463594866983	2.266636601431357	3.995830387808711	-0.00189382	NO
Non-DV	Region399	Enhancer	chr2L	4369964	4371076	Tollrm9rm10	1.6957028986619958	0.34093404077669964	0.2730302527548371	2.3096671921935323	0.776843	NO
Non-DV	Region400	Enhancer	chr2L	4371661	4372540	gd7	-0.9010532983952546	-0.2212078225035812	-2.321042963517198	-3.4433040844160336	0.181094	NO
Non-DV	Region400	Enhancer	chr2L	4371661	4372540	Toll10B	0.6941465060510073	-2.4019314825251105e-4	1.7602295710507565	2.4541358839535112	-0.361717	NO
Non-DV	Region400	Enhancer	chr2L	4371661	4372540	Tollrm9rm10	0.2586220707526525	0.3343543124613415	0.4233981989134983	1.0163745821274923	0.244966	NO
Non-DV	Region401	Enhancer	chr2L	4372816	4373462	gd7	-1.4693519730442024	-2.042233128740888	-3.2721808920070345	-6.783765993792125	-2.77183	YES
Non-DV	Region401	Enhancer	chr2L	4372816	4373462	Toll10B	1.8100509357964707	2.0480762655142346	2.28605574479901	6.144182946109716	2.01659	YES
Non-DV	Region401	Enhancer	chr2L	4372816	4373462	Tollrm9rm10	-0.5054326201487853	0.3319659750002661	0.7819399456737256	0.6084733005252063	1.13042	YES
Non-DV	Region402	Enhancer	chr2L	4375063	4375631	gd7	-0.41088375247828063	-0.8690832172401391	-0.36056681764235304	-1.6405337873607728	-2.34798	YES
Non-DV	Region402	Enhancer	chr2L	4375063	4375631	Toll10B	-1.027775982217789	0.09932549427774742	-0.3560738437551134	-1.284524331695155	1.43782	YES
Non-DV	Region402	Enhancer	chr2L	4375063	4375631	Tollrm9rm10	1.9560046353316711	1.1788884397131134	0.6616152721939735	3.796508347238758	1.33246	YES
Non-DV	Region403	Enhancer	chr2L	4378233	4378781	gd7	-1.0195312502369966	0.07965217762828605	-0.43396523415795774	-1.3738443067666684	-2.09087	YES
Non-DV	Region403	Enhancer	chr2L	4378233	4378781	Toll10B	-0.02585070228795143	0.19584126967383456	-0.08938972922456764	0.08060083816131548	1.0673	YES
Non-DV	Region403	Enhancer	chr2L	4378233	4378781	Tollrm9rm10	1.401875010895436	-0.3834178026827066	0.4752733553992069	1.4937305636119365	1.48196	YES
Non-DV	Region404	Enhancer	chr2L	4379057	4379997	gd7	-1.8600603026112488	-1.571129549073613	-0.7393092154148299	-4.1704990670996915	-1.9672	YES
Non-DV	Region404	Enhancer	chr2L	4379057	4379997	Toll10B	0.5668740743549053	0.9613996196741696	0.1931420050340384	1.7214156990631133	1.00691	YES
Non-DV	Region404	Enhancer	chr2L	4379057	4379997	Tollrm9rm10	1.71804712349666	1.0806855360765957	0.4827345647703864	3.281467224343642	1.3905	YES
Non-DV	Region405	Enhancer	chr2L	4386832	4387350	gd7	-0.2300674730998201	-0.27120142674538844	-0.9148565454113432	-1.4161254452565517	-0.153252	NO
Non-DV	Region405	Enhancer	chr2L	4386832	4387350	Toll10B	0.049355670359509	0.2283584708797301	-0.8123615075513484	-0.5346473663121093	0.426662	NO
Non-DV	Region405	Enhancer	chr2L	4386832	4387350	Tollrm9rm10	0.24088716803810264	0.1026920382838394	1.59247705553036	1.936056261852302	-0.374442	NO
Non-DV	Region406	Enhancer	chr2L	4394138	4394479	gd7	-0.2848812333575297	0.05917381727375792	-0.2717064149908012	-0.497413831074573	-0.0850963	NO
Non-DV	Region406	Enhancer	chr2L	4394138	4394479	Toll10B	0.4021998257256921	-0.3125741795392134	-0.1328882717264374	-0.04326262553995874	0.652072	NO
Non-DV	Region406	Enhancer	chr2L	4394138	4394479	Tollrm9rm10	-0.1680863756461148	0.3306327149915683	0.37037553796461525	0.5329218773100688	-0.78349	NO
Non-DV	Region407	Enhancer	chr2L	4444438	4444976	gd7	-0.23341935515581425	-0.4116229577252708	-0.2519080986190163	-0.8969504115001014	-0.268163	NO
Non-DV	Region407	Enhancer	chr2L	4444438	4444976	Toll10B	0.12136335195407852	0.1712576461106524	-0.5406141551477912	-0.2479931570830603	0.817928	NO
Non-DV	Region407	Enhancer	chr2L	4444438	4444976	Tollrm9rm10	0.14692388680249532	0.3914564486511049	0.7384657902642303	1.2768461257178305	-0.754123	NO
Non-DV	Region408	Enhancer	chr2L	4452711	4453117	gd7	-0.5255605261713828	-0.1776688331979551	6.118337670895681e-6	-0.703223241031667	-0.959767	YES
Non-DV	Region408	Enhancer	chr2L	4452711	4453117	Toll10B	0.5095799953324014	-0.29244964378547766	-0.41257695473521594	-0.1954466031882922	1.12168	YES
Non-DV	Region408	Enhancer	chr2L	4452711	4453117	Tollrm9rm10	0.00768755448619565	0.6612332967140757	0.3904992067842229	1.0594200579844943	-0.195612	YES
Non-DV	Region409	Enhancer	chr2L	4454140	4454681	gd7	-0.31167041222701947	-0.7000425782386139	-0.7257240553772792	-1.7374370458429127	-0.307252	NO
Non-DV	Region409	Enhancer	chr2L	4454140	4454681	Toll10B	0.5208556676319902	0.06506262018070377	-0.6474621630024044	-0.06154387518971047	-0.261548	NO
Non-DV	Region409	Enhancer	chr2L	4454140	4454681	Tollrm9rm10	-0.2944174094515823	0.9696681168837452	1.2661380026476097	1.9413887100797727	0.797819	NO
Non-DV	Region410	Enhancer	chr2L	4458013	4458521	gd7	-0.4264823948146731	-0.4154617245337152	-0.3863164933879415	-1.2282606127363298	-0.0896796	NO
Non-DV	Region410	Enhancer	chr2L	4458013	4458521	Toll10B	0.1477943727535022	0.2573600678191703	-0.6563072204543668	-0.2511527798816943	-0.132126	NO
Non-DV	Region410	Enhancer	chr2L	4458013	4458521	Tollrm9rm10	0.3695569715494916	0.2815624396581855	0.9689670909781586	1.6200865021858357	0.310206	NO
Non-DV	Region411	Enhancer	chr2L	4459397	4460160	gd7	-0.3764890449671406	-0.2113388742120115	-0.7093546037407302	-1.2971825229198823	0.272845	NO
Non-DV	Region411	Enhancer	chr2L	4459397	4460160	Toll10B	0.05360441827998006	0.12692783552861936	-1.1018859543221646	-0.9213537005135652	0.0881987	NO
Non-DV	Region411	Enhancer	chr2L	4459397	4460160	Tollrm9rm10	0.4313341137302809	0.14858376887095134	1.6815146414516835	2.261432524052916	-0.508753	NO
Non-DV	Region412	Enhancer	chr2L	4574485	4575152	gd7	1.943102637889692	2.1996241354356845	1.9162530284068615	6.058979801732238	0.767949	NO
Non-DV	Region412	Enhancer	chr2L	4574485	4575152	Toll10B	-3.5306932429230784	-2.4223013798452837	-2.7190428762664625	-8.672037499034825	-1.45094	NO
Non-DV	Region412	Enhancer	chr2L	4574485	4575152	Tollrm9rm10	2.2230718534451994	-0.0668079857096596	0.8485215932959651	3.004785461031505	0.923799	NO
Non-DV	Region413	Enhancer	chr2L	4591864	4592201	gd7	0.7269423044248712	0.9357453656399516	0.7198892935247622	2.382576963589585	2.00544	YES
Non-DV	Region413	Enhancer	chr2L	4591864	4592201	Toll10B	-0.9947947824148085	-1.2554091586263745	-0.9466973122282576	-3.1969012532694405	-1.89619	YES
Non-DV	Region413	Enhancer	chr2L	4591864	4592201	Tollrm9rm10	0.3858235846005933	0.2738099492785491	0.24798895496072204	0.9076224888398645	-0.211782	YES
Non-DV	Region414	Enhancer	chr2L	4594801	4595338	gd7	1.059229529915234	0.3400722577222275	0.07698570666176997	1.4762874942992315	0.754246	YES
Non-DV	Region414	Enhancer	chr2L	4594801	4595338	Toll10B	-2.4384449922961915	-0.7970238308987952	-0.764416014728183	-3.9998848379231697	-1.6199	YES
Non-DV	Region414	Enhancer	chr2L	4594801	4595338	Tollrm9rm10	1.9143426172678095	0.5573922699330182	0.6542165527132581	3.1259514399140857	1.17744	YES
Non-DV	Region415	Enhancer	chr2L	4596936	4598066	gd7	1.8855451391591072	0.22312373865374785	1.4857434648948442	3.5944123427076993	0.374613	NO
Non-DV	Region415	Enhancer	chr2L	4596936	4598066	Toll10B	-3.5832243294300623	-0.8639978732240214	-2.332748883977762	-6.779971086631846	-0.830146	NO
Non-DV	Region415	Enhancer	chr2L	4596936	4598066	Tollrm9rm10	2.3720447489895196	0.8239776608651295	0.8704487063404567	4.066471116195106	0.620279	NO
Non-DV	Region416	Enhancer	chr2L	4614160	4614716	gd7	0.3952307260325905	0.18469118263321416	1.1087276803698871	1.6886495890356918	0.276023	NO
Non-DV	Region416	Enhancer	chr2L	4614160	4614716	Toll10B	-0.9120077124702468	0.04217966646365829	0.5189626988978077	-0.35086534710878087	-0.498092	NO
Non-DV	Region416	Enhancer	chr2L	4614160	4614716	Tollrm9rm10	0.7172388020021423	-0.33556446954622554	-1.489302050951061	-1.1076277184951442	0.299572	NO
Non-DV	Region417	Enhancer	chr2L	4810047	4810525	gd7	0.097760781158213	-0.3890126876506154	0.3612681867585251	0.07001628026612271	-0.0670276	NO
Non-DV	Region417	Enhancer	chr2L	4810047	4810525	Toll10B	-0.29104537011253495	0.1944887719128276	-0.34575278669815385	-0.4423093848978612	-0.152595	NO
Non-DV	Region417	Enhancer	chr2L	4810047	4810525	Tollrm9rm10	0.26691210335364773	0.3260998706377447	0.00203331093501279	0.5950452849264052	0.306498	NO
Non-DV	Region418	Enhancer	chr2L	4811376	4812078	gd7	-0.6462415658730307	-0.1552194138204483	0.03205137427399961	-0.7694096054194794	0.0409065	NO
Non-DV	Region418	Enhancer	chr2L	4811376	4812078	Toll10B	-0.07361471288051849	-0.4301839869238562	0.8872414131517401	0.38344271334736546	-0.74549	NO
Non-DV	Region418	Enhancer	chr2L	4811376	4812078	Tollrm9rm10	0.9668435829445228	0.8123992960077284	-0.8686287565043979	0.9106141224478533	0.975596	NO
Non-DV	Region419	Enhancer	chr2L	4820232	4822674	gd7	-0.5365941372824835	0.1822709243654628	-0.4523833041471251	-0.8067065170641458	0.189608	NO
Non-DV	Region419	Enhancer	chr2L	4820232	4822674	Toll10B	-0.5679045807806595	-0.4932186370796579	-0.5877292753852609	-1.6488524932455784	-0.517654	NO
Non-DV	Region419	Enhancer	chr2L	4820232	4822674	Tollrm9rm10	1.4957192610201395	0.3874729297391051	0.9635328785066348	2.8467250692658794	0.449096	NO
Non-DV	Region420	Enhancer	chr2L	4823272	4823506	gd7	0.5873001467629408	0.20706298330308295	-0.7987696802873304	-0.004406550221306621	-0.409579	YES
Non-DV	Region420	Enhancer	chr2L	4823272	4823506	Toll10B	-1.4129030218100365	-1.0934843174854891	-2.2671079117239894	-4.773495251019515	-0.889011	YES
Non-DV	Region420	Enhancer	chr2L	4823272	4823506	Tollrm9rm10	1.1446717166771831	1.1565771946829848	2.8648925767344045	5.166141488094572	1.81267	YES
Non-DV	Region421	Enhancer	chr2L	4823736	4824287	gd7	1.320286925541866	0.9970032725672208	-0.2640062675933336	2.0532839305157533	-0.289124	YES
Non-DV	Region421	Enhancer	chr2L	4823736	4824287	Toll10B	-3.1639673027414688	-1.3081872103637973	-0.42540503485222	-4.897559547957486	-0.46531	YES
Non-DV	Region421	Enhancer	chr2L	4823736	4824287	Tollrm9rm10	2.5564395641925577	0.2522230748630792	0.6403112427062468	3.4489738817618836	1.05464	YES
Non-DV	Region422	Enhancer	chr2L	4830347	4830822	gd7	-0.9830064219394188	-0.5026698485239347	-0.8587512207496166	-2.3444274912129703	0.0629482	NO
Non-DV	Region422	Enhancer	chr2L	4830347	4830822	Toll10B	1.3362952328093098	0.20289636121365084	0.2908878385661186	1.8300794325890792	-0.185388	NO
Non-DV	Region422	Enhancer	chr2L	4830347	4830822	Tollrm9rm10	-0.5095408496872146	0.48642939880543495	0.49774252309513856	0.47463107221335893	0.167856	NO
Non-DV	Region423	Enhancer	chr2L	4837692	4838211	gd7	-0.4899233550682687	-0.1490345639308822	-0.5354587817258281	-1.1744167007249788	-0.391749	NO
Non-DV	Region423	Enhancer	chr2L	4837692	4838211	Toll10B	0.02784736316301628	-0.16093684681768045	-0.5484796090601153	-0.6815690927147795	0.560255	NO
Non-DV	Region423	Enhancer	chr2L	4837692	4838211	Tollrm9rm10	0.6185934437714515	0.44128865387305016	1.001169533454785	2.0610516310992866	-0.221833	NO
Non-DV	Region424	Enhancer	chr2L	4838741	4839087	gd7	0.6581708244697265	0.2235472998222764	1.1146747010113016	1.9963928253033045	0.91483	NO
Non-DV	Region424	Enhancer	chr2L	4838741	4839087	Toll10B	-0.9510744507301584	-0.8706243052755586	-0.2449395493135508	-2.066638305319268	-1.12265	NO
Non-DV	Region424	Enhancer	chr2L	4838741	4839087	Tollrm9rm10	0.4182227496217611	0.832241609618413	-0.7716210617299524	0.4788432975102217	0.260596	NO
Non-DV	Region425	Enhancer	chr2L	4852636	4852950	gd7	0.28419808144027797	-0.4755830890496419	0.70107578462019	0.5096907770108261	-0.11313	NO
Non-DV	Region425	Enhancer	chr2L	4852636	4852950	Toll10B	0.10244082997339032	0.4660470993089072	-0.05447818686300054	0.514009742419297	0.292006	NO
Non-DV	Region425	Enhancer	chr2L	4852636	4852950	Tollrm9rm10	-0.5209922575134761	0.09194751054688922	-0.579561434279898	-1.0086061812464848	-0.244589	NO
Non-DV	Region426	Enhancer	chr2L	4889347	4889920	gd7	-0.26782486099643577	-0.3150056561536199	-1.7029585499272455	-2.2857890670773013	-0.204756	NO
Non-DV	Region426	Enhancer	chr2L	4889347	4889920	Toll10B	0.1543323365816996	1.4551667640548638	3.091480004486949	4.700979105123512	0.0493329	NO
Non-DV	Region426	Enhancer	chr2L	4889347	4889920	Tollrm9rm10	0.14796089377676783	-1.4795510707910922	-1.393046671363313	-2.7246368483776373	0.221635	NO
Non-DV	Region427	Enhancer	chr2L	4891837	4892457	gd7	-1.6532815268221717	-0.6376326600915599	-0.17444984339016306	-2.4653640303038946	-0.024819	NO
Non-DV	Region427	Enhancer	chr2L	4891837	4892457	Toll10B	1.268182159186039	0.6452019994453991	1.987047773995665	3.900431932627103	-0.0227939	NO
Non-DV	Region427	Enhancer	chr2L	4891837	4892457	Tollrm9rm10	0.4819937214300357	0.0959283134279192	-1.72369983345704	-1.145777798599085	0.0667565	NO
Non-DV	Region428	Enhancer	chr2L	4901985	4902849	gd7	0.9367505113815208	0.5776445510400965	0.8044284951016211	2.3188235575232383	-1.29456	YES
Non-DV	Region428	Enhancer	chr2L	4901985	4902849	Toll10B	-0.7472491441804576	-0.16059941487210352	0.32861811228241217	-0.579230446770149	1.44136	YES
Non-DV	Region428	Enhancer	chr2L	4901985	4902849	Tollrm9rm10	-0.23386170862711547	-0.6564757128547282	-1.0352032354622491	-1.9255406569440927	-0.164587	YES
Non-DV	Region429	Enhancer	chr2L	4949528	4949901	gd7	0.0615032057085074	0.2327687634048103	0.18062478981336016	0.4748967589266779	-0.036758	NO
Non-DV	Region429	Enhancer	chr2L	4949528	4949901	Toll10B	0.1372175274102874	0.10314852836359611	-1.5672337250829895	-1.326867669309106	0.51961	NO
Non-DV	Region429	Enhancer	chr2L	4949528	4949901	Tollrm9rm10	-0.27005315079039616	-0.4900835230929136	1.3207863642980044	0.5606496904146947	-0.668315	NO
Non-DV	Region430	Enhancer	chr2L	4955474	4955769	gd7	-0.3478694781609839	-0.8598343660136992	-1.8477711128102252	-3.0554749569849085	-1.95898	YES
Non-DV	Region430	Enhancer	chr2L	4955474	4955769	Toll10B	0.0904748582752155	0.4583917656778655	-1.0489746821182144	-0.5001080581651335	1.28527	YES
Non-DV	Region430	Enhancer	chr2L	4955474	4955769	Tollrm9rm10	0.3425609694224153	0.6824664456153834	2.6562637004416194	3.681291115479418	0.992947	YES
Non-DV	Region431	Enhancer	chr2L	4971106	4971763	gd7	-0.5830526757147159	-0.4013896767268594	-0.4268131600700647	-1.41125551251164	-0.110881	NO
Non-DV	Region431	Enhancer	chr2L	4971106	4971763	Toll10B	0.27246898833178135	0.4099285760738022	0.15238524001016168	0.8347828044157453	0.404676	NO
Non-DV	Region431	Enhancer	chr2L	4971106	4971763	Tollrm9rm10	0.4089486654560658	0.0553159608232294	0.23999451212851683	0.7042591384078121	-0.40398	NO
Non-DV	Region432	Enhancer	chr2L	4973877	4974295	gd7	0.1487913323928772	0.4914846420173112	-1.1161146606492427	-0.47583868623905434	-0.268702	NO
Non-DV	Region432	Enhancer	chr2L	4973877	4974295	Toll10B	0.18969733140189268	-0.10033504962941704	-0.7552533160946064	-0.6658910343221308	-0.0164549	NO
Non-DV	Region432	Enhancer	chr2L	4973877	4974295	Tollrm9rm10	-0.45880539482074334	-0.6073448532321979	1.7196014148321137	0.6534511667791725	0.40342	NO
Non-DV	Region433	Enhancer	chr2L	4976608	4977612	gd7	0.2464403925004884	0.17684754536161784	-0.37051906706774224	0.052768870794364015	0.419549	NO
Non-DV	Region433	Enhancer	chr2L	4976608	4977612	Toll10B	-0.3556769970274611	-0.3897266098583502	-0.8308787006420572	-1.5762823075278685	-0.0498935	NO
Non-DV	Region433	Enhancer	chr2L	4976608	4977612	Tollrm9rm10	0.15599999902700631	0.2566063664519831	1.1199780428099877	1.532584408288977	-0.525106	NO
Non-DV	Region434	Enhancer	chr2L	4980983	4981838	gd7	-0.29461783633279753	-0.14503730086927585	0.0401565259067481	-0.39949861129532527	-0.237689	NO
Non-DV	Region434	Enhancer	chr2L	4980983	4981838	Toll10B	0.00885372637505749	-0.01239618256894977	-1.0163083508505564	-1.0198508070444487	0.759916	NO
Non-DV	Region434	Enhancer	chr2L	4980983	4981838	Tollrm9rm10	0.3827855283967972	0.2356674271921171	0.9257875374491384	1.5442404930380527	-0.716862	NO
Non-DV	Region435	Enhancer	chr2L	4997500	4998290	gd7	-0.3644047365824499	-1.2834351870272904	0.618601441435391	-1.0292384821743492	-0.133785	NO
Non-DV	Region435	Enhancer	chr2L	4997500	4998290	Toll10B	0.5309633839960347	1.1823253071430768	0.03485955464110047	1.748148245780212	-0.291745	NO
Non-DV	Region435	Enhancer	chr2L	4997500	4998290	Tollrm9rm10	-0.23755518579058185	0.34941229586467637	-0.5898743741096161	-0.4780172640355216	0.593974	NO
Non-DV	Region436	Enhancer	chr2L	4999972	5001680	gd7	-0.15254372762038784	0.1040562857407585	0.05056116429249305	0.0020737224128637016	-0.0461034	NO
Non-DV	Region436	Enhancer	chr2L	4999972	5001680	Toll10B	-0.3140113010246502	-0.1434409038710094	0.4446196894802294	-0.012832515415430207	-0.454308	NO
Non-DV	Region436	Enhancer	chr2L	4999972	5001680	Tollrm9rm10	0.6338091960569702	0.03560433045119304	-0.4663495762597148	0.20306395024844842	0.695152	NO
Non-DV	Region437	Enhancer	chr2L	5003815	5004360	gd7	0.0885256198383517	-1.142281351141038	0.6339608213819735	-0.41979490992071267	-0.0173647	NO
Non-DV	Region437	Enhancer	chr2L	5003815	5004360	Toll10B	-0.185002799034041	0.7369198839771715	-0.1264087399959148	0.4255083449472157	0.0795937	NO
Non-DV	Region437	Enhancer	chr2L	5003815	5004360	Tollrm9rm10	0.13429863383458016	0.7347297130192285	-0.4510605678390058	0.41796777901480286	-0.0857514	NO
Non-DV	Region438	Enhancer	chr2L	5009353	5010104	gd7	-0.5061856485348735	-0.1955189964562245	0.2361970850804296	-0.4655075599106684	-0.19788	NO
Non-DV	Region438	Enhancer	chr2L	5009353	5010104	Toll10B	0.01974006341747194	-0.04460689115638363	0.7065495245357102	0.6816826967967985	0.0769376	NO
Non-DV	Region438	Enhancer	chr2L	5009353	5010104	Tollrm9rm10	0.6514757165802306	0.35517616547318875	-0.88138044094384	0.12527144110957933	0.173625	NO
Non-DV	Region439	Enhancer	chr2L	5042934	5043422	gd7	-0.4390543373754841	-0.3199535738293838	-1.0518986244159343	-1.810906535620802	-0.275942	NO
Non-DV	Region439	Enhancer	chr2L	5042934	5043422	Toll10B	0.5472928227731583	0.23317517518540085	-0.2521617894510254	0.5283062085075337	0.46166	NO
Non-DV	Region439	Enhancer	chr2L	5042934	5043422	Tollrm9rm10	-0.15982575706064078	0.16983757431807958	1.1856157148554938	1.1956275321129326	-0.249177	NO
Non-DV	Region440	Enhancer	chr2L	5052496	5054048	gd7	-0.13784278319297533	0.15075252327656946	0.20587805563862377	0.2187877957222179	0.444037	NO
Non-DV	Region440	Enhancer	chr2L	5052496	5054048	Toll10B	-0.06099054944503015	-0.7238493898451532	-1.051465485342392	-1.8363054246325754	-0.491712	NO
Non-DV	Region440	Enhancer	chr2L	5052496	5054048	Tollrm9rm10	0.2681499391028229	0.7449515903819508	0.8098773501242278	1.8229788796090016	0.0527403	NO
Non-DV	Region441	Enhancer	chr2L	5054812	5055901	gd7	-0.40855605250358173	-0.2576226448185506	0.2775164361653179	-0.3886622611568144	0.0456695	NO
Non-DV	Region441	Enhancer	chr2L	5054812	5055901	Toll10B	0.3032259604759692	0.00271592654010108	-0.0358052273269667	0.2701366596891036	-0.12614	NO
Non-DV	Region441	Enhancer	chr2L	5054812	5055901	Tollrm9rm10	0.1330080454566672	0.3853700113247765	-0.21593720419724924	0.30244085258419445	0.11019	NO
Non-DV	Region442	Enhancer	chr2L	5059553	5059842	gd7	-0.3679805420801166	-0.6193405626937548	-0.3795325057116412	-1.3668536104855127	-0.0756091	NO
Non-DV	Region442	Enhancer	chr2L	5059553	5059842	Toll10B	0.4840629007883002	0.603173645758026	-0.5518128217756136	0.5354237247707125	0.110665	NO
Non-DV	Region442	Enhancer	chr2L	5059553	5059842	Tollrm9rm10	-0.16863540288563603	0.12477759281106102	0.8639558765242242	0.8200980664496492	-0.0463265	NO
Non-DV	Region443	Enhancer	chr2L	5070793	5071182	gd7	0.001009529980302	0.22085588446891305	-0.4950665038470555	-0.27320108939784044	0.0496777	NO
Non-DV	Region443	Enhancer	chr2L	5070793	5071182	Toll10B	0.24165491628317431	-0.7562959467084026	0.00245847941311873	-0.5121825510121095	0.631779	NO
Non-DV	Region443	Enhancer	chr2L	5070793	5071182	Tollrm9rm10	-0.3317674735251978	0.6826895540514449	0.44334370474502965	0.7942657852712768	-0.946259	NO
Non-DV	Region444	Enhancer	chr2L	5092714	5094305	gd7	-0.31490066162133806	-0.1303275041418373	-0.15350751236427615	-0.5987356781274515	0.048762	NO
Non-DV	Region444	Enhancer	chr2L	5092714	5094305	Toll10B	-0.09741147360286208	0.08722489245712742	-0.4798436608538114	-0.4900302419995461	0.127296	NO
Non-DV	Region444	Enhancer	chr2L	5092714	5094305	Tollrm9rm10	0.5552678510369686	0.079600228887994	0.5923638734117995	1.2272319533367622	-0.245551	NO
Non-DV	Region445	Enhancer	chr2L	5202675	5203003	gd7	0.08763302325864007	0.2308588848996576	0.4228408634904016	0.7413327716486993	-0.157548	NO
Non-DV	Region445	Enhancer	chr2L	5202675	5203003	Toll10B	-0.07601172510014557	-0.6468652839111755	0.0544271132588063	-0.6684498957525148	-0.170277	NO
Non-DV	Region445	Enhancer	chr2L	5202675	5203003	Tollrm9rm10	-0.01352828074852018	0.5205492262058045	-0.43216676279632393	0.07485418266096035	0.459232	NO
Non-DV	Region446	Enhancer	chr2L	5233594	5234242	gd7	-0.8285782515327461	-0.7953473823836721	-0.11746745966013396	-1.7413930935765523	-0.979531	YES
Non-DV	Region446	Enhancer	chr2L	5233594	5234242	Toll10B	-0.49410066461450475	-0.3482239752323822	0.3592921844884379	-0.483032455358449	-0.0241461	YES
Non-DV	Region446	Enhancer	chr2L	5233594	5234242	Tollrm9rm10	1.7861683960316883	1.6688902327004331	-0.23432359338639655	3.220735035345725	1.42095	YES
Non-DV	Region447	Enhancer	chr2L	5237166	5238893	gd7	-0.7507421230273438	0.2964711435805243	0.0488507382892015	-0.405420241157618	0.0184057	NO
Non-DV	Region447	Enhancer	chr2L	5237166	5238893	Toll10B	0.21252324174372889	-0.15621672610685136	0.44084933859250336	0.4971558542293809	0.135915	NO
Non-DV	Region447	Enhancer	chr2L	5237166	5238893	Tollrm9rm10	0.7156750435513225	-0.23778275185785333	-0.4612411671840451	0.016651124509424048	-0.214502	NO
Non-DV	Region448	Enhancer	chr2L	5239352	5240344	gd7	-1.982991060581413	-3.857783487797951	-1.1421687555032198	-6.982943303882584	0.261541	NO
Non-DV	Region448	Enhancer	chr2L	5239352	5240344	Toll10B	0.5987786579899039	2.121643942795017	2.038625787865295	4.759048388650216	-0.581762	NO
Non-DV	Region448	Enhancer	chr2L	5239352	5240344	Tollrm9rm10	1.839194364764635	2.9746622726066767	-0.9013548862238868	3.912501751147425	0.436083	NO
Non-DV	Region449	Enhancer	chr2L	5276995	5277644	gd7	-0.23197268300614465	0.11439181628207458	0.5091769147674086	0.3915960480433385	-0.0144847	NO
Non-DV	Region449	Enhancer	chr2L	5276995	5277644	Toll10B	0.17796162775724997	0.22529873250711943	0.6581572737057447	1.0614176339701142	-0.222354	NO
Non-DV	Region449	Enhancer	chr2L	5276995	5277644	Tollrm9rm10	0.06759811414512633	-0.47545611035716	-1.081320047052826	-1.4891780432648596	0.328785	NO
Non-DV	Region450	Enhancer	chr2L	5278282	5278720	gd7	-0.4651175861969576	-0.6237327460430312	-0.5453546189557046	-1.6342049511956933	-0.763537	YES
Non-DV	Region450	Enhancer	chr2L	5278282	5278720	Toll10B	0.7283815745844184	0.40400765070022177	0.7481623761055135	1.8805516013901538	1.09663	YES
Non-DV	Region450	Enhancer	chr2L	5278282	5278720	Tollrm9rm10	-0.372494201489848	0.3990173964518249	-0.21719560766266416	-0.1906724127006873	-0.438833	YES
Non-DV	Region451	Enhancer	chr2L	5297005	5297220	gd7	1.3176596056892442	0.4859113370786783	-0.3896656538496894	1.413905288918233	0.448172	YES
Non-DV	Region451	Enhancer	chr2L	5297005	5297220	Toll10B	-1.7678896781094908	-1.3697108381292695	1.680334654426114	-1.4572658618126464	-1.78817	YES
Non-DV	Region451	Enhancer	chr2L	5297005	5297220	Tollrm9rm10	0.6511065710100068	1.106655467670437	-1.239653000646414	0.5181090380340299	1.84428	YES
Non-DV	Region452	Enhancer	chr2L	5305525	5305878	gd7	-0.2542605569782951	-0.07938637082425504	1.2133411721030132	0.8796942443004631	-0.24223	NO
Non-DV	Region452	Enhancer	chr2L	5305525	5305878	Toll10B	0.4070353829343858	0.2719241988608041	0.238080876097998	0.9170404578931879	0.619783	NO
Non-DV	Region452	Enhancer	chr2L	5305525	5305878	Tollrm9rm10	-0.2157404686400607	-0.2454920981482976	-1.31762253595651	-1.7788551027448682	-0.516149	NO
Non-DV	Region453	Enhancer	chr2L	5306417	5307027	gd7	-0.5733540289632572	-0.7299300268389496	0.5329047140725318	-0.7703793417296749	-0.716871	YES
Non-DV	Region453	Enhancer	chr2L	5306417	5307027	Toll10B	1.093467255351049	0.7051582408739022	0.9183438493396376	2.7169693455645887	1.51355	YES
Non-DV	Region453	Enhancer	chr2L	5306417	5307027	Tollrm9rm10	-0.7266004336112528	0.1547409572866009	-1.3489473664353515	-1.9208068427600034	-1.08295	YES
Non-DV	Region454	Enhancer	chr2L	5324773	5325788	gd7	-0.39892390179031406	-0.20601644004701725	-0.17581323708329755	-0.7807535789206288	0.140199	NO
Non-DV	Region454	Enhancer	chr2L	5324773	5325788	Toll10B	0.04696201884116247	0.20852710264078592	-0.41619266958834367	-0.16070354810639528	0.106841	NO
Non-DV	Region454	Enhancer	chr2L	5324773	5325788	Tollrm9rm10	0.47048683028808	0.03090664461432049	0.5521982581607944	1.053591733063195	-0.34671	NO
Non-DV	Region455	Enhancer	chr2L	5326133	5326925	gd7	-0.13123758440087205	-0.2301827740477932	-0.7899924248600293	-1.1514127833086945	-0.127718	NO
Non-DV	Region455	Enhancer	chr2L	5326133	5326925	Toll10B	0.37877052830968233	-0.04563119679841525	0.26870018524268113	0.6018395167539482	0.14817	NO
Non-DV	Region455	Enhancer	chr2L	5326133	5326925	Tollrm9rm10	-0.3419879050029489	0.408895985105276	0.4568448647910029	0.52375294489333	-0.024513	NO
Non-DV	Region456	Enhancer	chr2L	5361938	5362246	gd7	1.3515807787342085	2.0239072419285997	1.3988198628055415	4.7743078834683494	2.09047	YES
Non-DV	Region456	Enhancer	chr2L	5361938	5362246	Toll10B	-0.7893985933720066	-1.796745338324287	-1.4288456244173635	-4.014989556113657	-1.11335	YES
Non-DV	Region456	Enhancer	chr2L	5361938	5362246	Tollrm9rm10	-0.7322488647551294	-0.6419915987999677	0.09315359459445668	-1.2810868689606405	-1.41754	YES
Non-DV	Region457	Enhancer	chr2L	5362452	5362773	gd7	1.0637461517133828	2.0088812617979097	1.091891163079011	4.164518576590304	0.915279	NO
Non-DV	Region457	Enhancer	chr2L	5362452	5362773	Toll10B	-0.632401990821098	-1.895153808835528	-1.300688172172905	-3.828243971829531	-0.810338	NO
Non-DV	Region457	Enhancer	chr2L	5362452	5362773	Tollrm9rm10	-0.56111071401419	-0.48707625671968896	0.24815689781428987	-0.800030072919589	-0.173019	NO
Non-DV	Region458	Enhancer	chr2L	5381337	5381832	gd7	-2.158342578147157	-2.297909845583672	-0.4954003646005944	-4.951652788331423	-0.74172	NO
Non-DV	Region458	Enhancer	chr2L	5381337	5381832	Toll10B	1.5531655800297988	1.436059737165294	0.5084000496606043	3.497625366855697	0.562378	NO
Non-DV	Region458	Enhancer	chr2L	5381337	5381832	Tollrm9rm10	0.7692952992441376	1.5403768520786247	-0.03523021098817873	2.2744419403345835	0.270947	NO
Non-DV	Region459	Enhancer	chr2L	5391803	5392449	gd7	-2.009023979298501	-2.3550152310249888	0.2649567639377569	-4.099082446385733	-0.0650678	YES
Non-DV	Region459	Enhancer	chr2L	5391803	5392449	Toll10B	-0.00754760013413074	0.3740494140791074	0.06274934719446579	0.42925116113944245	-0.710288	YES
Non-DV	Region459	Enhancer	chr2L	5391803	5392449	Tollrm9rm10	2.7031164494302895	3.053567832820605	-0.2979127426479607	5.4587715396029335	1.0769	YES
Non-DV	Region460	Enhancer	chr2L	5400610	5401197	gd7	-0.7705765354406869	-1.2898374483109074	-1.1915486542129303	-3.2519626379645246	-0.604024	NO
Non-DV	Region460	Enhancer	chr2L	5400610	5401197	Toll10B	0.5452899603606298	0.776132918672307	0.8294486027631114	2.1508714817960484	0.275272	NO
Non-DV	Region460	Enhancer	chr2L	5400610	5401197	Tollrm9rm10	0.2872687522493287	0.9048563881415448	0.28758611815091334	1.4797112585417869	0.473946	NO
Non-DV	Region461	Enhancer	chr2L	5403498	5404119	gd7	-1.2634277511042855	-0.2895367706070375	0.2256496314916684	-1.3273148902196545	-0.144552	NO
Non-DV	Region461	Enhancer	chr2L	5403498	5404119	Toll10B	0.7531356566370321	-0.01599126772957388	0.6408403851602891	1.3779847740677473	-0.102841	NO
Non-DV	Region461	Enhancer	chr2L	5403498	5404119	Tollrm9rm10	0.6636751461736259	0.4586972015402392	-0.809691571703658	0.31268077601020705	0.34733	NO
Non-DV	Region462	Enhancer	chr2L	5410212	5410846	gd7	-0.16828166356267818	0.26567412428298787	0.5143730967654865	0.6117655574857962	-0.00565412	NO
Non-DV	Region462	Enhancer	chr2L	5410212	5410846	Toll10B	-1.0703959430106724	-0.327866646586782	-0.2185219262281815	-1.616784515825636	-0.657291	NO
Non-DV	Region462	Enhancer	chr2L	5410212	5410846	Tollrm9rm10	1.689106962587831	0.03935757518190438	-0.25621957880360385	1.4722449589661315	0.91927	NO
Non-DV	Region463	Enhancer	chr2L	5412541	5412766	gd7	0.7052112283393475	1.2920262263545574	-0.508950837570267	1.488286617123638	-0.0654089	NO
Non-DV	Region463	Enhancer	chr2L	5412541	5412766	Toll10B	-0.8586247033471673	-3.280090390332045	-2.017941023793069	-6.156656117472281	-0.0895816	NO
Non-DV	Region463	Enhancer	chr2L	5412541	5412766	Tollrm9rm10	0.22876573316149096	2.4562565883555503	2.368153912942494	5.053176234459535	0.216844	NO
Non-DV	Region464	Enhancer	chr2L	5421763	5422019	gd7	-0.26111679108066016	-0.30641590619461434	0.6053449928298912	0.03781229555461668	0.0716176	NO
Non-DV	Region464	Enhancer	chr2L	5421763	5422019	Toll10B	0.7322050203918563	-0.34695153505674803	-0.04755795293344532	0.33769553240166295	-0.122659	NO
Non-DV	Region464	Enhancer	chr2L	5421763	5422019	Tollrm9rm10	-0.6511545939475545	0.9288768338778752	-0.4999323071343432	-0.22221006720402248	0.0686085	NO
Non-DV	Region465	Enhancer	chr2L	5455577	5455882	gd7	-0.8847974326409628	-1.3593001107361322	-1.4383138133875248	-3.6824113567646197	0.140184	NO
Non-DV	Region465	Enhancer	chr2L	5455577	5455882	Toll10B	0.8184219455552743	0.805745566746201	0.46794661619872807	2.0921141285002034	-0.543309	NO
Non-DV	Region465	Enhancer	chr2L	5455577	5455882	Tollrm9rm10	0.06691191663202865	0.9699587008245296	0.8518921720553677	1.8887627895119259	0.554671	NO
Non-DV	Region466	Enhancer	chr2L	5456779	5457261	gd7	-0.3609836020321905	-1.1191525921569176	-0.8435190516418343	-2.3236552458309423	0.270685	NO
Non-DV	Region466	Enhancer	chr2L	5456779	5457261	Toll10B	-0.18720014820147823	-0.17269747001947225	0.1496973663391766	-0.21020025188177388	-0.574225	NO
Non-DV	Region466	Enhancer	chr2L	5456779	5457261	Tollrm9rm10	0.7398030504940126	1.92200298736691	0.6176671581689023	3.2794731960298247	0.412683	NO
Non-DV	Region467	Enhancer	chr2L	5461035	5461806	gd7	-1.1373492607175062	-0.5167285577484383	-0.09381346844081988	-1.7478912869067644	-0.484622	NO
Non-DV	Region467	Enhancer	chr2L	5461035	5461806	Toll10B	0.5289807522603913	0.08384853404321421	0.5344031516779287	1.1472324379815342	0.633094	NO
Non-DV	Region467	Enhancer	chr2L	5461035	5461806	Tollrm9rm10	0.8011723709177552	0.6676159987305625	-0.4213602762870218	1.047428093361296	-0.191262	NO
Non-DV	Region468	Enhancer	chr2L	5464561	5465070	gd7	0.03707942617573017	-1.1468147366115855	-0.3610645885188185	-1.4707998989546738	-4.21922	YES
Non-DV	Region468	Enhancer	chr2L	5464561	5465070	Toll10B	-1.439448751231298	0.0080898984847676	-0.3413694696618035	-1.7727283224083337	2.00975	YES
Non-DV	Region468	Enhancer	chr2L	5464561	5465070	Tollrm9rm10	1.9184563559587848	1.7208606070919708	0.6481456649678078	4.287462628018563	3.19009	YES
Non-DV	Region469	Enhancer	chr2L	5473909	5474529	gd7	0.4463988142929111	0.974023163226976	0.3190715022626873	1.7394934797825745	0.461784	NO
Non-DV	Region469	Enhancer	chr2L	5473909	5474529	Toll10B	-0.23776684754571217	-0.912698279394966	-0.5349362119915105	-1.6854013389321887	-0.544015	NO
Non-DV	Region469	Enhancer	chr2L	5473909	5474529	Tollrm9rm10	-0.2732327483932912	-0.24447100947356556	0.2190821709918248	-0.29862158687503193	0.100114	NO
Non-DV	Region470	Enhancer	chr2L	5475273	5475546	gd7	-0.31754362205175635	1.9221876993342435	-0.8399912424764373	0.7646528348060498	-0.0294549	NO
Non-DV	Region470	Enhancer	chr2L	5475273	5475546	Toll10B	0.07828868486819089	-1.5817577943664116	-0.7542816690624276	-2.257750778560648	0.0030791	NO
Non-DV	Region470	Enhancer	chr2L	5475273	5475546	Tollrm9rm10	0.3185758218232596	-0.7772574406824581	1.4701088711413874	1.011427252282189	0.0374531	NO
Non-DV	Region471	Enhancer	chr2L	5524285	5524561	gd7	0.4609698227747766	-0.553771948803643	-0.1764583086071562	-0.26926043463602256	0.207977	NO
Non-DV	Region471	Enhancer	chr2L	5524285	5524561	Toll10B	-0.3811256251472006	0.19591337800446845	0.02867612931118711	-0.15653611783154506	-0.33562	NO
Non-DV	Region471	Enhancer	chr2L	5524285	5524561	Tollrm9rm10	-0.09674880049250711	0.5729779820680178	0.13170997267139012	0.6079391542469008	0.170707	NO
Non-DV	Region472	Enhancer	chr2L	5525761	5526187	gd7	-0.1423049879419846	-0.15899356255698427	-0.5367634044367001	-0.8380619549356689	0.219732	NO
Non-DV	Region472	Enhancer	chr2L	5525761	5526187	Toll10B	0.4540058565361218	0.5113299173919473	0.5042512096945323	1.4695869836226014	-0.0984614	NO
Non-DV	Region472	Enhancer	chr2L	5525761	5526187	Tollrm9rm10	-0.4300228375377724	-0.4469576090873285	0.00593266607277093	-0.87104778055233	-0.174737	NO
Non-DV	Region473	Enhancer	chr2L	5526820	5527201	gd7	0.04827286968713613	0.25458106414343956	0.5638662153655729	0.8667201491961486	1.15152	YES
Non-DV	Region473	Enhancer	chr2L	5526820	5527201	Toll10B	-0.2269534421404343	-0.8458554114069784	-2.057773200716593	-3.1305820542640057	-1.85797	YES
Non-DV	Region473	Enhancer	chr2L	5526820	5527201	Tollrm9rm10	0.24561047612051895	0.7520990524085908	1.4400796633832305	2.4377891919123402	0.944789	YES
Non-DV	Region474	Enhancer	chr2L	5527949	5528289	gd7	-0.152384659374086	-0.5246750496689866	-0.8234967727856956	-1.5005564818287682	-0.0349848	NO
Non-DV	Region474	Enhancer	chr2L	5527949	5528289	Toll10B	0.8174506634073324	0.22979205572388195	-0.1835436830551024	0.863699036076112	0.769544	NO
Non-DV	Region474	Enhancer	chr2L	5527949	5528289	Tollrm9rm10	-0.9134499994556688	0.4835198868119796	0.9150557855015254	0.4851256728578362	-1.01733	NO
Non-DV	Region475	Enhancer	chr2L	5541698	5543239	gd7	-0.5780485628076215	-0.19811508852436288	-0.8684843936249935	-1.6446480449569778	-0.113916	NO
Non-DV	Region475	Enhancer	chr2L	5541698	5543239	Toll10B	0.25937532523380874	0.16702190774951048	0.7085265136547818	1.134923746638101	0.242645	NO
Non-DV	Region475	Enhancer	chr2L	5541698	5543239	Tollrm9rm10	0.4201443423099328	0.07474337789126251	0.11120891649046212	0.6060966366916575	-0.175041	NO
Non-DV	Region476	Enhancer	chr2L	5547000	5547409	gd7	-0.6384081973628035	-0.40870605336441573	-0.2133760283171876	-1.2604902790444068	-0.664491	NO
Non-DV	Region476	Enhancer	chr2L	5547000	5547409	Toll10B	0.5450458428390729	0.10996575840211774	0.4868706986349038	1.1418822998760945	0.133538	NO
Non-DV	Region476	Enhancer	chr2L	5547000	5547409	Tollrm9rm10	0.11045061373795476	0.4694060695590315	-0.2687376728645875	0.31111901043239876	0.756094	NO
Non-DV	Region477	Enhancer	chr2L	5614968	5615404	gd7	-1.2682177165156625	-2.108171753998627	-1.6433837206992166	-5.019773191213506	-0.73217	YES
Non-DV	Region477	Enhancer	chr2L	5614968	5615404	Toll10B	-0.15557302605301068	-0.6825061791559525	-1.2155473097353182	-2.0536265149442814	-0.481253	YES
Non-DV	Region477	Enhancer	chr2L	5614968	5615404	Tollrm9rm10	1.9125711906800404	4.100456163921794	2.629930546741974	8.642957901343808	1.7043	YES
Non-DV	Region478	Enhancer	chr2L	5658520	5658812	gd7	-0.5649429208073803	-0.5742846676972071	0.08533077611114213	-1.0538968123934453	-1.05741	YES
Non-DV	Region478	Enhancer	chr2L	5658520	5658812	Toll10B	1.857661570459693	1.5004518620218417	2.5454243522520215	5.903537784733556	3.10228	YES
Non-DV	Region478	Enhancer	chr2L	5658520	5658812	Tollrm9rm10	-1.7827558342002638	-1.148877540794839	-2.486064815009363	-5.417698190004466	-2.80318	YES
Non-DV	Region479	Enhancer	chr2L	5724370	5725051	gd7	0.8168699327888869	-0.7346692313254263	-0.1430648582399464	-0.06086415677648582	-0.462582	NO
Non-DV	Region479	Enhancer	chr2L	5724370	5725051	Toll10B	-1.6824569402858442	0.912095479737606	1.313586688614256	0.5432252280660177	0.353616	NO
Non-DV	Region479	Enhancer	chr2L	5724370	5725051	Tollrm9rm10	1.2055283078859227	-0.11615188626254495	-1.1145214038840816	-0.02514498226070387	0.164984	NO
Non-DV	Region480	Enhancer	chr2L	5789331	5789617	gd7	-0.2926431008248904	-0.6656679349841084	-1.2790994094134611	-2.23741044522246	1.15453	YES
Non-DV	Region480	Enhancer	chr2L	5789331	5789617	Toll10B	0.4854183089716362	1.758458586647876	2.035849992703453	4.2797268883229656	0.00329422	YES
Non-DV	Region480	Enhancer	chr2L	5789331	5789617	Tollrm9rm10	-0.2714672397187407	-1.3575538251147143	-0.7754593555469882	-2.4044804203804433	-1.63992	YES
Non-DV	Region481	Enhancer	chr2L	5799342	5800526	gd7	-0.03987188169353561	-0.3841960783646021	0.34809480483529337	-0.07597315522284437	0.611006	NO
Non-DV	Region481	Enhancer	chr2L	5799342	5800526	Toll10B	-0.09915894377369767	0.4180614613350976	-0.06196594492789172	0.2569365726335082	-0.146381	NO
Non-DV	Region481	Enhancer	chr2L	5799342	5800526	Tollrm9rm10	0.1890221556152453	0.01842535137857919	-0.2547123738838671	-0.0472648668900426	-0.662529	NO
Non-DV	Region482	Enhancer	chr2L	5801562	5802620	gd7	-0.14502261341345896	-0.15533820015537464	0.5062796393727429	0.2059188258039093	-0.044141	NO
Non-DV	Region482	Enhancer	chr2L	5801562	5802620	Toll10B	-0.08395758821240051	0.11725391010002034	-0.24074712211296675	-0.20745080022534693	0.364026	NO
Non-DV	Region482	Enhancer	chr2L	5801562	5802620	Tollrm9rm10	0.30917622173020387	0.0770190605196218	-0.22789747399118424	0.15829780825864143	-0.442157	NO
Non-DV	Region483	Enhancer	chr2L	5805122	5805731	gd7	0.56039621241665	0.7642030715827408	0.33946359251989705	1.664062876519288	0.475509	NO
Non-DV	Region483	Enhancer	chr2L	5805122	5805731	Toll10B	-0.43242660830303614	-0.455350253144521	-1.1673959968436995	-2.0551728582912565	-0.596242	NO
Non-DV	Region483	Enhancer	chr2L	5805122	5805731	Tollrm9rm10	-0.15987128247702637	-0.5421465318513778	0.7993488731361948	0.09733105880779064	0.15308	NO
Non-DV	Region484	Enhancer	chr2L	5870688	5871700	gd7	-1.7526160984754644	-0.8213274559619419	-0.19904522998514537	-2.7729887844225516	2.06682	YES
Non-DV	Region484	Enhancer	chr2L	5870688	5871700	Toll10B	0.5120514196195799	0.9758132110312868	0.48635739372338693	1.9742220243742536	-0.749503	YES
Non-DV	Region484	Enhancer	chr2L	5870688	5871700	Tollrm9rm10	1.6489931339783357	-0.07090863427957769	-0.2811527550038259	1.296931744694932	-1.88847	YES
Non-DV	Region485	Enhancer	chr2L	5877524	5878050	gd7	0.8401026775303095	0.4523183643376269	1.0667873945193354	2.359208436387272	2.45271	YES
Non-DV	Region485	Enhancer	chr2L	5877524	5878050	Toll10B	-1.910437628383142	-1.302339901245453	-0.9489155073032686	-4.161693036931863	-0.784231	YES
Non-DV	Region485	Enhancer	chr2L	5877524	5878050	Tollrm9rm10	1.4861058837772807	1.0668597318375816	-0.06219745365669445	2.490768161958168	-2.38693	YES
Non-DV	Region486	Enhancer	chr2L	5879202	5880055	gd7	0.1688644905395863	0.3345813261071988	0.0313453116466814	0.5347911282934665	0.869501	NO
Non-DV	Region486	Enhancer	chr2L	5879202	5880055	Toll10B	0.06032190611642758	-0.4245241282413913	-0.3695429270649032	-0.7337451491898669	-0.5443	NO
Non-DV	Region486	Enhancer	chr2L	5879202	5880055	Tollrm9rm10	-0.3088156703401452	0.06517816620408426	0.3215551458844259	0.07791764174836499	-0.477007	NO
Non-DV	Region487	Enhancer	chr2L	5890650	5891009	gd7	0.657522416345753	-0.39661761328608514	1.2823475032960576	1.5432523063557255	0.223729	YES
Non-DV	Region487	Enhancer	chr2L	5890650	5891009	Toll10B	-1.5257618495553105	0.14871954943415283	-1.3894393096724946	-2.766481609793652	-1.15279	YES
Non-DV	Region487	Enhancer	chr2L	5890650	5891009	Tollrm9rm10	1.204860930972906	0.3990809461013977	0.16070665020298686	1.7646485272772905	1.28131	YES
Non-DV	Region488	Enhancer	chr2L	5891805	5892165	gd7	3.3037658953518436	3.4447733506102725	1.306558328334453	8.05509757429657	0.332028	NO
Non-DV	Region488	Enhancer	chr2L	5891805	5892165	Toll10B	-2.1701967027563667	-2.697976732194197	-1.5158720374162995	-6.384045472366863	-0.577899	NO
Non-DV	Region488	Enhancer	chr2L	5891805	5892165	Tollrm9rm10	-1.4608986178054206	-1.5766185151901893	0.2585802577553029	-2.7789368752403067	0.330886	NO
Non-DV	Region489	Enhancer	chr2L	5902868	5903261	gd7	0.1229663327933226	2.401313002418861	2.519930976391825	5.044210311604009	-0.381808	NO
Non-DV	Region489	Enhancer	chr2L	5902868	5903261	Toll10B	1.3020488433581996	-0.3314409459422179	-2.4710566002232315	-1.5004487028072497	0.533627	NO
Non-DV	Region489	Enhancer	chr2L	5902868	5903261	Tollrm9rm10	-1.9451071390504928	-3.180729547169828	0.07035693776486815	-5.055479748455452	-0.198996	NO
Non-DV	Region490	Enhancer	chr2L	5906959	5907781	gd7	-0.5102192396845601	-0.10624989455757702	-0.10373906282677375	-0.7202081970689108	-0.354633	NO
Non-DV	Region490	Enhancer	chr2L	5906959	5907781	Toll10B	0.4791758225789805	0.01749093975391647	-0.5135349858674836	-0.01686822353458661	0.80034	NO
Non-DV	Region490	Enhancer	chr2L	5906959	5907781	Tollrm9rm10	0.02869642377854897	0.13693954042933554	0.5794500199811343	0.7450859841890188	-0.607256	NO
Non-DV	Region491	Enhancer	chr2L	5925206	5925686	gd7	-0.8989208999832446	-1.6067855372715654	1.4869350293068546	-1.0187714079479555	0.442772	NO
Non-DV	Region491	Enhancer	chr2L	5925206	5925686	Toll10B	1.2042838617898828	2.345794972234279	-0.2107701161213807	3.339308717902781	0.0658019	NO
Non-DV	Region491	Enhancer	chr2L	5925206	5925686	Tollrm9rm10	-0.441746015629717	-0.7256020232948087	-1.1390800969463164	-2.306428135870842	-0.718399	NO
Non-DV	Region492	Enhancer	chr2L	5943482	5944913	gd7	-0.44414485231877154	0.0900843981921888	-0.22658443554086977	-0.5806448896674525	0.524127	NO
Non-DV	Region492	Enhancer	chr2L	5943482	5944913	Toll10B	0.2920049552201877	-0.41530701209673215	0.0197567859394206	-0.10354527093712385	-0.523535	NO
Non-DV	Region492	Enhancer	chr2L	5943482	5944913	Tollrm9rm10	0.19605197808493752	0.4219926239249978	0.1852768781977232	0.8033214802076585	-0.0165845	NO
Non-DV	Region493	Enhancer	chr2L	5955801	5956293	gd7	1.5646190176068218	1.963140755406258	1.2658296857846572	4.793589458797737	0.690646	NO
Non-DV	Region493	Enhancer	chr2L	5955801	5956293	Toll10B	-0.4622030346304889	-1.4522412806694962	0.00782489612493374	-1.9066194191750514	-0.807246	NO
Non-DV	Region493	Enhancer	chr2L	5955801	5956293	Tollrm9rm10	-1.465168732050704	-1.0131215975449857	-1.146936311276501	-3.6252266408721905	0.140879	NO
Non-DV	Region494	Enhancer	chr2L	5968987	5969432	gd7	0.27931390147364366	0.17671988744766476	-0.5277539061097583	-0.07172011718844984	0.738127	NO
Non-DV	Region494	Enhancer	chr2L	5968987	5969432	Toll10B	0.7462835803524931	0.7348998342014573	0.4511954251682635	1.932378839722214	-0.226502	NO
Non-DV	Region494	Enhancer	chr2L	5968987	5969432	Tollrm9rm10	-1.3947708233798115	-1.2542942512571114	0.04803948175747382	-2.601025592879449	-0.731513	NO
Non-DV	Region495	Enhancer	chr2L	5977212	5983933	gd7	-0.5365739387438239	-0.10002658570466728	-0.3319007487640818	-0.968501273212573	-0.300374	NO
Non-DV	Region495	Enhancer	chr2L	5977212	5983933	Toll10B	0.3028767053279719	-0.03299625765065965	0.3963716563925509	0.6662521040698631	0.0857491	NO
Non-DV	Region495	Enhancer	chr2L	5977212	5983933	Tollrm9rm10	0.3050744405084162	0.19537875739446264	-0.07638141524293551	0.42407178265994333	0.306589	NO
Non-DV	Region496	Enhancer	chr2L	5986192	5986643	gd7	-1.3133262924323457	-0.4136773955369435	-0.10320305089596572	-1.830206738865255	-0.857219	NO
Non-DV	Region496	Enhancer	chr2L	5986192	5986643	Toll10B	0.6967242255285074	0.30849396715626015	0.6172043967672393	1.6224225894520068	0.868433	NO
Non-DV	Region496	Enhancer	chr2L	5986192	5986643	Tollrm9rm10	0.8076879415287033	0.2101624736038175	-0.4912790548139965	0.5265713603185243	0.0102371	NO
Non-DV	Region497	Enhancer	chr2L	5996961	5999729	gd7	-0.07074637939571557	0.1389177835884769	-0.1840278282356815	-0.11585642404292018	0.12217	NO
Non-DV	Region497	Enhancer	chr2L	5996961	5999729	Toll10B	-0.26278432913348976	-0.23479844152646565	-0.5079678747125411	-1.0055506453724965	0.225051	NO
Non-DV	Region497	Enhancer	chr2L	5996961	5999729	Tollrm9rm10	0.45412951575781313	0.10571391171111724	0.6464585999116936	1.206302027380624	-0.485058	NO
Non-DV	Region498	Enhancer	chr2L	6000130	6000571	gd7	0.15736535295013016	-0.1977638644764263	-0.2321737057204657	-0.27257221724676184	-0.096072	NO
Non-DV	Region498	Enhancer	chr2L	6000130	6000571	Toll10B	-0.08009663358086262	0.14169918677965723	-0.26851260697845786	-0.20691005377966326	0.758209	NO
Non-DV	Region498	Enhancer	chr2L	6000130	6000571	Tollrm9rm10	-0.10140876699235676	0.10823764503814742	0.4631558908394428	0.46998476888523344	-0.915089	NO
Non-DV	Region499	Enhancer	chr2L	6004586	6004927	gd7	1.9660480587968845	2.448520520715504	1.265092211119494	5.679660790631882	1.6024	YES
Non-DV	Region499	Enhancer	chr2L	6004586	6004927	Toll10B	-1.7753336507360318	-1.7226409600423735	-1.5731058555712338	-5.071080466349639	-2.18071	YES
Non-DV	Region499	Enhancer	chr2L	6004586	6004927	Tollrm9rm10	-0.20778319308218335	-1.3827421865482423	0.3500809400588429	-1.2404444395715828	0.753573	YES
Non-DV	Region500	Enhancer	chr2L	6019803	6020112	gd7	0.17211326826017087	-0.47930044957529666	-0.2524358950403443	-0.5596230763554702	0.0274764	NO
Non-DV	Region500	Enhancer	chr2L	6019803	6020112	Toll10B	0.4887114321357731	1.5545733476813006	0.13501025846880613	2.1782950382858797	-0.410302	NO
Non-DV	Region500	Enhancer	chr2L	6019803	6020112	Tollrm9rm10	-0.8989064301945705	-1.3650268532774372	0.09946139091710449	-2.164471892554903	0.529919	NO
Non-DV	Region501	Enhancer	chr2L	6024271	6024647	gd7	0.8599791459902691	0.05672442880647994	-0.4135942099847662	0.5031093648119829	-0.152491	NO
Non-DV	Region501	Enhancer	chr2L	6024271	6024647	Toll10B	-0.1353211910554457	-0.15265699578859732	-0.6285854954619292	-0.9165636823059722	0.505099	NO
Non-DV	Region501	Enhancer	chr2L	6024271	6024647	Tollrm9rm10	-0.9676491905052236	0.11946020867836891	0.967284486378745	0.11909550455189032	-0.484265	NO
Non-DV	Region502	Enhancer	chr2L	6047555	6049554	gd7	0.02029844672760565	0.05372291708379126	0.2244707483926133	0.29849211220401023	0.304277	NO
Non-DV	Region502	Enhancer	chr2L	6047555	6049554	Toll10B	-0.04257137186277223	-0.394251276557754	-0.43458795846496695	-0.8714106068854932	-0.0708949	NO
Non-DV	Region502	Enhancer	chr2L	6047555	6049554	Tollrm9rm10	0.03100072657349209	0.4486084028536272	0.20926424854976905	0.6888733779768883	-0.33271	NO
Non-DV	Region503	Enhancer	chr2L	6050669	6051393	gd7	0.02724360289094088	0.2128352625860714	-0.9772845346304708	-0.7372056691534585	0.477108	NO
Non-DV	Region503	Enhancer	chr2L	6050669	6051393	Toll10B	0.30047041552100745	-0.5014232092258168	0.03242727375744533	-0.16852551994736406	-0.0527195	NO
Non-DV	Region503	Enhancer	chr2L	6050669	6051393	Tollrm9rm10	-0.4473486610723635	0.3523436993993351	0.8490823530966831	0.7540773914236547	-0.602718	NO
Non-DV	Region504	Enhancer	chr2L	6062550	6063158	gd7	-0.3648404403625198	-0.08325675325062201	-0.5398387611101689	-0.9879359547233107	-0.575043	YES
Non-DV	Region504	Enhancer	chr2L	6062550	6063158	Toll10B	0.3678498475162146	-0.05431798601856592	-1.357768458563733	-1.0442365970660845	1.05195	YES
Non-DV	Region504	Enhancer	chr2L	6062550	6063158	Tollrm9rm10	-0.01394633344487435	0.19870445453584143	1.7711056211868763	1.9558637422778433	-0.643889	YES
Non-DV	Region505	Enhancer	chr2L	6068958	6069223	gd7	0.8230312602340598	0.23693989447077465	-0.35394602146627474	0.7060251332385598	1.2768	YES
Non-DV	Region505	Enhancer	chr2L	6068958	6069223	Toll10B	0.1339439404053671	0.6776227001161451	-1.4901929900561162	-0.6786263495346039	-0.583355	YES
Non-DV	Region505	Enhancer	chr2L	6068958	6069223	Tollrm9rm10	-1.2862918160546	-1.2682687121259468	1.7291005693026122	-0.8254599588779346	-0.999789	YES
Non-DV	Region506	Enhancer	chr2L	6070890	6071262	gd7	0.4337994180093811	0.05449789218244752	-0.37103972374713295	0.11725758644469567	-0.19906	YES
Non-DV	Region506	Enhancer	chr2L	6070890	6071262	Toll10B	-0.03100482853028477	-0.4896669332427579	-0.8582618082535383	-1.378933570026581	1.02177	YES
Non-DV	Region506	Enhancer	chr2L	6070890	6071262	Tollrm9rm10	-0.5390504904127618	0.5756424825214456	1.146364903324129	1.1829568954328127	-1.13462	YES
Non-DV	Region507	Enhancer	chr2L	6078724	6079505	gd7	-0.8234716871192279	-1.0502657068593346	0.9308273842316234	-0.9429100097469392	-0.428422	NO
Non-DV	Region507	Enhancer	chr2L	6078724	6079505	Toll10B	0.9670071408812692	0.9113815673226552	0.17236037000061574	2.05074907820454	0.603902	NO
Non-DV	Region507	Enhancer	chr2L	6078724	6079505	Tollrm9rm10	-0.21844636797142905	0.3613691148440129	-1.001092335738245	-0.8581695888656612	-0.230397	NO
Non-DV	Region508	Enhancer	chr2L	6081267	6081661	gd7	-0.3742698079903276	-0.4839654392860924	0.6344237477314547	-0.22381149954496532	0.235985	NO
Non-DV	Region508	Enhancer	chr2L	6081267	6081661	Toll10B	0.84558669838043	0.3343838731452325	1.2676299193760256	2.447600490901688	-0.20921	NO
[truncated: 26,629 more rows]

## Sheet: Table S4 Non-DV promoters
Epigenomic profiling of chromatin state at non-DV regulated genes
[truncated: 14,524 more rows]
