# Supplementary material for: Tissue-specific RNA Polymerase II promoter-proximal pause release and burst kinetics in a Drosophila embryonic patterning network
Source: Genome Biol. 2024 Jan 2;25:2. doi: 10.1186/s13059-023-03135-0 (PMC10763363; doi:10.1186/s13059-023-03135-0)
Supplement: Supplementary file 5 — Additional file 5: Table S5 and S6. Average expression and burst kinetic values inferred for DV and non-DV genes (according to Toll mutant PRO-seq) in DV-relevant scRNA-seq clusters from wild-type (PCNA:eGFP) embryos. [file 13059_2023_3135_MOESM5_ESM.xlsx]

## Sheet: Table S5 cluster marker genes
Average expression of marker genes in scRNA-seq clusters
Gene name	Gene stable ID	Cluster of expression	Common	Dorsal ectoderm	Neuroectoderm (early)	Neuroectoderm (late, older neural cells)	Mesoderm (early)	Mesoderm (late, older mesoderm or myoblasts)
dpp	FBgn0000490	Dorsal ectoderm	2.647784336551436	4.511738291663118	0.7446756435700127	0.6488394819656005	0.2011383955545281	0.6160139288714235
Doc1	FBgn0028789	Dorsal ectoderm	4.392339255005152	10.1936904813954	0.3639989637234133	0.6932773503081557	1.6515705005468846	3.3123021778909933
ush	FBgn0003963	Dorsal ectoderm	0.5435740903886037	5.11157677825746	0.22751337097785246	0.6648413850842959	0.33069043272842674	0.4834452941370362
ind	FBgn0025776	Neuroectoderm (early)	0.20529338650525436	0.10743267753586196	2.218674584182438	0.7543894839458015	0.04307023116200974	0.12951345230122988
sog	FBgn0003463	Neuroectoderm (early)	6.511821666169602	4.7205278751629605	68.59089167785505	7.055932387952604	3.03645680211619	3.5232213942112938
brk	FBgn0024250	Neuroectoderm (early)	0.8560825421899717	0.17961259660215612	3.0018315449378243	0.3614232008219943	0.3334127422506108	0.8999247146441068
scrt	FBgn0004880	Neuroectoderm (late, older neural cells)	1.292209271560961	0.144833401382016	0.8546796318839242	62.77099697816704	0.5646907947761722	2.115845651293796
ase	FBgn0000137	Neuroectoderm (late, older neural cells)	0.059042813481458185	0.034216492422868734	0.057028240798810484	2.5382839811869835	0.04301950768555144	0.21565222691934036
nerfin-1	FBgn0028999	Neuroectoderm (late, older neural cells)	0.10952826454601389	0.061805519699880435	0.178339954521952	12.446689133385226	0.050888475761464116	0.08766583493641564
twi	FBgn0003900	Mesoderm (early)	1.1334616130560573	1.0346170084907014	0.7171545846522867	1.5074267910159065	18.12433328656438	2.9349732999283535
sna	FBgn0003448	Mesoderm (early)	1.5711844057976168	0.8669917795305399	2.6844679650841776	4.957147625768162	7.1493757407765886	1.472920226903154
Mef2	FBgn0011656	Mesoderm (late, older mesoderm or myoblasts)	0.6741769956692544	0.3801030493796582	0.2180892476918352	1.0007032794180681	8.849674506815695	24.93268820943652
meso18E	FBgn0040089	Mesoderm (late, older mesoderm or myoblasts)	0.19738464037777853	0.0885253294597814	0.05368806330782872	0.16044565652837697	1.0552079445393123	5.237494071530887
sns	FBgn0024189	Mesoderm (late, older mesoderm or myoblasts)	0.2004780898029516	0.061340905104343625	0.08755618030598103	0.7157678340130894	0.5321988077928399	15.603076138960683
sing	FBgn0261245	Mesoderm (late, older mesoderm or myoblasts)	0.019572395829275734	0.032921972203584574	0.014990109409569744	0.09230961133094892	0.11013533038962467	5.83969988980259

## Sheet: Table S5 cluster gene expressio
Average expression of DV and non-DV genes (according to Toll mutant PRO-seq) in DV-relevant scRNA-seq clusters from wild-type (PCNA:eGFP) embryos
Tissue of expression	Gene class	Gene name	Gene stable ID	Common	Dorsal ectoderm	Neuroectoderm (early)	Neuroectoderm (late)	Mesoderm (early)	Mesoderm (late, older mesoderm or myoblasts)
Dorsal ectoderm	DV	Ac78C	FBgn0024150	0.3932004632989009	1.359209195136721	0.39700135726474833	0.3738304658746503	0.4913681420736648	0.2063695137726552
Dorsal ectoderm	DV	Alk	FBgn0040505	2.1780816739933524	6.164035268944741	0.1471196007275357	2.5278398129070125	0.39977464558879866	7.879256990705783
Dorsal ectoderm	DV	Ance	FBgn0012037	4.495820861838873	24.47140231079166	0.5858034764543977	1.129070621133229	0.5265878342634542	1.338057231555391
Dorsal ectoderm	DV	Ance-2	FBgn0032535	0.26318643897131866	0.685638916322697	0.042791040567797846	0.00780357270378553	0.06309395069794851	0.01640176093332836
Dorsal ectoderm	DV	bbg	FBgn0087007	0.8453394240062778	3.2135894812607173	0.8213058959894913	0.5289439602203462	0.2864882919941355	0.23837259334558708
Dorsal ectoderm	DV	bnb	FBgn0001090	27.242818142323397	30.41887862249948	31.980566095781878	11.634797200342796	20.73994909179762	18.038407948855
Dorsal ectoderm	DV	bnl	FBgn0014135	3.295868415865961	7.3234666190223425	0.9515365292762807	0.6569078140368463	0.8201334653611753	3.948266453348351
Dorsal ectoderm	DV	C15	FBgn0004863	0.19323683398017427	1.9481267424142361	0.02781925795192247	0.11157889344257267	0.03159717903499007	0.05067242726453693
Dorsal ectoderm	DV	cad	FBgn0000251	0.3102011526832235	0.2489703524015524	0.176528310085333	0.15071397541637527	0.22256477408354158	0.3294412004988415
Dorsal ectoderm	DV	CG12011	FBgn0035257	3.044225887321259	34.99372164666471	0.17204477576508828	0.5870945254811176	0.06850641340626037	3.257271337035267
Dorsal ectoderm	DV	CG12420	FBgn0037797	1.2197864852603768	8.820768155373043	1.3087701607647853	0.9460187751410919	1.332493751367367	0.5797697551853376
Dorsal ectoderm	DV	CG13653	FBgn0039288	0.2013470158183355	8.145319030168817	0.09849899894307261	0.2694583810824642	0.09317496695566188	0.1790881015713423
Dorsal ectoderm	DV	CG13868	FBgn0034501	2.4421975855428655	2.7391378044044346	0.814227280513106	1.061256119819674	0.7066837337365951	3.153282069159041
Dorsal ectoderm	DV	CG14204	FBgn0031032	0.3632674846005055	0.20869758317371365	0.0683339564233644	0.08384111807481798	0.018648474103073222	0.014119865191995196
Dorsal ectoderm	DV	CG14317	FBgn0038566	2.2376818846455784	2.1654717083540747	1.6811427197383628	2.0585288238567854	0.967877357017103	2.019049676638177
Dorsal ectoderm	DV	CG3502	FBgn0046253	1.0970648594638115	0.6196303626870604	0.8406287328959444	0.535112998909982	0.5695873961238932	0.19819873276246566
Dorsal ectoderm	DV	CG45263	FBgn0266801	2.042908283707869	25.758975369288233	1.5803212620261573	5.229246010962027	0.7000043748559068	0.871327236355815
Dorsal ectoderm	DV	CG4702	FBgn0037992	0.2762128555999292	0.7210690493054729	0.9768710085281086	0.5636688356883379	0.3348513902537018	0.2425923787540312
Dorsal ectoderm	DV	CG5888	FBgn0028523	1.1103225103793082	1.5981826411282654	1.1458139909624816	0.5926981729594022	0.8748827448883737	0.7101238362757039
Dorsal ectoderm	DV	CG9171	FBgn0031738	0.3251753895934012	0.15833994136914903	0.2631042868219248	0.15923102535907194	0.8325131441139123	0.465735110491732
Dorsal ectoderm	DV	cv-2	FBgn0000395	2.9998302765171383	13.903668226110186	0.8315250294966112	0.8590880631577162	0.24302618725907776	0.6245252141550837
Dorsal ectoderm	DV	Dll	FBgn0000157	1.31400333084886	1.5799400578719267	0.29627518486738436	0.3054039905904065	0.0739485049923579	0.10368178713268285
Dorsal ectoderm	DV	Doc1	FBgn0028789	4.392339255005152	10.1936904813954	0.3639989637234133	0.6932773503081557	1.6515705005468846	3.3123021778909933
Dorsal ectoderm	DV	Doc2	FBgn0035956	0.496634085496607	1.6037154513009644	0.049232134001846395	0.1014790231379643	0.0780101709890522	0.22861597770820088
Dorsal ectoderm	DV	Doc3	FBgn0035954	2.366924944682641	7.226352855989581	0.2070360767123727	0.5332054435671737	0.6180043893461822	1.726031668854408
Dorsal ectoderm	DV	dpp	FBgn0000490	2.647784336551436	4.511738291663118	0.7446756435700127	0.6488394819656005	0.2011383955545281	0.6160139288714235
Dorsal ectoderm	DV	Dtg	FBgn0038071	6.136032142158139	31.024232706541376	6.353672375860811	6.923397748338721	4.105401007030858	7.732600483311441
Dorsal ectoderm	DV	egr	FBgn0033483	1.005276902760331	10.802311606265604	0.4051972505468408	2.1280781400607265	0.9522406246238099	0.5966570796550899
Dorsal ectoderm	DV	eve	FBgn0000606	0.6061042715852557	2.5434385136210187	1.592495051918898	1.510611443017575	1.3464050149675264	0.46540259000622997
Dorsal ectoderm	DV	geko	FBgn0020300	0.3002228335727567	0.5777711525416392	0.15584037159176295	0.3635872759191829	0.12428629618694317	0.1451969174833532
Dorsal ectoderm	DV	grn	FBgn0001138	4.95214823570233	3.3000635714665822	0.22374777598082318	3.1159981870274955	0.21807624922057994	0.3514306802852257
Dorsal ectoderm	DV	grnd	FBgn0032682	0.7588209060378779	1.6656626126448306	1.1706156225635573	0.2906130933850008	0.1225690415957771	0.2725363540499372
Dorsal ectoderm	DV	hbn	FBgn0008636	0.24690104095035087	0.5574697396687085	0.17272319474459397	0.24137537194540046	0.040435819400401744	0.15129455875626308
Dorsal ectoderm	DV	hbs	FBgn0029082	1.472730203499048	2.945296217443301	3.576458725396117	1.2778109981113654	0.505522573384048	9.74640394924926
Dorsal ectoderm	DV	Hmx	FBgn0264005	0.12981242930271863	0.12797433695796118	0.011247375558628097	0.25492393191345963	0.027055817689568544	0.015882481802253497
Dorsal ectoderm	DV	Kank	FBgn0027596	1.2947336449612719	0.8864980320982857	3.06160449559524	1.5393698219698924	0.16982752215435076	0.1537487273441621
Dorsal ectoderm	DV	lov	FBgn0266129	0.6127439465248594	1.1021835012832073	0.2881761738067336	1.129398148179148	0.13717782750841062	0.22430999137881427
Dorsal ectoderm	DV	Mrp4	FBgn0263316	0.11415048252962677	0.0772279736782431	0.03873273925700961	0.02328951825321284	0.02010219544777225	0.1753986534405462
Dorsal ectoderm	DV	net	FBgn0002931	0.7323464567443695	3.3189638706004985	0.32500838874340365	1.3268396304017673	3.044146738128739	0.8505586267846185
Dorsal ectoderm	DV	Oaz	FBgn0284250	0.23962633642690453	0.4281593873489825	0.018159517582780206	0.1279563709323178	0.0036922599624804584	0.007459092433652928
Dorsal ectoderm	DV	phu	FBgn0043791	1.0645273402486337	7.9905529134508715	0.8716436862271966	0.881526722659308	2.237076152478969	5.716941140884176
Dorsal ectoderm	DV	pnr	FBgn0003117	0.5445066703316229	1.8523216434639422	0.06870666814427279	0.43017486390656945	0.045271192946930626	0.09560704768950838
Dorsal ectoderm	DV	prage	FBgn0283741	0.3943822994853864	5.515371758030108	0.24230259685943073	0.2963442200973988	0.2578098465959221	0.31028195750123877
Dorsal ectoderm	DV	prd	FBgn0003145	1.0126812382012338	3.964829994884749	1.861534848391949	1.036478677762418	1.7886755296201757	0.7230317384496462
Dorsal ectoderm	DV	Ptr	FBgn0262867	2.143950954879526	3.262112673248413	3.029252463529754	0.9913360404623498	0.36618182139656463	0.6470651302280229
Dorsal ectoderm	DV	rau	FBgn0031745	0.650019207569945	1.0030188844190215	0.4517231805764226	0.50813837878079	0.12861391717049803	2.0146066851254654
Dorsal ectoderm	DV	salm	FBgn0261648	8.891916867115341	10.561897216230669	4.537928361872892	9.793989284968584	2.7520863370141266	5.6582354642658546
Dorsal ectoderm	DV	scyl	FBgn0041094	32.6132395548174	42.63921876142181	19.78630615366386	26.562479761541894	11.593778724213234	12.860088816811578
Dorsal ectoderm	DV	Sema2b	FBgn0264273	0.3614433174276967	0.028482387566976748	0.03188202883331239	7.047964700083849	0.06161684343488725	0.03732372274189966
Dorsal ectoderm	DV	septin	FBgn0026361	2.3705149742377194	3.611874109858662	2.844884912090146	2.6425933481559154	4.4502883255987635	2.224286815913344
Dorsal ectoderm	DV	shn	FBgn0003396	3.3022651061224337	5.529738430123462	2.0081976089020666	1.2215085952708584	3.3704742080706303	2.579889147373567
Dorsal ectoderm	DV	side-V	FBgn0085400	1.6084005835110158	1.6268673197860022	0.7530942947713654	1.314123664831772	3.3440324283195317	2.4827031608026893
Dorsal ectoderm	DV	slam	FBgn0043854	2.4846555209610823	2.815596597216869	2.110373220937065	3.2332865931708414	1.3907468393912659	1.746302633437174
Dorsal ectoderm	DV	spo	FBgn0003486	0.5230741190493565	1.7211449344119725	0.4516760247835707	0.32990901851908194	0.603101943453676	0.24165322540497614
Dorsal ectoderm	DV	Svil	FBgn0266696	4.706763174505995	16.927753208793728	4.892020095352282	5.128574397509911	4.572335567459985	2.2449519083516902
Dorsal ectoderm	DV	Thor	FBgn0261560	2.7800838930819256	3.2715258871421624	3.1785598187742807	2.5744949204056007	0.3390344498831613	2.4185551440520743
Dorsal ectoderm	DV	tld	FBgn0003719	1.288823915415216	0.8097508272491729	0.9118100468445138	0.20130550027100916	0.042008411539787786	0.12832025608387332
Dorsal ectoderm	DV	toy	FBgn0019650	0.7361817421224405	0.18276524082160292	0.23511317015365912	1.6215768909635848	0.10946942820532525	0.08706788702218346
Dorsal ectoderm	DV	tup	FBgn0003896	1.098543634006218	6.229217831692324	0.15759997093170125	2.026297577120435	0.20089996649026104	0.5776302129162765
Dorsal ectoderm	DV	ush	FBgn0003963	0.5435740903886037	5.11157677825746	0.22751337097785246	0.6648413850842959	0.33069043272842674	0.4834452941370362
Dorsal ectoderm	DV	veil	FBgn0034225	0.506119250836052	1.2615869155786406	0.5892133069810503	0.292997279617727	0.047311226647086875	0.14425126074828637
Dorsal ectoderm	DV	Wnt2	FBgn0004360	1.4983104425419538	1.3272964912655179	0.06550256265536006	0.19257994689816316	0.02399964522938288	0.022634245183949665
Dorsal ectoderm	DV	zen	FBgn0004053	0.3976636304839097	2.3996072266319555	0.23211402871126477	0.4343169037708507	0.1537018544988895	0.27217750218225345
Neuroectoderm	DV	aop	FBgn0000097	44.648460825266874	25.517008946721177	37.659756801702535	7.001584021776393	11.181349144599865	29.759092676431667
Neuroectoderm	DV	Blimp-1	FBgn0035625	1.2882395077937339	1.6113459101780894	1.5800639650044268	0.5542515266546618	1.2003443073996107	0.34677880164335606
Neuroectoderm	DV	brk	FBgn0024250	0.8560825421899717	0.17961259660215612	3.0018315449378243	0.3614232008219943	0.3334127422506108	0.8999247146441068
Neuroectoderm	DV	CG15646	FBgn0030665	0.08222502460152001	0.036104793975857655	0.3102309968038502	0.762842782930013	0.04903009205266523	0.014609982663566695
Neuroectoderm	DV	CG6885	FBgn0036810	0.6592936368612584	0.7300809764450031	0.5484371959413541	0.8112137722547645	0.45473597729401627	0.3507611388951501
Neuroectoderm	DV	CG9650	FBgn0029939	1.9404352200838066	0.1355381971636646	0.8428639413562112	8.342931250037399	0.21707483747939244	14.113734337669491
Neuroectoderm	DV	cic	FBgn0262582	5.796784704673918	3.267992417541857	2.7200796967436762	2.9563038763521274	0.7731120450715555	3.51745446169146
Neuroectoderm	DV	dally	FBgn0263930	3.174719345914016	2.187292356873244	2.8913925411415975	0.8124858857141212	0.7363345436816119	1.8990061026258505
Neuroectoderm	DV	Dr	FBgn0000492	0.8859233944241637	0.1767865176049009	0.9560483122313493	0.7710602392810424	0.04543040377168065	0.42966273333685984
Neuroectoderm	DV	E(spl)m3-HLH	FBgn0002609	2.205093275357574	0.31037820121385334	0.6735281787235264	0.8174744943769032	0.11577607761414827	3.7857161262064976
Neuroectoderm	DV	E(spl)mdelta-HLH	FBgn0002734	3.39993016438466	0.564322537630325	2.5513978680336002	0.4311935563972786	0.3349048165091981	2.238451864877148
Neuroectoderm	DV	ems	FBgn0000576	2.7580364107101274	0.35699044320469114	0.7196679506509204	1.6517451165467993	0.39583549802489043	0.7410607362310394
Neuroectoderm	DV	erm	FBgn0031375	0.20780870620806394	0.031497588505895506	0.00923037930106036	0.19128513857618024	0.00703119521316156	0.032101956498771796
Neuroectoderm	DV	ey	FBgn0005558	0.1351830886666836	0.032174911968748915	0.08868348058158525	0.6412484108789879	0.024718117867417063	0.04054769952454175
Neuroectoderm	DV	gsb	FBgn0001148	0.930288276049814	0.1981032596407337	3.201866072571421	1.8793867831507922	1.0941383650192926	1.7846970827660082
Neuroectoderm	DV	hkb	FBgn0261434	0.6631846478687642	0.28742750223556535	2.0147244696876623	1.1834248114615586	0.3522721507736191	0.47699489535616424
Neuroectoderm	DV	ind	FBgn0025776	0.20529338650525436	0.10743267753586196	2.218674584182438	0.7543894839458015	0.04307023116200974	0.12951345230122988
Neuroectoderm	DV	l(1)sc	FBgn0002561	1.2830017879827909	0.5701618715068182	3.0321896468598624	1.194947266778973	0.47858991956657904	0.7440656038031979
Neuroectoderm	DV	magu	FBgn0262169	0.3576247324151292	0.04834950864777239	0.8441654205286928	0.4586360213809687	0.10930693334830179	0.0706246324687986
Neuroectoderm	DV	Meltrin	FBgn0265140	1.1074735315930269	1.64982837252752	4.017000852648202	0.8049583667585253	0.26278254365084563	1.4051891259230767
Neuroectoderm	DV	mfas	FBgn0260745	1.0442103521784096	0.5919651127032197	1.754150546759005	0.5255753354232311	0.11158030340259054	0.2950974037554432
Neuroectoderm	DV	mid	FBgn0261963	0.7286555416072972	2.0564740184569468	2.665446386604947	2.3756136481853427	1.7559231607001244	1.1155496686884803
Neuroectoderm	DV	MP1	FBgn0027930	0.07242727326324332	0.043466413668618725	0.07917228806925997	0.2368988036890309	0.05439445551777268	0.03510981373341802
Neuroectoderm	DV	NetA	FBgn0015773	1.3288749073001465	0.15385229412343754	1.9456794882953823	2.4788265770132885	5.370517599790518	1.3157043836409992
Neuroectoderm	DV	nub	FBgn0085424	3.33333260826651	2.3483336212497377	4.328559587575765	3.6290857143477995	1.5304520676129718	0.9172547110424779
Neuroectoderm	DV	ptc	FBgn0003892	12.400354077469606	18.525866043626568	15.180867169404047	6.167170978151521	10.809850294488262	15.630032916841065
Neuroectoderm	DV	robo2	FBgn0002543	41.343315403963366	26.631538999322913	41.76565043160982	26.747379957875122	21.35536538116497	24.640497918766204
Neuroectoderm	DV	sca	FBgn0003326	8.623763159200701	2.7012449549084034	21.42110639873464	9.55419524420911	1.8947237002667892	3.2730107369950163
Neuroectoderm	DV	scrt	FBgn0004880	1.292209271560961	0.144833401382016	0.8546796318839242	62.77099697816704	0.5646907947761722	2.115845651293796
Neuroectoderm	DV	Slc45-1	FBgn0035968	0.042004146923152345	0.01834349893734855	0.017218930651349267	0	0.010968786255830408	0.02053490742946634
Neuroectoderm	DV	Socs36E	FBgn0041184	4.393362428100033	3.122330924765035	3.751557155086654	6.0723386581449414	3.271930646954068	6.357923796535194
Neuroectoderm	DV	sog	FBgn0003463	6.511821666169602	4.7205278751629605	68.59089167785505	7.055932387952604	3.03645680211619	3.5232213942112938
Neuroectoderm	DV	SoxN	FBgn0029123	9.038373684023894	3.1931260862640216	28.15011790206777	8.35326239844115	1.7206074523262467	1.7469698042648931
Neuroectoderm	DV	spn-E	FBgn0003483	0.0829518519339314	0.11954345847406375	0.13368234110690258	0.10451067025517256	0.1282076946879862	0.16619870354990288
Neuroectoderm	DV	Sulf1	FBgn0040271	1.657854459481071	0.45528628440611574	1.1914605817004398	0.8686089211744714	0.49740547224994264	0.6117043307455806
Neuroectoderm	DV	svp	FBgn0003651	1.0121492576667481	0.014301411743896628	0.1395770710491747	4.5654322807145205	0.04138888587520242	1.7431667775987498
Neuroectoderm	DV	ths	FBgn0033652	0.8681671781072384	0.6424847888010209	3.243144063678623	1.8170721411073432	0.082560752777172	0.305070394010155
Neuroectoderm	DV	tll	FBgn0003720	0.6799363485300188	0.5552397507640987	0.39487927889443547	0.6080634125516137	0.23495139886305197	0.31315728795215575
Neuroectoderm	DV	Toll-6	FBgn0036494	15.65172776555235	2.5255213957724414	21.51608860853457	20.139115822844612	6.242264902601274	7.369465035207
Neuroectoderm	DV	trh	FBgn0262139	5.184915428185361	0.09929785986744556	0.20833901975883634	0.42624988829016197	0.02127281578421557	0.49928298934883397
Neuroectoderm	DV	Trim9	FBgn0051721	0.572467775430248	0.6556514310537513	1.5056205385936687	3.425411692399061	0.15424048055040518	0.7153026065889703
Neuroectoderm	DV	upd1	FBgn0004956	0.5615072585884803	0.47040556753222373	0.9612991766703837	0.6135432928371124	0.14097082453751714	0.09517104130056457
Neuroectoderm	DV	upd2	FBgn0030904	0.09495208130651647	0.031648547207982825	0.1464979882335219	0.10079479380454225	0.013856498619398831	0.02813993491634273
Neuroectoderm	DV	wnd	FBgn0036896	1.0424763949274343	0.290124308128719	0.5861223259280235	0.587347598319277	0.06181276184565454	0.06272380287825757
Neuroectoderm	DV	wor	FBgn0001983	0.0854312399606183	0.022377038026460135	0.0965923965678108	3.550895859769924	0.01349431676759721	0.1839619169744024
Mesoderm	DV	Act57B	FBgn0000044	1.254467851318583	0.2477197246904227	0.03331139018528999	0.2825983044666011	0.03378595285778566	16.507396717586325
Mesoderm	DV	Act87E	FBgn0000046	0.6534536062718967	0.23006740739091555	0.13049951928526046	0.8986175914338038	6.5358440450464785	21.742247410478868
Mesoderm	DV	ase	FBgn0000137	0.059042813481458185	0.034216492422868734	0.057028240798810484	2.5382839811869835	0.04301950768555144	0.21565222691934036
Mesoderm	DV	CadN	FBgn0015609	2.514881666352099	0.38158237914163246	0.4907886244687052	19.278961839500287	16.51898170186366	9.32843997051004
Mesoderm	DV	cas	FBgn0004878	0.3036456780843221	0.026853506689197434	0.6212378764121785	1.1013395318780737	0.22300910031048055	0.006146253368242187
Mesoderm	DV	CG12177	FBgn0030510	0.49236534272375804	0.4089291533052132	0.4029948846978369	0.9870142144942526	7.5548015048304995	1.6703185766291728
Mesoderm	DV	CG14207	FBgn0031037	0.2533870470570019	0.3187558966854618	0.2791058361682622	0.5160747728076717	0.46842054579716835	4.358378281075169
Mesoderm	DV	CG14688	FBgn0037819	0.3783915616695457	0.4918105734143768	0.24804831217623585	0.6858604655960049	5.249704745378467	2.783023814263798
Mesoderm	DV	CG1673	FBgn0030482	0.1748562650870849	0.36094408332620237	0.12296094099646829	0.10930380072808313	1.2179748821693384	0.2196976544258333
Mesoderm	DV	CG3036	FBgn0031645	1.2995520383943358	1.0691539119322422	1.303765626245495	3.402372933942237	10.736995049331961	2.0841433774001867
Mesoderm	DV	CG9005	FBgn0033638	3.093094084947368	3.6411546629932126	2.9092324102488054	3.0395685122950233	4.6246371377048066	2.591721591577638
Mesoderm	DV	croc	FBgn0014143	0.18904930414071966	0.10305891264392791	0.1556043530406242	0.2083070863976351	0.16929916177134574	0.5477522669674281
Mesoderm	DV	Cyp310a1	FBgn0032693	0.30592303798872394	0.6427099207283812	0.3826077876895897	0.5493406567617506	6.776480957418347	0.44023188300405597
Mesoderm	DV	DNaseII	FBgn0000477	7.5767601952847015	11.962517597215873	2.843712140221753	2.502699472754222	2.5739163731971257	2.021790748992917
Mesoderm	DV	Ect3	FBgn0260746	0.4213936762752733	1.3052453666890218	3.756700251960133	0.6653431353372694	0.08412178595945351	0.4978715994533549
Mesoderm	DV	edl	FBgn0023214	2.31887276979722	1.2172416117972047	3.4979789410696696	3.7116662641606677	1.9761637902664018	3.497667243352792
Mesoderm	DV	fog	FBgn0000719	1.0636861745493515	0.6064135026002533	0.9400936324010116	0.747517310240821	2.29203281512034	2.3983162686989603
Mesoderm	DV	gcm	FBgn0014179	0.28613015894478894	0.10533560701665985	0.2683132357371652	1.5407027814850471	0.6931482666680696	0.12359018939613396
Mesoderm	DV	GEFmeso	FBgn0050115	0.7218483950012924	0.30790204323607645	0.27145027765708124	0.7851288636993592	1.0429051594463212	3.0763239582354807
Mesoderm	DV	Him	FBgn0030900	0.5585214973058354	0.10346345952164117	0.066227968810191	0.4365186986885645	3.15937394085733	11.818120494187864
Mesoderm	DV	HLH54F	FBgn0022740	0.06706660698185034	0.01531070383336878	0.006369752828054992	0.051164744880014906	0.09411413110015544	1.228851327672516
Mesoderm	DV	htl	FBgn0010389	0.19946910011319133	0.17305393396853727	0.19472977405838665	0.40394189137177977	5.295355030406914	2.606522856771068
Mesoderm	DV	if	FBgn0001250	0.12803578268962776	0.06623910606386196	0.03217352727571149	0.1842715810672551	1.5842960012289815	1.0379370981763953
Mesoderm	DV	ImpE2	FBgn0001254	1.254781230539797	0.09432880737739857	0.1457407672534089	0.5517492267261676	1.0896094143119086	0.07171382981623087
Mesoderm	DV	kni	FBgn0001320	3.584569314735432	0.8938719891342516	1.5144300096072492	1.4831124666728817	1.6714233881472196	0.7153654309552233
Mesoderm	DV	lmd	FBgn0039039	0.16644047678796525	0.038701201569257666	0.08056123609223081	0.36489366785371197	0.11637679602722753	6.319017981848634
Mesoderm	DV	ltl	FBgn0268063	0.3321014348192029	0.1776244159841702	0.3665123680097565	0.2579266268753833	3.2835548186614067	3.114225948780894
Mesoderm	DV	Mdr49	FBgn0004512	0.6116420436348499	0.8736463554017538	1.4127527901227914	0.5323623980562947	12.774894197179307	0.3473788889936886
Mesoderm	DV	Mef2	FBgn0011656	0.6741769956692544	0.3801030493796582	0.2180892476918352	1.0007032794180681	8.849674506815695	24.93268820943652
Mesoderm	DV	Mes2	FBgn0037207	0.8204182846896625	0.7633321923473683	0.43849262579346593	2.873300005802026	4.235682263531338	3.4385258321749386
Mesoderm	DV	meso18E	FBgn0040089	0.19738464037777853	0.0885253294597814	0.05368806330782872	0.16044565652837697	1.0552079445393123	5.237494071530887
Mesoderm	DV	Ndae1	FBgn0259111	1.2163256547675672	1.8154278414974165	2.341092322336132	1.7133904386554313	4.339899570765538	0.7752618541958489
Mesoderm	DV	nerfin-1	FBgn0028999	0.10952826454601389	0.061805519699880435	0.178339954521952	12.446689133385226	0.050888475761464116	0.08766583493641564
Mesoderm	DV	Pka-C3	FBgn0000489	0.3012270237142112	0.29097594293230056	0.5268553490633224	0.5558755231081602	2.4109849925887517	0.24703778928932238
Mesoderm	DV	Ppn	FBgn0003137	0.3364930875158469	0.05438860025471781	0.14301525476564939	0.3389398586842329	0.5197782750146441	4.442251310915259
Mesoderm	DV	retn	FBgn0004795	1.7961263939447818	3.0174743956629833	2.1722415084230557	1.9853723191487855	5.554071059335251	3.7268974809339555
Mesoderm	DV	rho	FBgn0004635	2.97651254188023	5.913300438285753	5.83664654900444	3.334052847422943	0.43571110767442534	1.436769756428172
Mesoderm	DV	ry	FBgn0003308	0.17531049109428812	0.08693960267920306	0.09399288226820277	0.0039572826442426535	0.5762004190426863	0.07713700271554069
Mesoderm	DV	sim	FBgn0004666	0.019991576076686106	0.0775887086010924	0.5297655809260139	0.03765043062776212	0.011220442860720336	0.16483827613229488
Mesoderm	DV	sing	FBgn0261245	0.019572395829275734	0.032921972203584574	0.014990109409569744	0.09230961133094892	0.11013533038962467	5.83969988980259
Mesoderm	DV	Six4	FBgn0027364	0.3184705000274852	0.266131563399821	0.12524096598733805	0.2993645393489578	4.304262675310426	2.7053316347856584
Mesoderm	DV	sna	FBgn0003448	1.5711844057976168	0.8669917795305399	2.6844679650841776	4.957147625768162	7.1493757407765886	1.472920226903154
Mesoderm	DV	sns	FBgn0024189	0.2004780898029516	0.061340905104343625	0.08755618030598103	0.7157678340130894	0.5321988077928399	15.603076138960683
Mesoderm	DV	stumps	FBgn0020299	0.38445157359744625	0.15340727154481715	0.06282662661285622	0.3353296359560463	2.7344713234925124	1.1734276220273803
Mesoderm	DV	sty	FBgn0014388	4.743471646984973	1.3461394397416455	3.786262733129991	4.340517859755448	5.58335778071243	8.147310892909395
Mesoderm	DV	tin	FBgn0004110	0.28579447652123996	0.14567375435428684	0.1486900961615406	0.3386977967653043	4.884789068623153	2.0219019258472697
Mesoderm	DV	Tl	FBgn0262473	3.4381196935174776	1.6532920144120888	1.8019358427710264	1.6725950887177183	0.9600137235784346	3.3553078295774035
Mesoderm	DV	twi	FBgn0003900	1.1334616130560573	1.0346170084907014	0.7171545846522867	1.5074267910159065	18.12433328656438	2.9349732999283535
Mesoderm	DV	vnd	FBgn0261930	0.07782055318398441	0.02843191777732824	0.6579646146082969	0.4919414920128515	0.019177253562175096	0.0729837530025437
Mesoderm	DV	wntD	FBgn0038134	0.2789246154561411	0.899895252004667	9.646073020428	0.29870651089124867	3.8651108563179775	0.2150672782101931
Mesoderm	DV	Zasp52	FBgn0265991	0.808098370590342	0.8161368521324289	1.046907864897571	0.26601346155460337	0.3422931613590302	0.8566080359594289
Mesoderm	DV	zfh1	FBgn0004606	1.1259410328704629	0.2829633109619169	0.3161768301744099	8.6399392544128375	11.187624974047914	6.762985689395125
gap	AP	btd	FBgn0000233	0.695300426246036	0.20739025229245395	0.6206626158548096	0.5317464768960879	0.2528278375592491	0.4963592341596758
gap	AP	croc	FBgn0014143	0.18904930414071966	0.10305891264392791	0.1556043530406242	0.2083070863976351	0.16929916177134574	0.5477522669674281
gap	AP	ems	FBgn0000576	2.7580364107101274	0.35699044320469114	0.7196679506509204	1.6517451165467993	0.39583549802489043	0.7410607362310394
gap	AP	fkh	FBgn0000659	2.49950844495106	0.9005338286640604	1.4437008930070108	2.690679389886417	0.9083732434738807	0.756761413575537
gap	AP	gt	FBgn0001150	1.2521925231218005	0.9848659114958557	2.01076276142618	1.6260248824767558	1.0675280260313131	1.1742567731410718
gap	AP	hb	FBgn0001180	0.888796650197088	1.0517990877226853	1.5726162772701684	5.551449943609763	0.7474794058048176	1.5017148590219935
gap	AP	hkb	FBgn0261434	0.6631846478687642	0.28742750223556535	2.0147244696876623	1.1834248114615586	0.3522721507736191	0.47699489535616424
gap	AP	kni	FBgn0001320	3.584569314735432	0.8938719891342516	1.5144300096072492	1.4831124666728817	1.6714233881472196	0.7153654309552233
gap	AP	oc	FBgn0004102	1.4190418540431553	0.37513337444251854	1.7884975636859777	1.8159679554122532	0.1152355083471059	0.15860764721787166
gap	AP	tll	FBgn0003720	0.6799363485300188	0.5552397507640987	0.39487927889443547	0.6080634125516137	0.23495139886305197	0.31315728795215575
pair-rule	AP	eve	FBgn0000606	0.6061042715852557	2.5434385136210187	1.592495051918898	1.510611443017575	1.3464050149675264	0.46540259000622997
pair-rule	AP	ftz	FBgn0001077	1.8557610978186347	10.423555048715995	3.995767685045957	6.1839545228863955	4.769949720411259	1.7479957499927756
pair-rule	AP	h	FBgn0001168	3.5318879798436704	5.523953558814597	2.8128718790334353	2.6300381747945973	2.2683242959320404	3.3653729125458147
pair-rule	AP	odd	FBgn0002985	2.2820673863789205	5.074989337124343	3.487238697360433	1.704259526291639	2.9155656665215886	2.1526927021263838
pair-rule	AP	opa	FBgn0003002	2.0188246792293216	7.413197809490156	4.1247290376104075	2.1583683647872407	3.7284835905644114	0.9791625580721894
pair-rule	AP	prd	FBgn0003145	1.0126812382012338	3.964829994884749	1.861534848391949	1.036478677762418	1.7886755296201757	0.7230317384496462
pair-rule	AP	run	FBgn0003300	4.015131018416417	7.632532102612631	5.737151357766545	4.374702110889493	5.402609862804636	2.440019269174328
pair-rule	AP	slp1	FBgn0003430	2.842564717403601	2.192412957073241	6.322434244500353	1.3622128531945497	3.866509605791963	1.6471810664511113
pair-rule	AP	slp2	FBgn0004567	1.3020276108269224	0.26087700029966543	1.628123898953549	1.2406455159395577	0.8717926601820079	0.9494628886204328
segment polarity	AP	en	FBgn0000577	3.8591016138547616	1.9615911231463872	3.0472655220294693	1.6915873781574475	1.3400502741153077	0.594486048469206
segment polarity	AP	gsb	FBgn0001148	0.930288276049814	0.1981032596407337	3.201866072571421	1.8793867831507922	1.0941383650192926	1.7846970827660082
segment polarity	AP	hh	FBgn0004644	2.702044372597007	1.2206239583428569	2.4455102029460734	1.0590131378066214	1.1757116046759666	0.785676526410846
segment polarity	AP	inv	FBgn0001269	0.6602016471736414	0.12738525141710838	0.19593939162635138	0.5589241392833193	0.1493972118622934	0.04367082023768884
segment polarity	AP	nkd	FBgn0002945	33.922703319388134	33.916474499168	33.068760098851165	23.22379233183009	19.92046455184464	18.150483892966715
segment polarity	AP	ptc	FBgn0003892	12.400354077469606	18.525866043626568	15.180867169404047	6.167170978151521	10.809850294488262	15.630032916841065
segment polarity	AP	wg	FBgn0284084	1.6648967435988293	0.8295357158578184	2.1186595305031046	1.6867396234393506	1.4075639155012534	0.18818926525216473
Non-DV	Non-DV	14-3-3epsilon	FBgn0020238	68.2701704505539	79.94436064746004	85.26791158235183	91.77910908494185	89.91945568052846	53.30577130663835
Non-DV	Non-DV	18w	FBgn0004364	5.7831420038225225	2.739446643113348	5.568986894015884	3.2038535501157925	3.467329023706647	3.21359612108881
Non-DV	Non-DV	26-29-p	FBgn0250848	0.10882566204277283	0.04443659434881466	0.043198820462896775	0.18269189425248888	0.09102991438372994	0.09522924653876716
Non-DV	Non-DV	2mit	FBgn0260793	0.7840691225206284	0.09911237358000367	0.1706698133458673	6.878465906773023	0.04586044021409873	0.010228578220692976
Non-DV	Non-DV	5-HT2A	FBgn0087012	0.989449559742015	6.207992795942036	2.367703912591628	0.7091748359620904	0.19476511927708903	0.34462883279866885
Non-DV	Non-DV	a	FBgn0000008	0.08724405763806105	0.01949675113035683	0.02557795290312477	0.06492864921335817	0.008157498626632452	0.08715006734339537
Non-DV	Non-DV	aay	FBgn0023129	2.7314173627797986	1.4913162535127773	1.434846779250903	1.0073957220079521	0.3075586308514277	0.7892745239307919
Non-DV	Non-DV	ab	FBgn0264442	27.251979236814766	2.4180640433097844	8.064268550596308	4.2598890358287695	0.24894968296116518	3.6913172907545597
Non-DV	Non-DV	abd-A	FBgn0000014	7.463132328871472	2.2591365118296842	2.6596497673556283	5.450671789967467	1.3921045854739111	5.718996411143344
Non-DV	Non-DV	Abd-B	FBgn0000015	5.785843380060049	4.591911352387938	2.701988839957806	4.2721715869986125	2.4446142708092276	5.293373196427733
Non-DV	Non-DV	Abp1	FBgn0036372	0.9414660095488001	1.1030025310184846	0.8179328188875964	1.4774965717857458	0.7981393303656114	0.7794839746244121
Non-DV	Non-DV	ac	FBgn0000022	0.8234948976726677	0.16329860166410504	0.855233080500583	0.7512207858837265	0.03344087707265954	0.09229900344325347
Non-DV	Non-DV	Acbp2	FBgn0010387	0.005700495561009919	0.013303738228971101	0.0031681010856173856	0.08013255834270615	2.7875204589273666e-4	0.029700240791673015
Non-DV	Non-DV	Acbp5	FBgn0035926	0.0023658588956066507	7.34021290327591e-4	0	0.006355516788541166	0	0
Non-DV	Non-DV	ACC	FBgn0033246	0.16431016655441652	0.06427657735922386	0.05582848035944181	0.36614911004596906	0.05129617694078032	0.06990380801190216
Non-DV	Non-DV	Acer	FBgn0016122	3.0299945986459917	2.665988898128392	3.0231881535632357	1.2816108066876786	1.6340219271550653	2.7530232047816305
Non-DV	Non-DV	Acph-1	FBgn0000032	0.014308489040330344	0.01506579967988516	0.022695414029657985	0.08379709226109482	0.006222428720809867	0.015888490458881976
Non-DV	Non-DV	Acsl	FBgn0263120	0.6104917066170537	0.2820202665226595	0.30431810303145546	0.9701539812279787	0.23273556700283432	0.6204159601337226
Non-DV	Non-DV	Act42A	FBgn0000043	9.754259999409314	5.699917557767772	6.87686264277134	12.169103492112923	5.6517037738788956	3.7318094932522032
Non-DV	Non-DV	Act5C	FBgn0000042	76.32908673380949	83.1238878329541	86.90444063029184	136.3089166747883	98.45658352063427	57.104038730305135
Non-DV	Non-DV	Actbeta	FBgn0024913	0.025346679896821912	0.007889740621296342	0.014655831953363585	0.3101986169854704	0.010867452281865678	0.0431106120756584
Non-DV	Non-DV	Actn	FBgn0000667	0.9794108343244817	0.7171923409617488	0.8003276595319999	1.2462972701959139	0.6503887715837905	1.11299322550613
Non-DV	Non-DV	AdamTS-B	FBgn0029791	1.2765248875747688	0.1409448764059371	0.10615377941886574	0.08305227129089757	0.05274056148413985	0.3653561937844945
Non-DV	Non-DV	Adgf-A	FBgn0036752	0.15818489178830566	0.0804715161657659	0.04780618240082148	0.07290576619053755	0.09683249079045742	0.7990260100782295
Non-DV	Non-DV	ADPS	FBgn0033983	0.0701511206274517	0.015068394654834548	0.0021029949341865037	0.43642291016089985	0.008119914481845679	0.011072910566326782
Non-DV	Non-DV	AdSL	FBgn0038467	0.4641945718304196	0.41774683262601614	0.2911178836914551	0.10072219405884768	0.3463422064521415	0.6555882880241278
Non-DV	Non-DV	AGBE	FBgn0053138	0.11557092798039499	0.13573131791825752	0.07172192537663827	0.15004698441244121	0.08421145111013537	0.12403506213378414
Non-DV	Non-DV	Agpat1	FBgn0030421	0.19779908451953623	0.14215937407929688	0.21708938061318178	1.1862275497078343	0.3169766055718356	0.11612314275365154
Non-DV	Non-DV	Agpat2	FBgn0026718	0.007896028834620636	0.005590805035990125	0.016968535765960198	0.08881156050974001	0.006816047634170201	0.03867198747041878
Non-DV	Non-DV	Agpat4	FBgn0036622	0.19239172626749668	0.10457976573800683	0.07002787579453998	0.0629760343164008	0.05567366693867484	0.19835558040071735
Non-DV	Non-DV	Ahcy	FBgn0014455	0.5071453281396144	0.2060698740065628	0.2603504234661258	0.4063525227508935	0.30804747614089434	1.5806049814931649
Non-DV	Non-DV	al	FBgn0000061	0.026834028748566878	0.065307811485087	0.07813502248175196	0.03512360954660534	0.0018577613868189895	0.004810045020876759
Non-DV	Non-DV	Ald1	FBgn0000064	3.0701734610526965	2.2932225045484236	2.132200873750274	9.906546876719094	2.298183970508461	9.541666609190065
Non-DV	Non-DV	Aldh	FBgn0012036	0.08336515554179079	0.12690954205587918	0.12830958640358858	0.13362681802410883	0.1671062914681536	0.05257498459644541
Non-DV	Non-DV	Aldh-III	FBgn0010548	0.4070257638227919	0.7476587829597122	0.7182052523583345	0.3426595452147293	0.7969919640976765	0.35544112710210446
Non-DV	Non-DV	Aldh7A1	FBgn0036857	0.0789303916395076	0.03862519550387942	0.025950617562242703	0.1260553451275043	0.030775091394352645	0.047469857138762214
Non-DV	Non-DV	alien	FBgn0013746	1.1945761118724905	1.4114034810565736	1.2773601290833343	1.3852068526515073	1.6860232852704373	1.1081991199501477
Non-DV	Non-DV	Alp1	FBgn0283479	0.0347902798616541	0.007118822261440078	0.012908091767896037	0.04533260830013394	0.19389630350620005	0.09247860907700706
Non-DV	Non-DV	alphaTub67C	FBgn0087040	0.06601498110010484	0.1364620756675428	0.0939397631209752	0.0319302658689595	0.10754374154630085	0.0197882099627084
Non-DV	Non-DV	alphaTub84B	FBgn0003884	274.16940731781756	220.59171583891342	277.1461911617443	311.41478130634937	254.70821575317763	297.6748087683124
Non-DV	Non-DV	alphaTub85E	FBgn0003886	0.03227033362669523	0.036952546553595124	0.002489715134386548	0.027122505082435203	0.0139001903800179	1.6696637243545802
Non-DV	Non-DV	Ama	FBgn0000071	41.077915068275445	32.391784312856544	25.434757840687816	9.24062521243086	40.413459027806304	30.6690394891062
Non-DV	Non-DV	amd	FBgn0000075	0.27430275928469655	0.14582237935217734	0.13351394153471766	0.3428453819283104	0.09575119862844836	0.02341612764870163
Non-DV	Non-DV	Amnionless	FBgn0025686	0.005682666364486529	0	0.0013689074837517046	0.02295899748707986	0	0.26580637256198875
Non-DV	Non-DV	amos	FBgn0003270	0.29087577053292124	0.08016198111552261	0.05739460641271281	0.16478122307018556	0.012397136383776418	0.01700695639547816
Non-DV	Non-DV	Amy-d	FBgn0000078	0	0	0	0	0.004283666789262138	0
Non-DV	Non-DV	ana	FBgn0011746	0.04329355917898979	1.450845242613646	0.0036509699756775357	0.008422594551054331	0.0162197289263499	0.011927482218496255
Non-DV	Non-DV	Ance-3	FBgn0032536	0.00462763938641009	0.04439047317742525	7.23704050871521e-4	0	0.02557217124899276	0.0037734964953901446
Non-DV	Non-DV	Ank2	FBgn0261788	1.148971275704287	0.09218253548205432	0.3692660724403158	11.344569200379802	0.11013493947984475	1.3378603958337814
Non-DV	Non-DV	Antp	FBgn0260642	6.886672953890546	11.738603747472593	10.03841341908034	15.163692742798885	3.4504434950424367	4.767496655958715
Non-DV	Non-DV	AnxB9	FBgn0000083	0.8886256494951327	1.1351746226388155	1.0672357860439305	1.968890000261324	1.3853871906513981	0.9007160501354138
Non-DV	Non-DV	aos	FBgn0004569	2.330587968792647	1.1240802493300253	2.2545478374905477	0.7446327581965512	1.8137068040144078	1.7067832568530075
Non-DV	Non-DV	AP-1mu	FBgn0024833	0.5252593949634402	0.407200936696098	0.3024795605646564	0.7474681883152161	0.3045114551371067	0.40233710811546036
Non-DV	Non-DV	AP-1sigma	FBgn0039132	0.9626928139550074	0.5982890881442116	0.4155127852758133	1.4065096879127803	0.3355772043184603	0.8990059927920544
Non-DV	Non-DV	Apc	FBgn0015589	0.21435602738515405	0.12706188812731425	0.06244946536488108	0.839594949671235	0.0696315838802325	0.2925437375947683
Non-DV	Non-DV	Aplip1	FBgn0040281	0.06829688245174129	0	0	0.5380025834721569	0.009377770831534194	0
Non-DV	Non-DV	apn	FBgn0038132	0.03946025043145364	0	0.0029830413264244613	0.8698221781687613	0.023406278244364483	0.07369654390207662
Non-DV	Non-DV	apolpp	FBgn0087002	0.7131547268669853	0.9062072753477267	0.35842628535733506	1.2633754293878674	0.31348239417622464	0.6575282688549525
Non-DV	Non-DV	Apoltp	FBgn0032136	0.04005031676858446	0.03062051473031845	0.010252753055743299	0.3550452319981529	2.556729487159072e-4	0.07439558747821895
Non-DV	Non-DV	Appl	FBgn0000108	2.2091782905394717	0.07949030375686128	0.24919135927553657	19.97730726532981	0.09198339400829933	0.37419576307740304
Non-DV	Non-DV	AP	FBgn0036111	5.210279462021121	10.115444843822752	9.216461133861685	5.095752018626924	11.360487322762486	3.6294834958499083
Non-DV	Non-DV	apt	FBgn0015903	3.154177985868725	1.6319845219346272	2.9860626373320946	3.019249495017969	0.8651567362857818	1.0397035546744207
Non-DV	Non-DV	ara	FBgn0015904	0.23951110362678626	0.06326344214772872	0.038060381438831135	0.12077610463574082	0.02287441203858307	0.327142733506697
Non-DV	Non-DV	aralar1	FBgn0028646	0.060560119598915246	0.0015889233635194668	0.005040853668585582	0.14823294438919965	0.01038597988705962	0.0014728452796558807
Non-DV	Non-DV	Arc1	FBgn0033926	2.126223950167048	1.8876361425442263	1.797730092922613	2.0226633294976253	1.9862321056123935	2.8978027615836206
Non-DV	Non-DV	Arf102F	FBgn0013749	2.5046874610144343	1.9572624404952625	2.1021563631244278	3.012722616430912	1.9257579314827675	2.3286874151661783
Non-DV	Non-DV	Argk	FBgn0000116	1.4278917364328119	0.1522184812148555	0.2756253433080626	9.467650964791662	0.17906364186682655	24.974663165788368
Non-DV	Non-DV	Arl6IP1	FBgn0038453	1.8923394760295686	3.252545194198871	3.1042457590883	3.454739359411499	4.6994065976254005	1.8783236760347715
Non-DV	Non-DV	arm	FBgn0000117	12.160379568191926	9.993034439476036	10.723817552109688	10.675047896119096	8.171482921517352	10.370603956802602
Non-DV	Non-DV	armi	FBgn0041164	0.03778558119060346	0.0060639660035008225	0.01303342589568045	0.032640924001015745	0.030187746773756033	0.024056822364323452
Non-DV	Non-DV	Arpc3B	FBgn0065032	0.03507069313740178	0.05012630382280772	0.028454108873366687	0.01212215333855844	0.01827099855316651	0.07785366762071877
Non-DV	Non-DV	aru	FBgn0029095	1.5244700415382344	0.7882172845191874	0.6739391256809927	0.49529769909583854	0.14986014406512463	0.22386754933437705
Non-DV	Non-DV	AsnS	FBgn0270926	0.383062824634678	0.4204784079573869	0.4550171792105831	0.5493201071106203	0.49406226497724026	0.20907554673040815
Non-DV	Non-DV	ASPP	FBgn0034606	4.568142158824735	8.28619946327132	5.849795434621495	1.636270031736996	0.5023060112237882	0.9118795648138278
Non-DV	Non-DV	AstA-R1	FBgn0266429	0.03750297093251015	0.03462751538027348	0.005316640579183385	0.08489612532924844	0.0040850851737296405	0.17033541152997445
Non-DV	Non-DV	Atf3	FBgn0028550	0.191517206382279	0.006102706865219951	0.03253714622833015	0.8345953740553377	0.01872870000940412	0.13750758433448595
Non-DV	Non-DV	Atf6	FBgn0033010	1.2401725197899316	0.7298782577511217	0.6063917424420024	1.2328947679893454	0.5109841074929703	1.0047726557289427
Non-DV	Non-DV	Atg18a	FBgn0035850	1.622439115147225	3.799279129202018	2.489252312253315	1.6199955971501474	1.8618193051176477	0.8777180877308763
Non-DV	Non-DV	atl	FBgn0039213	1.1876616437244951	0.862124841138169	0.5587020554312555	0.9931334929153645	0.4965966500268233	1.032087079693075
Non-DV	Non-DV	ato	FBgn0010433	0.4679859860292451	0.11415377996413621	0.13995910295981792	0.2427947935188299	0.01681341195511165	0.03440672660235214
Non-DV	Non-DV	Atpalpha	FBgn0002921	6.166450234876606	0.7678714192911048	1.3189329392310039	34.919644066678906	0.7397834760226715	2.9790040757986533
Non-DV	Non-DV	ATPsynF	FBgn0035032	8.916848289261221	11.638602804750974	13.274932444203746	10.842056223066391	15.011451185172701	12.47622366681657
Non-DV	Non-DV	ATPsynO	FBgn0016691	6.494380260535675	10.047223968871794	9.975911023167875	7.27443501717665	11.627162326073604	6.4699556316552576
Non-DV	Non-DV	Atx-1	FBgn0029907	3.413552856846793	8.440357763576422	7.600209127488158	2.455178479906917	0.6523769521811542	1.4272099269423573
Non-DV	Non-DV	awd	FBgn0000150	24.60663244960276	41.321933065538374	38.35576926430115	25.168397206307535	46.740465315764894	22.025046404771235
Non-DV	Non-DV	Awh	FBgn0013751	0.20707722581273952	0.027789338179871698	0.09268868858820867	0.13007190005494781	0.01055257356306435	0.006264893967854503
Non-DV	Non-DV	B-H1	FBgn0011758	0.11853636743879907	0.028490807047905853	0.014720610928360165	0.0883283064334946	0	0.02997602921447666
Non-DV	Non-DV	B-H2	FBgn0004854	0.0560582841815816	0.07624789428577727	0.004613219190549947	0.020292214124069556	0.0027376211415265457	0.015319105464141693
Non-DV	Non-DV	bab2	FBgn0025525	1.8588759850344776	0.24330339517648247	0.49367672662812306	1.1758317886531933	0.7406652304536255	3.5829263070907533
Non-DV	Non-DV	babos	FBgn0034724	1.003069046319849	0.2731883895876123	0.538701890800696	3.3008854857736876	0.6177886612847531	0.969024627472032
Non-DV	Non-DV	Bacc	FBgn0031453	221.90050246031322	166.75773737233843	192.19890835010253	269.3977439948956	131.38027126554553	195.8170240823429
Non-DV	Non-DV	Baldspot	FBgn0260960	0.4708597188434545	0.3501608128496629	0.29433127033102385	3.3427348112337674	0.2636829795463824	0.4363745428963599
Non-DV	Non-DV	bap	FBgn0004862	0.06587598443777873	0.16305948522726385	0.010785646178641651	0.10111625643602157	0.7572149895078857	4.559966838031597
Non-DV	Non-DV	bark	FBgn0031571	0.0989464158429371	0.0013999660758797546	0	0.07810502502839405	0.007360717025067107	0.04994750664034996
Non-DV	Non-DV	bbc	FBgn0033844	1.3014138761628733	0.3224859305386309	0.34003606148976917	1.7197984687601688	0.622686763267522	2.161908122472298
Non-DV	Non-DV	bcd	FBgn0000166	0.06797556230593538	0.06021114895289223	0.025466666661075762	0.02059150678796474	0.03615286615013931	0.03692445064089601
Non-DV	Non-DV	be	FBgn0052594	0.4180788303500242	0.10479723258947841	0.675366126078559	0.21433565257675852	1.575590283022716	0.4221567027341769
Non-DV	Non-DV	beat-Ia	FBgn0013433	0.1898927574537733	0.043073634467149145	0.0164307039693941	2.617228928784487	0.06820223129641857	0.4767783767403048
Non-DV	Non-DV	beat-IIa	FBgn0038498	0.12905783407965854	0.0023331419216752825	0	0.8880547065184368	0.017043157261059413	0.7576886393271836
Non-DV	Non-DV	beat-IIb	FBgn0038494	0.04992881046968665	0.009205317570440128	0.011822898928052949	0.24969501907692232	0.003329543181455804	1.005048604938493
Non-DV	Non-DV	beat-IIIc	FBgn0032629	0.9948501867875871	0.18143649377020268	0.15674320179029233	4.38649706889713	0.5464605600497481	4.463900857346194
Non-DV	Non-DV	beat-VI	FBgn0039584	0.16315052254064014	0.02033719717760008	0.04289930854441418	1.168877887375778	0.005459565544036012	0.089711362313095
Non-DV	Non-DV	ben	FBgn0000173	7.650928468397653	11.486335784714177	9.73747192851258	8.46024040664028	11.443044632182467	6.389962473327399
Non-DV	Non-DV	Best1	FBgn0040238	0.5084907474151946	1.1982463078386998	1.0758891044262358	0.42136702522627467	0.35519790857170225	0.27703606874392406
Non-DV	Non-DV	Bet1	FBgn0260857	0.7215005010495252	0.4388442484578497	0.41939553046732264	0.5486615340342422	0.39384310105735193	0.8793018774237529
Non-DV	Non-DV	betaCOP	FBgn0008635	1.5807115102048543	0.7670027045805728	0.8783434478222386	1.5215304202558024	0.5717969310097026	1.6843520061347697
Non-DV	Non-DV	betaTub56D	FBgn0284243	225.30535265401357	257.50712076726774	272.7466233626771	238.34342458254184	270.8029320175869	193.15372825243335
Non-DV	Non-DV	betaTub60D	FBgn0003888	1.2112134026202128	0.19288429634819224	0.1078901418429944	0.9914457836970114	0.280339030232203	23.210465779846757
Non-DV	Non-DV	betaTub97EF	FBgn0003890	0.08091695366875969	0.010899079716994196	0.004383640830194516	0.013269937980362825	0	0.1633238627830158
Non-DV	Non-DV	bgm	FBgn0027348	0.06149365302019343	0.02691506015902236	0.03335836815412884	0.10024985106217303	0.42205396571422976	0.216990792373414
Non-DV	Non-DV	bi	FBgn0000179	3.0137620155374827	0.18533264354990733	0.12060331535296422	5.857726791601807	0.07331346910156972	0.8704228629706873
Non-DV	Non-DV	BI-1	FBgn0035871	0.7605221363180741	0.8981957735183772	0.8510341306244223	0.6688061344227981	0.8135881623371517	0.4243961022400736
Non-DV	Non-DV	bib	FBgn0000180	7.682414639493603	5.9758666234338715	8.21731854702671	2.795578695536899	2.220274494361616	5.942117375310274
Non-DV	Non-DV	BicD	FBgn0000183	0.8481666426689234	0.5307031954350631	0.4623635971184576	1.2367706504919984	0.31128939264624006	0.6725913386017397
Non-DV	Non-DV	BigH1	FBgn0038252	0.07820792658872887	0.12226718172841985	0.10985176157263932	0.08394537051245504	0.09279764539047297	0.05517061404287078
Non-DV	Non-DV	bin	FBgn0045759	0.03926541724187498	0.026294839702705314	0.0211958987945218	0.07685818817501455	0.0116097221693476	1.2634866598532648
Non-DV	Non-DV	bip1	FBgn0026263	0	0.002798502929023062	0.0032766269757883056	0.034754368961125603	0	0.01698081718313347
Non-DV	Non-DV	blot	FBgn0027660	3.308590371776571	9.76195100311523	5.843966886240691	0.9735023063992221	0.5056484784249992	0.5940691578701238
Non-DV	Non-DV	bnk	FBgn0004389	1.2639650038053358	0.9699659393415742	0.8047719239269202	1.845787513948461	0.5342733619906631	0.6739001515200711
Non-DV	Non-DV	BobA	FBgn0040487	1.2501340477733105	1.0046992945621445	0.9313810147552086	0.3619500299846784	0.6378025215500029	0.43765424839143013
Non-DV	Non-DV	boi	FBgn0040388	0.6262564118051358	1.1897814566766374	0.4605649364089116	0.3471210386478658	0.14781848046757692	0.30396671816092596
Non-DV	Non-DV	bond	FBgn0260942	0.008161527871900184	0	0	0	0	0
Non-DV	Non-DV	bowl	FBgn0004893	2.9553027559446865	0.9747722929918267	0.8335534161521884	0.4331309477052091	0.37456685937842227	0.4897886028960958
Non-DV	Non-DV	br	FBgn0283451	1.3040363449016634	0.0481175666654686	0.00906258889606707	7.509637479415562	0.011661923992274224	0.318101290796351
Non-DV	Non-DV	Brd	FBgn0000216	64.6401785905324	42.91412333599824	46.241030124104384	5.491855077417494	18.21051513689535	24.261196941152583
Non-DV	Non-DV	Bro	FBgn0013755	0.9093383053082309	0.7865423819771211	0.8550791652130104	1.5766024395882723	0.5859345568850749	0.8405273847848562
Non-DV	Non-DV	brp	FBgn0259246	0.5036071387252887	0.01178734229603909	0.01254042723038166	2.587261326407061	0.01957657526051057	0.09793389669605851
Non-DV	Non-DV	bru1	FBgn0000114	0.44658700599665424	0.12395966590697566	0.2793687133868173	0.5509783911941839	0.11580671510439941	0.14296825879675193
Non-DV	Non-DV	bru2	FBgn0262475	0.2533104407767643	0.05273454054442949	0.0721742367066251	0.18934014461901974	0.051222195825432706	0.21327421203578914
Non-DV	Non-DV	bru3	FBgn0264001	3.2909253666624725	0.6332152909553466	0.5073896363376125	15.05990601184363	0.23300211503198726	5.228349008274378
Non-DV	Non-DV	Bsg25A	FBgn0000227	1.7897816730932725	1.6675591228653952	1.3117456950277808	2.217211004665651	1.2252824339372377	1.5877651704579154
Non-DV	Non-DV	Bsg25D	FBgn0000228	1.573963360762319	2.0172112758764302	1.688625165811955	2.340487720040779	1.4528182324860728	1.7444429127279266
Non-DV	Non-DV	bt	FBgn0005666	1.2230664479504283	0.13337090507254368	0.03511101456006617	0.13295519818253082	0.06835292506188148	12.161816498025892
Non-DV	Non-DV	Btk29A	FBgn0003502	10.203604271505894	11.688658186205434	4.85649889834301	8.256434127927266	2.1104061453586	9.506566798848924
Non-DV	Non-DV	btl	FBgn0285896	1.906005456391189	0.27833214637069736	0.7251183573375974	0.22829517136728728	0.15431466848985764	0.16265232977636393
Non-DV	Non-DV	btsz	FBgn0266756	9.586326942658811	21.209529677176636	8.95086905986858	7.570109615129465	4.199353205508382	3.984623256503411
Non-DV	Non-DV	bun	FBgn0259176	10.73138218967848	25.599387635352247	10.934578178762449	13.744886682907827	8.18588957158955	5.6723573249910935
Non-DV	Non-DV	Burs	FBgn0038901	0.04811045172748127	0	0	0.17290041752536445	0	0
Non-DV	Non-DV	bwa	FBgn0045064	0.30795527231159814	0.19782520483250787	0.2248205952220876	0.48177149170606387	0.18817593968889662	0.5944002363969845
Non-DV	Non-DV	Bx	FBgn0265598	0.2904846189657905	0.10073839993384089	0.07361937206197604	1.6662909090594293	0.04416086070822618	0.10753329989393766
Non-DV	Non-DV	byn	FBgn0011723	0.2741350932603088	0.24288003835171826	0.10223423814449854	0.09762579490140684	0.3014186651216121	0.11958346162605464
Non-DV	Non-DV	c(3)G	FBgn0000246	0.4947008836503358	0.23775726818405285	0.24335394612592182	0.635874989086767	0.21336053564351715	0.3317697244163291
Non-DV	Non-DV	C1GalTA	FBgn0032078	0.3170218074446343	0.9738016365851581	0.03772228465308405	0.9564810845312899	0.03990024671581495	0.258758794869499
Non-DV	Non-DV	Ca-alpha1D	FBgn0001991	0.24966948110873474	0.018198600003156023	0.023906720193390896	1.3406483530792437	0.027668237181838	0.3717513849940198
Non-DV	Non-DV	Ca-Ma2d	FBgn0261999	0.3977691206869099	0.05076273680113273	0.16563123016123393	0.34074143910805926	0.05336270996705647	0.703540126097963
Non-DV	Non-DV	cac	FBgn0263111	0.6882523408714208	0.19519344014096762	0.1527590228017423	3.658877629421173	0.13379128911540236	0.13871706147988197
Non-DV	Non-DV	Cad74A	FBgn0036715	0.9001029631955758	1.381969367611893	1.6504663881710722	0.7831084707312027	0.6807717823103508	0.34171190357463477
Non-DV	Non-DV	Cad86C	FBgn0261053	0.1257145696268532	0.014238977332374614	0.019241395383985765	0.01783962595501211	0.0030630361356059855	0.017932552679604603
Non-DV	Non-DV	Cad89D	FBgn0038439	0	0	0	0	0.00359468633016519	0
Non-DV	Non-DV	Cad99C	FBgn0039709	0.5809379143054646	0.10683922786877584	0.17902863013070097	0.03835371389462911	0.0033299714998636064	0.06711126654152434
Non-DV	Non-DV	CadN2	FBgn0262018	0.01516948817988618	0.004001728765389031	0.022665884242838667	0.4369010999699508	0.0031374017480019323	0.009415966672170071
Non-DV	Non-DV	CAH1	FBgn0027844	0.0046311333695385395	7.363320676732609e-4	0.009083333204807349	0.06953126325713709	8.831695592045991e-4	0.005867140949836223
Non-DV	Non-DV	CAH2	FBgn0027843	0.0042767927775314235	0.00541794213439949	0	0	0.0014284566853948815	0.0014728452796558807
Non-DV	Non-DV	CAH7	FBgn0037788	0.037269954059955195	0.8065288478690362	0.038979576445432186	0.49482066253976614	0.049640861695290965	0.06053355706111482
Non-DV	Non-DV	Calr	FBgn0005585	63.55860637414402	26.46113570102919	34.226853673882445	45.942097519124154	24.66266014345261	68.78580907877722
Non-DV	Non-DV	Cam	FBgn0000253	56.408306054352664	99.21569274627903	88.59326120341078	114.93290983939487	105.78780987801204	32.38335141542175
Non-DV	Non-DV	cana	FBgn0040233	0.06750985607371476	0.06360404656639479	0.11836417521269739	0.04862020260257351	0.11265057281869215	0.5757112532167974
Non-DV	Non-DV	CanA-14F	FBgn0267912	0.7535429894901716	0.034973033411186495	0.04815740553453268	4.2358638492451455	0.04516688781545599	0.1987920275959623
Non-DV	Non-DV	CanB	FBgn0010014	0.3316995021631251	0.0067183075953893435	0.03403411777901105	2.054131478162993	0.011184879924797032	0.06481951008206854
Non-DV	Non-DV	CanB2	FBgn0015614	0.06537292317485023	0.007923643349269888	0.03700173110629485	0.6587485802987919	0.03236785679550249	0.15604260688904514
Non-DV	Non-DV	CAP	FBgn0033504	0.1756113902753489	0.3270666558247402	0.05852567249334308	0.16843817353320834	0.15875104894141537	0.7510263711974505
Non-DV	Non-DV	cAP	FBgn0023095	0.39095950861596823	0.04598557940925738	0.10045701072175733	2.2796468170635578	0.04845352058595903	0.3267435957806644
Non-DV	Non-DV	capt	FBgn0261458	1.0173653530015883	1.0244934300156607	1.4043658202098357	2.1596135539694763	1.4301720543261918	1.0444946151514307
Non-DV	Non-DV	capu	FBgn0000256	0.3300499735918437	0.05880344324551702	0.06430168281283122	0.13386044427486332	0.017919057411114766	0.016934904454138
Non-DV	Non-DV	CARPA	FBgn0029962	0.12046972853398057	0.01446862597768811	0.018607784934572956	1.3148300733270106	0.0715544340071335	0.02321058475464431
Non-DV	Non-DV	CASK	FBgn0013759	1.7473232237671878	0.7067856366743012	0.8976024617539351	9.119378915865449	0.8227748206545992	0.53081039818072
Non-DV	Non-DV	cato	FBgn0024249	0.07759778124638456	0.006000438407230025	0.001078737288145918	1.513114965445345	0.0077540820052674295	0.004810045020876759
Non-DV	Non-DV	caup	FBgn0015919	2.4805262644758788	1.4180258854931531	0.25446262990458096	1.732736244988594	0.4067772648298087	5.236890246671654
Non-DV	Non-DV	CBP	FBgn0026144	3.637510396132519	2.7205515722276172	3.8820428369319657	3.5940927807021406	2.059075350095325	4.951656837202103
Non-DV	Non-DV	Cbs	FBgn0031148	0.8515397842531252	1.0237440344485933	0.9120579851724604	0.9066693986583604	1.226991158198499	1.2202798979121212
Non-DV	Non-DV	cbt	FBgn0043364	0.18777566209864915	0.06812316794090896	0.024002106422332664	0.17519361147802337	0.018897423576235292	0.2625841710191429
Non-DV	Non-DV	Ccdc85	FBgn0031488	2.0926823422896894	3.63111671628289	3.5775864263226396	1.6088372106899222	2.1841019509390978	1.083396754585788
Non-DV	Non-DV	Cda4	FBgn0052499	0.09315903387036445	0	0.002778739877128349	0	0.004264961951093482	0.006137448904217307
Non-DV	Non-DV	CDase	FBgn0039774	0.04212744797895023	0.01896571179648503	0.08105367513251766	0.12361123282484991	0.013692252936551172	0.013380703932842521
Non-DV	Non-DV	cdc14	FBgn0031952	0.3040874627718156	0.11354156125633429	0.04149831533206791	0.9869771552122497	0.06355824150378338	0.27727840094489065
Non-DV	Non-DV	cdi	FBgn0004876	2.325882994393036	0.9085986829707474	1.9238563904575439	4.427089012709455	0.9490428756060432	3.9226726792671394
Non-DV	Non-DV	Cdk5alpha	FBgn0027491	0.1264992018209313	0.014760141365086204	0.0357470975532753	1.6480709911990346	0.025126877711888127	0.09190596712225388
Non-DV	Non-DV	ced-6	FBgn0029092	0.7817384072414645	0.7848820813262035	0.5829014590518533	0.4870176600623305	0.1452620265991976	0.26690267812575824
Non-DV	Non-DV	Cen	FBgn0032876	1.330650976582094	1.0279688572821248	0.8619907789877742	2.13581575225805	0.6447342053585571	0.8762589088305387
Non-DV	Non-DV	CenG1A	FBgn0028509	0.41316862715559843	0.11017923690754519	0.306850240838531	0.8939406342626054	0.0857357064873793	0.2570404463337355
Non-DV	Non-DV	cep290	FBgn0035168	0.04610430049792852	0.04326601518285282	0.019106582112606157	0.08972552205136841	0.027804445380467006	0.005790894837183589
Non-DV	Non-DV	CG10005	FBgn0037972	0.4908360527721769	0.1751301497865113	0.1421618322716959	0.12892860857898492	0.03647734110580534	0.03262843639139831
Non-DV	Non-DV	CG10035	FBgn0038028	124.09320275081758	296.1475080345055	234.72270835857876	58.76138917076904	101.80435000865316	22.376708274828285
Non-DV	Non-DV	CG10038	FBgn0038013	0.53298730124165306	0.6413141899509014	0.6288205063380853	0.6461038815740855	0.8835591878533882	0.39956878636123383
Non-DV	Non-DV	CG10116	FBgn0036367	0	0	0.005788245581059083	0	0	0
Non-DV	Non-DV	CG10184	FBgn0039094	7.724051847881601e-4	0.014699299136927963	0.013561257842972615	0.010148105145703712	0.005549223859071009	0
Non-DV	Non-DV	CG10283	FBgn0032681	0.9678476618345219	0.7669759272557259	0.9496664035937465	0.607566098810372	0.15371916141166106	0.39061717838337495
Non-DV	Non-DV	CG10301	FBgn0039106	7.898115817248822e-4	0.00038596152435106277	0.004347301296033335	0	0.004924532814751197	0
Non-DV	Non-DV	CG10344	FBgn0034729	0	0	0.001493601378918872	0	0	0
Non-DV	Non-DV	CG10362	FBgn0030358	0.004293054357241184	0	0	0.15070824151970383	0	0
Non-DV	Non-DV	CG10445	FBgn0037531	0.0821996749078395	0.08577891916460288	0.10231746963002418	0.033720069123880675	0.11947321275313898	0.11421832111240723
Non-DV	Non-DV	CG10479	FBgn0035656	4.091002877758732	5.685051722188284	3.862917189885112	2.91299526290885	7.189093387757052	5.358688511825782
Non-DV	Non-DV	CG10512	FBgn0037057	8.804357210557548e-4	0	0.009885645948562527	0	0	0
Non-DV	Non-DV	CG10527	FBgn0034583	0.02291549597415697	0.0036204303981324897	0.005472228758574982	0.06569001058939986	0.004163776248213876	0.03113575302387104
Non-DV	Non-DV	CG10591	FBgn0035621	0.14223323684968472	0.008721406543793643	0.003377846922357556	0.10686233058616328	0.006446306492691187	0.10461357428444416
Non-DV	Non-DV	CG10602	FBgn0032721	0.5446275202737453	0.8767324126287354	0.8871672555962822	0.9625641512514894	0.9444073860002581	0.46096545995017185
Non-DV	Non-DV	CG10621	FBgn0032726	0.016545139828775802	0.0031958653797140415	0.0011226023230286504	0.016812613083607195	0.00359468633016519	0.03226185771038279
Non-DV	Non-DV	CG10650	FBgn0046302	0.02194604364934171	0.004836668273598455	0.007782536861910253	0.007329076633652228	0.006513108379015562	0
Non-DV	Non-DV	CG10799	FBgn0033821	0	0	0	0	0	0.018593950447713035
Non-DV	Non-DV	CG10863	FBgn0027552	0.04515229873486438	0.028046771514548173	0.08496138290399745	0.07575272129113775	0.028437667732488174	0.16183136989288435
Non-DV	Non-DV	CG10918	FBgn0031178	0	0	0	0.10897218829242065	0	0.006735290298856885
Non-DV	Non-DV	CG10932	FBgn0029969	0.022509756857411328	0.00940999341880942	0.004840617815989195	0.01450854221721151	0.00772438030151388	0.08365620195683411
Non-DV	Non-DV	CG10939	FBgn0010620	0.43718780838997984	0.35604598257777126	0.3462882492927146	0.3653294617726933	0.282354179266864	0.289006305857354
Non-DV	Non-DV	CG11000	FBgn0263353	0.11363923144382583	0.02569371223112539	0.020612498231236287	1.4146426141667026	0.034206092775940916	0.04090344127166304
Non-DV	Non-DV	CG11007	FBgn0034455	0.7086259839606412	0.5020730291319697	0.658402900570304	1.2497079373109536	0.4579333709035699	0.9903993955974645
Non-DV	Non-DV	CG11030	FBgn0031736	0.8549322519952426	0.3833093732282055	0.4409019978650967	3.1814263993700744	0.4359576755518208	0.9106768387923385
Non-DV	Non-DV	CG11122	FBgn0030266	1.6267204043266639	0.484335122561133	0.5915362913580109	2.890236981892443	0.4384022023455362	1.9351542866017408
Non-DV	Non-DV	CG11151	FBgn0030519	0.4779737379928013	0.4605947162184438	0.3972951757470777	0.6661879312574821	0.32081411604366195	0.4539558503691047
Non-DV	Non-DV	CG11200	FBgn0034500	0.4393553469690584	0.09933704333722727	0.1117793280954124	0.08901461579137135	0.05679715626845061	0.05965826232093671
Non-DV	Non-DV	CG1124	FBgn0037290	0.05002152440837854	0.10158575068822029	0.10156510505289426	1.0333539993066374	0.030985707561889363	0.006146253368242187
Non-DV	Non-DV	CG11267	FBgn0036334	1.3046147128140724	0.7305801307515887	0.7044974819943856	1.1848126919335134	1.1182031082586519	2.878356454870587
Non-DV	Non-DV	CG11307	FBgn0037106	0.6096344886742703	0.8263358016747862	0.6461937642360582	0.44940687134553253	0.752564611970801	0.49355419681955837
Non-DV	Non-DV	CG11334	FBgn0039849	0.3898004276786828	0.40900130292168563	0.40702437673741215	0.4754743768623451	0.3645032504841152	0.5704832662340216
Non-DV	Non-DV	CG11382	FBgn0040367	0.12627966887052852	0.0053900679921708005	0.01446696415182478	0.26364717993194514	0.027679562970370948	0.026874323626460667
Non-DV	Non-DV	CG11437	FBgn0037165	0.005409579215470304	5.988111905297029e-4	0	0	0.0014303809822148548	0
Non-DV	Non-DV	CG11438	FBgn0037164	0	0.006489255451520948	0	0	0.004424061032418628	0.004714765812756909
Non-DV	Non-DV	CG11444	FBgn0029715	2.449196125379708	3.3573901784039366	2.954789665741057	2.984546674974557	3.847410300023379	2.8572541901191935
Non-DV	Non-DV	CG11498	FBgn0039749	0.05452260312169642	2.8435529288666715e-4	0.1897518634809206	0.04249979646742197	0.016973412145242138	0.019855337435472097
Non-DV	Non-DV	CG11674	FBgn0030551	0.3911949708566292	0.9138877275284456	0.6693968344714584	0.41608596873335724	0.829795068030855	0.28132219995609364
Non-DV	Non-DV	CG11686	FBgn0040551	0.0406961392040806	0.008546697756497513	0.02524844736441091	0.04072124286034664	0.017441021547166063	0.06437740998914854
Non-DV	Non-DV	CG11791	FBgn0039266	3.9467892234804425	5.805014501139736	4.523467133983917	3.6849056359068655	5.1196859380016155	3.0201759781216015
Non-DV	Non-DV	CG11825	FBgn0033519	0.9641136763227686	1.0875822492473008	0.9853418576736575	1.1962279593206424	1.4639281724362962	1.1096276690023283
Non-DV	Non-DV	CG11899	FBgn0014427	0.06889094579908345	0.037641921780479766	0.023897986105617736	0.1351468674974011	0.03928383142251689	0.0201983322696409
Non-DV	Non-DV	CG11905	FBgn0036678	0.2038651542019426	0.04742434661136018	0.14245379890759963	0	0.07044750058928909	0.028352857491088693
Non-DV	Non-DV	CG11997	FBgn0037662	0.002242579866677171	5.329201930105217e-4	0	0.029942060407953944	0	0.0014728452796558807
Non-DV	Non-DV	CG12003	FBgn0035234	0.0011059366325969285	0	0.01041064174190225	0	0	0
Non-DV	Non-DV	CG12009	FBgn0035430	0.016216866345552115	0	0.002929224662217751	0.04774143710562298	0.0027084225108202184	0.03666370753481521
Non-DV	Non-DV	CG12017	FBgn0035429	0.03799752948657773	0.0027693800436926295	0.0031998714690467138	0	0	0.0014728452796558807
Non-DV	Non-DV	CG12038	FBgn0035179	0.1196365304977093	0.012762541563217863	0.03743773773578465	0.7578111111153356	0.06995866218254992	0.059172222591316444
Non-DV	Non-DV	CG12075	FBgn0030065	0.10821428669674342	0.006934126171538024	0.019754947409199416	0.01263937473230966	0.012268974147256972	0.023471305680316704
Non-DV	Non-DV	CG12112	FBgn0030048	0.17716920525341848	0.17351012892322226	0.1515661962324722	0.18634209571544336	0.17935463866983914	0.2888385848782527
Non-DV	Non-DV	CG12194	FBgn0031636	0.25551436104775177	0.714099539920566	0.440165866672325	0.34863935585970457	0.286794170572908	0.08628389717574106
Non-DV	Non-DV	CG12206	FBgn0029662	0.00071455073358955195	0	0	0.011785472762651126	0	0.03279163043364875
Non-DV	Non-DV	CG12384	FBgn0033624	1.5995183825050372	0.27851855489913807	0.2967932297935175	1.0791923500238432	0.1931385645606576	1.176759122979019
Non-DV	Non-DV	CG12477	FBgn0036809	5.918941841754686e-4	6.06786201607911e-4	0.005304459218086308	0	0	0
Non-DV	Non-DV	CG12496	FBgn0040385	0.051589879887603704	0.01387621996237967	0.150044675362949	1.2449403836081756	0.042032942840147795	0.03019573976299078
Non-DV	Non-DV	CG12581	FBgn0037213	4.495143390850791	5.593056551898234	3.361040773773462	1.9362432903740792	1.25340175209247	0.9843565225570916
Non-DV	Non-DV	CG12594	FBgn0037941	0.054226502297380755	0	0.003216618203195216	0.5584541093787392	0.009626329476342592	0.03119281436769441
Non-DV	Non-DV	CG12605	FBgn0035481	0.2792389125824373	0.036603583823006686	0.009877213299725848	1.51836237024688	0.02555112803652019	0.06984954354063273
Non-DV	Non-DV	CG12643	FBgn0040942	0.06122461935790407	0.07062444551235283	0.010428388573554005	0.10999746517867205	0.0056834812199765905	0.09453250885472554
Non-DV	Non-DV	CG12708	FBgn0030666	0.06135858442084642	0.04819389975399551	0.2245719250057813	0.5155433267578523	0.03924783057837139	0.014668463967825764
Non-DV	Non-DV	CG12728	FBgn0029825	0.26688423808634437	0.21215740495877014	0.1771627412033901	0.20353067339365796	0.24395834398819027	0.24115823193883257
Non-DV	Non-DV	CG1273	FBgn0035522	0.40460157376923694	0.021660787667051436	0.05320145266125482	0.03209557451925316	0.00791684584255042	0.2884997116732989
Non-DV	Non-DV	CG12877	FBgn0039544	1.7805454897045194	1.678312639387895	1.2695867543155959	2.1689837579775335	1.0696421387204265	1.7493702876955681
Non-DV	Non-DV	CG12880	FBgn0046258	0.0189862849475048	0.0017701101185687788	0.0014321126478779784	0	0.004019433707539467	0.2982161784227934
Non-DV	Non-DV	CG12885	FBgn0039523	0.1567470610928141	0.15508359871578248	0.013445581047633201	0.21762750347766516	0.111996505063323	1.7093545104948478
Non-DV	Non-DV	CG12911	FBgn0033501	0.0051625782181592824	0	0.009896517925867055	0.17279573731222733	0	0
Non-DV	Non-DV	CG12926	FBgn0033437	0.003668022485826058	2.6879994577918236e-4	0	0.025078749746198246	0.007297651735737073	0.02199932384110629
Non-DV	Non-DV	CG12948	FBgn0037739	0.7625976264347448	0.4152735350934834	0.3295320081972662	0.43003080033248176	0.23490378334887121	0.32827846270359795
Non-DV	Non-DV	CG12963	FBgn0034031	8.119445871945301e-4	0.0047623997830792564	0	0	7.400972059864908e-4	0
Non-DV	Non-DV	CG12964	FBgn0034022	0.0898497611104123	0.05248949532082601	0.00393916246391548	0.019577696188681087	0.014292485253579458	0.020285709611705862
Non-DV	Non-DV	CG12986	FBgn0030868	0.11982275051973959	2.1123296569246364	0.2576716809368186	0.07559292659330649	0.11753852575103371	0.09817659080632157
Non-DV	Non-DV	CG13003	FBgn0030798	0	0.01846472034393382	0	0	0.010297533581122299	0.0262468819010358
Non-DV	Non-DV	CG13023	FBgn0036677	0.027936932635095515	0.002771208607289517	0	0.0019852329398407863	0.003131337868048417	0.004591211656996013
Non-DV	Non-DV	CG13033	FBgn0036638	0.22170443083628302	0.015494234698470383	0.003175801589151937	0.05348297248086761	0.0059646846836020236	0
Non-DV	Non-DV	CG13043	FBgn0036600	0	0	0	0	0	0
Non-DV	Non-DV	CG13063	FBgn0036601	0	0	0.0021497352161275684	0	0	0
Non-DV	Non-DV	CG13064	FBgn0040796	0.043815302457783416	0	0	0.010384404419195305	0	0
Non-DV	Non-DV	CG1307	FBgn0026566	3.042121170020403	5.7210546926542465	5.503273169080905	2.7256169472452654	6.700759970880765	3.5840101820168275
Non-DV	Non-DV	CG13082	FBgn0032803	0.005658223934732532	0.001417564569343634	0.0013821095732896975	0.002240782543283186	0.0016077152173962867	0.00828443354235362
Non-DV	Non-DV	CG13197	FBgn0062449	0.3785824587593275	0.24007436644900718	0.24903154892719537	0.18663593817014548	0.23940975822116578	0.808011595084049
Non-DV	Non-DV	CG13252	FBgn0037016	0.030233090066382674	0.0055030090115356254	0.0027794828910813626	0.094897918414321	0.009731279295358847	0
Non-DV	Non-DV	CG13284	FBgn0032614	0.053507067213229315	0.03427756916166867	0.005167595411529708	0.14241248715673585	0.0045360224916458705	0.195681523268991
Non-DV	Non-DV	CG13293	FBgn0035677	0.20788211348683738	0.0032772263710018814	0.11475435680316741	2.3312949858592673	0.007130317769019458	0.0885949710874415
Non-DV	Non-DV	CG13300	FBgn0035699	1.2559476061777408	0.32107855261220813	0.1332506777479632	0.8982965419753353	0.22782975303807387	1.5262780293860132
Non-DV	Non-DV	CG13305	FBgn0035921	0.040829400782585144	0.0016489371353495229	0	0.10745373464600341	0.0021564129984132114	0.044180607951849096
Non-DV	Non-DV	CG13315	FBgn0040827	0.023102536154765277	0.037214196093584895	0.013564877026140516	0.05958522286712649	0.01509479514842367	0.008750202620105816
Non-DV	Non-DV	CG13321	FBgn0033787	0.11002573852907692	0.012743088376130078	0.025860765291375466	0.01676194935357449	0.0323152129720962	0.060834360684288366
Non-DV	Non-DV	CG13337	FBgn0033863	0.20855516479838707	0.043877606039481334	0.28655012270958646	0.8810531669579769	0.1438257452952859	0.21072202292269349
Non-DV	Non-DV	CG13362	FBgn0029531	0.031765476550809774	0.006807894024833292	0.010368715772576106	0.02059758601925375	0.0076065012889305825	0.01082195567433282
Non-DV	Non-DV	CG13373	FBgn0029522	0.39424124703747887	0.3031640146002179	0.3834163606897422	0.5434536844206898	0.3237366291234894	0.3616238668827874
Non-DV	Non-DV	CG13377	FBgn0261446	0.056780826023649485	8.891644282070458e-4	0.0041509093346540895	0.056458614612146546	0.009519317804169734	0
Non-DV	Non-DV	CG13427	FBgn0034514	153.05071489595326	265.7363541228275	294.1106159364861	65.83752615941647	69.91205556750262	31.187856206717413
Non-DV	Non-DV	CG13454	FBgn0036503	4.633290381489167	4.754471001975391	4.028050619362277	1.8627925733118942	3.513221302684317	2.162299911997975
Non-DV	Non-DV	CG13465	FBgn0040809	51.74596349725587	63.67648906184872	49.490501849485725	5.7814728148998	28.3306361553928	12.916512309328398
Non-DV	Non-DV	CG13631	FBgn0040600	0.134568995332012	0.08019893760227906	0.02940519239098165	0.6329632914946095	0.022037358011793302	0.3551003772725103
Non-DV	Non-DV	CG13640	FBgn0039237	0	0.007611709764991505	0	0.008782584138447718	0	0
Non-DV	Non-DV	CG13641	FBgn0039239	0	0	0.007086072276908053	0.0052883288812203095	0.015089330478868658	0
Non-DV	Non-DV	CG13654	FBgn0039290	0.11577714085119035	0.557047944201984	0.047722085525299586	0.17334026725901602	0.02178256611969935	0.12757991617615963
Non-DV	Non-DV	CG13698	FBgn0036773	0.030822536500724806	7.363320676732609e-4	0.01158416476039848	0.10560192778699597	0.008106863080342006	0.027649829333375547
Non-DV	Non-DV	CG13704	FBgn0035583	0.008192377602720421	0	0.003355559258965085	0	0.008136424517777727	0.007729729284388373
Non-DV	Non-DV	CG13713	FBgn0042199	0.24141377672566783	0.26605328206126205	0.19843998972366944	0.2244460328792708	0.14136000019116654	0.19905578446389727
Non-DV	Non-DV	CG13737	FBgn0036382	0.003498079879734007	0.002199207430409489	0	0.07629531981728155	0.004500186857574061	0.06176643583774066
Non-DV	Non-DV	CG13813	FBgn0036956	0.015046320578118567	0	0	0	0	0.00936861959732653
Non-DV	Non-DV	CG13857	FBgn0038958	0.0031275164229897143	0	0	0	0	0
Non-DV	Non-DV	CG13894	FBgn0035157	0.8199284902384297	0.6016756170079902	0.538391636265987	1.1498604835277655	0.14312156854754107	0.1972957132401012
Non-DV	Non-DV	CG13907	FBgn0035173	0.053176091070800645	0.024817098803422602	0.011166994187507714	0.3514828906687625	0.011539273893461462	0.13807514790278946
Non-DV	Non-DV	CG13912	FBgn0035186	0.07328319345436414	0.8570860185104524	0.03328805156951087	0.038820932982994084	0.009473062608544077	0.029293162231971932
Non-DV	Non-DV	CG13920	FBgn0025712	0.3568028307287994	0.011464662181844382	0.012204883573043734	5.079805236959999	0.09998792237545386	0.42372367372987513
Non-DV	Non-DV	CG13928	FBgn0035246	0.7326177166342587	0.025244686276719414	0.22762186141399773	8.042239753851417	0.05393768524387247	0.20782651267136332
Non-DV	Non-DV	CG14014	FBgn0031718	0.8679793693452988	0.7585819355324772	0.634486330923292	1.6697367042585376	0.4146557148921764	0.5092569726039307
Non-DV	Non-DV	CG14036	FBgn0031677	0.15245752583136812	0.26608357174099817	0.16780916567244428	0.21751202111405615	0.19431907526497197	0.08688955500872836
Non-DV	Non-DV	CG14105	FBgn0036359	0.015613340375600599	0	0	0	0	0
Non-DV	Non-DV	CG14110	FBgn0036352	0.975160410564943	0.023556712815200234	0.034049947156233454	0.08970698590416464	0.040577894486646594	0.011336033014625307
Non-DV	Non-DV	CG14111	FBgn0036350	0.18122751258721548	0.4710553063010466	0.19930723907302514	0.13040971275424673	1.1263045399341163	0.2330558669303282
Non-DV	Non-DV	CG14118	FBgn0036323	0.016342869735610156	5.965606369941455e-4	0	0.0018164803551961855	0	0
Non-DV	Non-DV	CG14186	FBgn0036935	0.1514917876844452	0	0	0.3018674266353253	0.002282320088023274	0
Non-DV	Non-DV	CG14247	FBgn0039454	0.006388424425608256	0.016596572638390563	0	0.027122505082435203	0	0
Non-DV	Non-DV	CG14275	FBgn0032022	0	0.010320326598829121	0	0	0.0016872599305641767	0.01967447405734919
Non-DV	Non-DV	CG14286	FBgn0038673	0.564789533083666	0.7181489174382228	0.7862083673663001	0.7595466906440144	0.8615140251180858	0.6869716796899019
Non-DV	Non-DV	CG14291	FBgn0038660	0.21122024136348017	0.09534336890119319	0.12492518243805867	0.05824625407034038	0.04221444194119815	0.04758511948095327
Non-DV	Non-DV	CG14304	FBgn0038629	5.828726797494539e-4	0	0	0.014615781501137865	0	0
Non-DV	Non-DV	CG14312	FBgn0038596	0.12475795453936876	0.004362594634268938	0.016650714413914205	1.5780811410974582	0.0029579627781793003	0.06521548729029426
Non-DV	Non-DV	CG14395	FBgn0038073	0	0.003270773916132153	7.23704050871521e-4	0.031772246155565835	0	0
Non-DV	Non-DV	CG14427	FBgn0029931	0.8085444280579616	3.6119258743348492	0.5730687981924432	0.9759338255736434	0.8035391901885215	0.5501099310396619
Non-DV	Non-DV	CG14440	FBgn0029894	0.05580348374000603	0.0014658185128664705	0.007757191272682538	0.5086436704941557	0.0033437849365807954	0.03401977923638204
Non-DV	Non-DV	CG14464	FBgn0033000	2.8155986538948974	1.6239816974191341	1.7838590145144573	3.729092960796343	1.8297766131407935	3.216965440659761
Non-DV	Non-DV	CG14535	FBgn0031955	0.087930599315074	0.007099148452517851	0.0072715646347159164	0.9657814708093273	0.028414061374427913	0.038822428191817256
Non-DV	Non-DV	CG14545	FBgn0040602	0.07112352197490321	0.010878786723137312	0.04697223860353284	0.11276377198622077	0.045206345679954366	0.07363369733453767
Non-DV	Non-DV	CG14561	FBgn0037149	4.019161139295278	6.800884673648069	5.479683424475146	3.6656395342060315	4.216091685648156	2.972471738393987
Non-DV	Non-DV	CG14629	FBgn0040398	0.1191120317331512	0.04097280766377078	0.020179399834265054	0.1701703175943029	0.02550270966547213	0.30935899902175495
Non-DV	Non-DV	CG14715	FBgn0037930	2.3748307620284512	4.08040623104978	4.343059139395967	2.394155150246682	5.397847023183128	1.694037263653486
Non-DV	Non-DV	CG14752	FBgn0033307	0	0	0.002589026661018667	0	0	0.018291576022094996
Non-DV	Non-DV	CG14756	FBgn0033275	0.23329185350147794	0.05504511669217152	0.1010538341989464	0.8066297972710665	0.04283267705372618	0.24229682361802235
Non-DV	Non-DV	CG14814	FBgn0023515	0.4083274428771241	0.19708849315171711	0.31465712361367215	0.5174280698055166	0.1864972245817187	0.4375017850904624
Non-DV	Non-DV	CG14818	FBgn0026088	0.4309567511888649	0.23566278876955923	0.21289639875794047	0.5596951210385945	0.2260728323982207	0.783994797420009
Non-DV	Non-DV	CG14830	FBgn0035755	0.040669991694215826	0.006514272042044749	0.005472228758574982	0.05409695389416415	2.7875204589273666e-4	0.03644186852576653
Non-DV	Non-DV	CG14894	FBgn0038428	0.7119534996084864	0.7673278194193891	0.8241373855349955	0.6906456169426244	0.8181550378426001	0.45456904925110464
Non-DV	Non-DV	CG14903	FBgn0038446	0.4668019083780431	0.41657314146371355	0.29009885779454	0.3090459970347764	0.25698449261674183	0.16385471969832166
Non-DV	Non-DV	CG14915	FBgn0032335	5.107225824943965	18.063735953440585	4.395137445220073	5.541462823556197	3.2660405812162354	3.032217481116603
Non-DV	Non-DV	CG14937	FBgn0032377	1.006082219935122	1.6555730481928101	0.961413716627797	1.2741753525532036	0.8344360316858785	0.6358037743556143
Non-DV	Non-DV	CG14960	FBgn0035428	0	0	0	0	0	0
Non-DV	Non-DV	CG14968	FBgn0035431	0.05715931773885507	0.003007327730546777	0	0.046538988194707906	2.7875204589273666e-4	0.055899781916578115
Non-DV	Non-DV	CG14989	FBgn0035495	3.830366195372566	0.022009412237972474	0.24657992604417714	45.89995235540947	0.15116879722494078	0.21046418357048424
Non-DV	Non-DV	CG15005	FBgn0035508	0	0.03067171037864316	0	0.02106863175746647	0.002914304904954286	0
Non-DV	Non-DV	CG1504	FBgn0031100	0.04567078387824346	0.050313426059373015	0.009766139924290292	0.020986160826346804	0.023273162351076227	0.014297553407772102
Non-DV	Non-DV	CG15080	FBgn0034391	0.08968949385320096	0	0	0.06919525384300293	0.004243994006290892	0.018347738941555867
Non-DV	Non-DV	CG15093	FBgn0034390	0.02180608650322092	0.01152622434264304	0.00145562105400884	0	0.002757251629206115	0.011953207274600317
Non-DV	Non-DV	CG15098	FBgn0034398	0.9667901531877348	1.3146410198682679	1.5040632216721115	0.7938857883579986	2.162848853561942	0.9158748924113403
Non-DV	Non-DV	CG15152	FBgn0032665	0.01870402736601008	0	0	0	0.0071323025655083885	0
Non-DV	Non-DV	CG15168	FBgn0032732	0.8524151192168281	0.5515886592033344	0.9439671439902213	0.8931150758503945	0.7136924040146082	0.8009314340258454
Non-DV	Non-DV	CG15203	FBgn0030261	0.01361608603226968	0.0036204303981324897	0	0	0.003926431823347797	0.0014728452796558807
Non-DV	Non-DV	CG15211	FBgn0030234	0.006308211335818934	0	0.011003865236704503	0	0.004832814672046125	0.16017359142595441
Non-DV	Non-DV	CG15213	FBgn0040843	0.045679803868411	0.02507434154478871	0.03577728925875301	0.028001163124034043	0.011453707935295595	0.0347897207098514
Non-DV	Non-DV	CG15236	FBgn0033108	0.34897414018832595	0.6164411374389405	0.056125891748494056	0.5397828604998138	0.08616144204756451	0.04568347898718695
Non-DV	Non-DV	CG15239	FBgn0029681	0.07527476232871774	0.011368456668500839	0.003211741371848575	0.14854823344450496	0.025162346561528708	0.02850514298393062
Non-DV	Non-DV	CG15269	FBgn0028878	0.04715797935213665	0	0	0	0	0
Non-DV	Non-DV	CG15270	FBgn0028879	0.09132274684015186	5.114197692230867e-4	0.008226592045439301	0.521579323368901	0.008119914481845679	0.09374440685601636
Non-DV	Non-DV	CG15282	FBgn0028855	0.42380771153777164	0.023229284574333438	0.16267471848416407	0.16080163573497963	0.043086295732274855	0.06840696045841829
Non-DV	Non-DV	CG15347	FBgn0030040	0.10530501671391526	0.05216079826111508	0.04152496656167982	0.09570988932705828	0.042696930205721004	0.07767407232508647
Non-DV	Non-DV	CG15382	FBgn0031393	0.8416784954891433	0.6363424829605945	0.5452264418602163	1.1310405270506885	0.310664069158822	0.5474115325182095
Non-DV	Non-DV	CG1544	FBgn0039827	0.04390569444659102	0.0148179472748323	0.03358388058256227	0.03273378086342577	0.008591381319849677	0.0419761881116011
Non-DV	Non-DV	CG15480	FBgn0032489	6.290271374096546	5.430012177006554	9.719257451351655	1.9050176448219256	1.0771314935328666	0.861706644514479
Non-DV	Non-DV	CG15506	FBgn0039686	0.017795043679164724	0.008914679511631076	0.0025078074677746145	0.020380546218229722	0.0027410341944374608	0
Non-DV	Non-DV	CG15556	FBgn0039821	0	0	0	0	0	0
Non-DV	Non-DV	CG15628	FBgn0031632	13.5978646914662	29.83000835060749	38.09914127913141	12.695267625137244	10.132099795699293	5.1444033407144785
Non-DV	Non-DV	CG15696	FBgn0038833	0.19562580413768926	0.3505405937579667	0.007803531070619661	0.008704513742318572	0.027019851383362475	0.04884085946769543
Non-DV	Non-DV	CG1572	FBgn0030309	0.12024873496186994	0.038551013188393976	0.0153490407760493	0.4616297310804843	0.0020186114135862356	0.15920475801659295
Non-DV	Non-DV	CG15765	FBgn0029814	0.20697519685919247	0	0.008120129187657118	2.2557587788040623	0.009626329476342592	0.0122948009539887
Non-DV	Non-DV	CG15771	FBgn0029801	0.2342273937395315	0.10652540511695512	0.130381057688962	0.3318068023516983	0.1215393167028161	0.4737455894143287
Non-DV	Non-DV	CG1578	FBgn0030336	0.513001801932553	0.7754471149492848	0.6362184696287914	0.7339548018529631	0.7277182742107012	0.3043104281536887
Non-DV	Non-DV	CG15818	FBgn0031910	0.004912795262189665	0.004339195499555854	0	0.06329112388517494	0.002073799667304554	0
Non-DV	Non-DV	CG15820	FBgn0035312	0	0	0	0	0	0
Non-DV	Non-DV	CG15822	FBgn0035308	0.06806212640723767	0.014020925791644764	0.010509248766996037	0.11560205687039796	0.002142473431286751	0.012150998781916698
Non-DV	Non-DV	CG15876	FBgn0035569	0.5288134903061635	0.5099866975284161	0.3427378453531088	0.6109205085902437	0.25025208474314814	0.45142657476597736
Non-DV	Non-DV	CG15894	FBgn0029864	0.0798340127707454	0.005303119077243718	0.003944461975253117	0.8142628799380426	0.00731886735838959	0.01082195567433282
Non-DV	Non-DV	CG15905	FBgn0034462	0.04305871520833192	0.04971296436772134	0.021361305468208417	0	0.011768953108650558	0.0059443993508306115
Non-DV	Non-DV	CG1648	FBgn0033446	0.29409076244547255	0.004979097243659789	0.09328095370464619	0.40841618218510417	0.011064070166558535	0.6601238225083664
Non-DV	Non-DV	CG16758	FBgn0035348	0.7099391122829507	0.20666455558911564	0.2207904230258268	0.493067902891162	3.6823548896166622	0.660576571184809
Non-DV	Non-DV	CG16786	FBgn0034974	0	0	0.00116358697850994	0.011785472762651126	2.7875204589273666e-4	0.023618364750308953
Non-DV	Non-DV	CG16798	FBgn0032856	0.023142819301214278	0.004816761675317116	0	0.06751043586807194	2.556729487159072e-4	0.0200507334980904
Non-DV	Non-DV	CG16799	FBgn0034538	0	0	0.0021738464062280895	0.01212215333855844	0	0.003399459445645872
Non-DV	Non-DV	CG16813	FBgn0032490	0.20065940230699494	0.1009869126498679	0.32869546287164153	0.029542362164658623	0.02698418785853501	0.012408673612435316
Non-DV	Non-DV	CG16815	FBgn0032491	0.22130715439407622	0.16793642581899365	0.26647515701910207	0.03239948285719088	0.02314610458631403	0.05698020681042878
Non-DV	Non-DV	CG16959	FBgn0036481	0.3369556893750662	0.10357337637242546	0.2639079378268464	0.11990875930901856	0.046366392290675074	0.012097107491329428
Non-DV	Non-DV	CG1698	FBgn0033443	0	0	0.002265681670227528	0	0	0
Non-DV	Non-DV	CG17027	FBgn0036553	0.0025416671211600504	0	0	0	0	0
Non-DV	Non-DV	CG17032	FBgn0036547	0.07850399750024728	0.013944218059113276	0.0064251583610252525	0.01009076357602962	0.017834469651069294	0.39867186528678483
Non-DV	Non-DV	CG17047	FBgn0033827	0	0	0.001836163340479616	0.017025346909365597	0.0015409361767681272	0
Non-DV	Non-DV	CG17065	FBgn0031099	0.28444474393578834	0.10851338222776874	0.16332677780582117	0.4936768357488601	0.11155571531282929	0.2645933050904623
Non-DV	Non-DV	CG17109	FBgn0039051	0.007169336679080171	0.005095104841274401	0	0	0.0014346140392821449	0.01975001723926691
Non-DV	Non-DV	CG17121	FBgn0039043	0	0	0	0.018140989551192293	2.7875204589273666e-4	0.014681402763654277
Non-DV	Non-DV	CG17124	FBgn0032297	0.7278289243465818	0.07901549939510806	0.06212150891373391	3.0603770998738127	0.016713194580769263	1.908390222167611
Non-DV	Non-DV	CG17211	FBgn0032414	0.00221110295364113	0.0018472332613310733	0.001236815564784662	0.043646599377230345	0	0
Non-DV	Non-DV	CG17224	FBgn0031489	0.22357009555178678	0.527191642541395	0.03741581684617102	0.06576072840047378	0.0772643882063951	0.5176782550330272
Non-DV	Non-DV	CG17278	FBgn0046763	0.1992553383046692	0.018052658915743845	0.08962384949668127	0.19834728196527937	0.033643873331592807	0.020329941186995354
Non-DV	Non-DV	CG17343	FBgn0032751	1.3321702108439166	1.200269081566466	1.4337086177875393	2.3744121194417964	1.2252921936829362	1.9887684812948612
Non-DV	Non-DV	CG17508	FBgn0039970	0.2398338840630079	0.21487420092995285	0.17960355619838878	0.40928435713290573	0.15621532944313643	0.2044329121738174
Non-DV	Non-DV	CG17549	FBgn0032774	0.3383362001428142	0.06004027371595152	0.04545502717630744	0.01759097316618765	0.0012398193787153435	0.02157340695452468
Non-DV	Non-DV	CG17646	FBgn0264494	0.4684986016789976	0.05273407303680186	0.04273563309057117	0.7121318446935727	0.14405619479566803	0.22881989273943246
Non-DV	Non-DV	CG17658	FBgn0034924	0	0.005466144562855378	0.009007321067535101	0	0.01618442198067034	0.003083501468556425
Non-DV	Non-DV	CG17698	FBgn0040056	0.01003992037896356	0.019923034966033995	0.025709547241054512	0.18322753123566235	0.0394337146636143	0.052680354432202495
Non-DV	Non-DV	CG17716	FBgn0000633	1.9330228623248942	0.3694660835105313	1.4023982894025104	8.711898189128213	0.9818832796012209	1.0085133322650957
Non-DV	Non-DV	CG17724	FBgn0033802	0.5905733767483125	0.2791989313683678	0.39413100562695796	1.7173072574454482	0.14187003787531413	0.7992885444862861
Non-DV	Non-DV	CG17734	FBgn0037890	0.16959679677769388	0.26407891050150295	0.2120794526565506	0.36988239569566284	0.20810562723434622	0.22511916068187074
Non-DV	Non-DV	CG17738	FBgn0038009	0.002735006696233362	0	0	0.041498259521846464	0	0.011618331437551161
Non-DV	Non-DV	CG17919	FBgn0037433	0.11113165853680315	0.15258512610585692	0.1544616823767283	0.20458503878149586	0.19992586067930085	0.08982579266656276
Non-DV	Non-DV	CG18088	FBgn0032082	0.044951669849296196	0.35244887959235904	0.005768148572016114	0.01746863998904422	0	0.02474540758830941
Non-DV	Non-DV	CG18180	FBgn0036024	0	0	0	0	0	0
Non-DV	Non-DV	CG18265	FBgn0036725	0.5179560805470752	0.04741934954850181	0.03299798475163572	7.681450213754619	0.01941442875489096	0.02560805533899211
Non-DV	Non-DV	CG18368	FBgn0033864	0.15628262409865984	0.07383836176373029	0.10294117376699884	0.42525539801288237	0.10134829457530041	0.06312427507678647
Non-DV	Non-DV	CG18446	FBgn0033458	0.8096524540043193	0.6265092735169762	0.3898828491749876	1.0390054022866502	1.7728045846489495	6.552364165109517
Non-DV	Non-DV	CG1850	FBgn0033154	0	0	0	0.20808434299802991	0	0
Non-DV	Non-DV	CG18507	FBgn0028527	0.12386986422547373	0.0032629746702633484	0.0011500993115577756	0.02580124263083886	0.0012748976010898588	0.02403214909265866
Non-DV	Non-DV	CG1894	FBgn0039585	0	0	0	0.001215874807506681	0	0
Non-DV	Non-DV	CG1927	FBgn0027547	0.5819133777474318	0.8657281977031137	0.7503354867982954	0.46093565126334163	0.7278511612687533	0.5535326362434152
Non-DV	Non-DV	CG1943	FBgn0037468	15.177909955286982	25.24657728503471	24.34986652671726	12.831774389592715	27.958777529254032	12.93636795453661
Non-DV	Non-DV	CG1958	FBgn0029940	0	0	0	0	0.00725575067729025	0
Non-DV	Non-DV	CG1979	FBgn0026563	4.7388644202053494e-4	0	0.0012473333836147435	0	0.0031391490390439225	0
Non-DV	Non-DV	CG2016	FBgn0250839	0.08222951417376513	0.27957466278357657	0.11948058490406649	0.07097684228626244	0.02321965379559893	0.02068084469988788
Non-DV	Non-DV	CG2034	FBgn0015359	0.20074352459908984	0.3557790762487586	0.3291343949676012	0.3469532890062939	0.3095245565330678	0.17748248315896908
Non-DV	Non-DV	CG2145	FBgn0030251	0.6498856470220482	0.8268392918533768	0.9633167816110694	0.576186839277415	0.3712325637984316	0.2754425019688935
Non-DV	Non-DV	CG2233	FBgn0029990	0.00222373399143264	0	0	0	0.002914304904954286	0
Non-DV	Non-DV	CG2258	FBgn0029997	0.1595847192260475	0.2378511580749172	0.15794527220175975	0.4116383662021211	0.19830873413370845	0.11658346958929415
Non-DV	Non-DV	CG2310	FBgn0039665	2.115078543924176	0.9994558128732564	0.990462920882625	0.5825272010170072	0.3261207462365984	0.7755508779403963
Non-DV	Non-DV	CG2556	FBgn0030396	0.06685437136837293	0.0014203316492882856	0.0047128499454261175	0.057773829665652296	0.016251338949403914	0.008562330125427712
Non-DV	Non-DV	CG2767	FBgn0037537	0.6047837355794906	0.5497210369843002	0.657377580814849	0.3395517292799634	0.5984309125127641	0.42223370336546223
Non-DV	Non-DV	CG2839	FBgn0031273	0	0.004290884003133294	0.010284887775170304	0	0.002899041940383139	0
Non-DV	Non-DV	CG2852	FBgn0034753	46.157208219027005	22.004371312935188	31.824277758013825	28.952918474295057	29.317753570840043	27.39700363368042
Non-DV	Non-DV	CG2861	FBgn0029728	0.00884985451444986	0	0.018350163192784093	0	0	0
Non-DV	Non-DV	CG2865	FBgn0023526	12.832484157859403	12.93873378810121	15.148432062910809	12.544166793624479	8.41925633542519	8.422080935091792
Non-DV	Non-DV	CG2915	FBgn0033241	5.125228285538684	7.500655477885603	6.548783362495461	4.583608630511991	10.08240065020874	4.33672802567391
Non-DV	Non-DV	CG2924	FBgn0023528	2.6469355499761593	2.8714417963677685	2.2825732698232426	3.3607508570146987	1.960493409348611	2.120167184502124
Non-DV	Non-DV	CG2930	FBgn0028491	0.2326516890550282	0.07574603574104734	0.13732409650019045	0.2230674130594335	0.3322326799768094	0.2391428077293727
Non-DV	Non-DV	CG30015	FBgn0050015	1.6695771155186079	1.8687803335583744	1.7335918685429594	1.7855790160052707	1.6146509033397862	2.867151070574465
Non-DV	Non-DV	CG30069	FBgn0050069	0.14610195705403264	0.05055869712172045	0.025992940703657392	0.14715910358689765	0.026510342342708215	0.11628972904799668
Non-DV	Non-DV	CG30377	FBgn0050377	0.06570663694720862	0.01938494599736044	0.03381794842247261	0.029942060407953944	0.028718618850522216	0.1146758674948849
Non-DV	Non-DV	CG30413	FBgn0050413	0.056387637229414096	0.02342586481627166	0.024416059987008257	0.03641218716884851	0.017480892471478892	0.057544707848301
Non-DV	Non-DV	CG30419	FBgn0050419	0.2129962681423212	0	0.015649164727457726	1.9107579503752994	0	0.025979214724373027
Non-DV	Non-DV	CG30440	FBgn0050440	0.14508858287009996	0.069131975003174	0.036491230978666446	0.157442217398963	0.06759001999290612	0.06867329521567951
Non-DV	Non-DV	CG30460	FBgn0050460	0.249079921008063	0.043534295430374285	0.060285331922480215	0.2533801236996246	0.00998601514300175	0.2185971685051639
Non-DV	Non-DV	CG3097	FBgn0029804	0.232663431636677	0.16552596871538294	0.6421494143356242	0.14682344825059465	0.012217453981014186	0.1849146308033397
Non-DV	Non-DV	CG31028	FBgn0051028	0.013436858550211683	7.087366996966849e-4	0.002265681670227528	0	0.0017012855797493734	0
Non-DV	Non-DV	CG3107	FBgn0033005	1.200689549818114	0.8456657158314392	0.9199928591440646	2.06332438819103	0.784889692031943	1.2140568561333456
Non-DV	Non-DV	CG3108	FBgn0029807	0.20030125637512397	0.01064663965211204	0.014379398654253087	0.012674504988979207	0.005060822923512792	0.04304339024375994
Non-DV	Non-DV	CG31121	FBgn0051121	1.168224614582988	0.05119411279273587	0.12255886938197526	0.2558901130944438	0.017975388978412173	0.04362660043703595
Non-DV	Non-DV	CG31140	FBgn0051140	1.5879312026565402	0.13402480048862572	0.07518013592305695	9.589809609407913	0.07867629301099524	1.3615835244840346
Non-DV	Non-DV	CG31145	FBgn0051145	0.10107449785396098	0.013512344828767371	0.10204146678645043	0.4898769012162012	0.011966217029907748	0.09116385903751856
Non-DV	Non-DV	CG31176	FBgn0051176	0.0016901991596405585	0.007698583891468972	0.009256534149019873	0.02700284100590859	0.006589476168532978	0.08023383082476915
Non-DV	Non-DV	CG31221	FBgn0051221	1.039029881306368	0.06901457581997208	0.06791794999377773	5.739307355295943	0.04360053111094217	4.705806153363255
Non-DV	Non-DV	CG31268	FBgn0051268	0.011959604921259125	0.013595258058964024	0.004161285582510934	0.0018189319143457673	0.0012586544932907473	0.017734216023964224
Non-DV	Non-DV	CG31272	FBgn0051272	0.01126383855349892	0.0037725268737838057	0.0021271271774766544	0	0	0
Non-DV	Non-DV	CG31300	FBgn0051300	0.02993788203801204	5.114197692230867e-4	0	0.05189956801799367	0	0.010687912073708587
Non-DV	Non-DV	CG31313	FBgn0051313	0.40965070657685965	0.28127137958209986	0.26833351559006935	0.24474918415309313	0.11654760571395621	0.0545191094078897
Non-DV	Non-DV	CG31323	FBgn0051323	0.20229881064567545	0	0	0.4267353509358782	0	0.017399348849151085
Non-DV	Non-DV	CG31324	FBgn0051324	0.08793819989427726	0.010154872385498276	0.018350163192784093	0.624880056608878	9.598063990994245e-4	0.016059195665696996
Non-DV	Non-DV	CG31337	FBgn0051337	0	0.010917866863377593	0	0.0759798254324929	0.012640377154001667	0.08363849674268387
Non-DV	Non-DV	CG31345	FBgn0051345	0	0	0	0.012817584663032454	0	0
Non-DV	Non-DV	CG31371	FBgn0051371	0.030318389709103423	0	0	0	0	0.004810045020876759
Non-DV	Non-DV	CG31431	FBgn0051431	0.056100550817367624	0.025957329624176156	0.021024914546673885	0	0.011149191555313099	0.09506822858310104
Non-DV	Non-DV	CG31522	FBgn0051522	0.7140440611474594	0.1939067877857468	0.29208655648213017	1.3486329958544492	0.36863337183889544	1.0476879470900007
Non-DV	Non-DV	CG31549	FBgn0051549	0.6656143000684924	1.2789693989139295	1.2645246470770395	0.9308599201052452	1.460035518603048	0.45947714894459946
Non-DV	Non-DV	CG31559	FBgn0051559	0.12293336240832166	4.815031927554121e-4	7.317359139330495e-4	0.01374105675943877	0.00348848686328424	0
Non-DV	Non-DV	CG3164	FBgn0025683	0.14647118266038506	0.10637666037712139	0.06665842448495413	0.621620441300002	0.014457849004826008	0.42596840423292204
Non-DV	Non-DV	CG3168	FBgn0029896	0.006416304955883847	0.013807864577848088	0.085773109391722	0	0	0.032241181418420056
Non-DV	Non-DV	CG31689	FBgn0031449	0.03201698226663285	0.0038455127350946676	0	0.0507820597655617	0.0018407797899739375	0.07375515423625399
Non-DV	Non-DV	CG31690	FBgn0051690	0.23846954234710976	0.011528842915817216	0.02489417882223534	2.081951253850593	0.002747537800019999	0.0070320829166675295
Non-DV	Non-DV	CG31710	FBgn0051710	0.7881477163047071	0.2994603392504916	0.37677308401235565	0.1830291560589148	0.22036338250539064	0.6544954768484058
Non-DV	Non-DV	CG31777	FBgn0051777	0.041478746106076464	0.05254476755299552	0.06454774953317796	0.11952112660719735	0.04402495318293797	0.12072647873728394
Non-DV	Non-DV	CG31808	FBgn0062978	0.538618208685959	0.10917172189590423	0.034435034959659216	0.6267481178098793	0.05055773010642721	0.7510089653066586
Non-DV	Non-DV	CG31869	FBgn0051869	0	0	0	0.06751043586807194	0.0022133153242737567	0
Non-DV	Non-DV	CG31871	FBgn0051871	0.015237495715221011	0.12946729424843637	0.15694705379224094	0.024336517269504854	0.05882597648191586	0.01115667368172574
Non-DV	Non-DV	CG31937	FBgn0031360	0.5122469725004347	1.1508189376927622	1.0856852748550871	0.30403819816714134	1.46627258325877	0.35686140094565894
Non-DV	Non-DV	CG32032	FBgn0043806	0.12221147083011577	0.0028808989162157636	0.15559391477431003	0.0626854101375791	0	0.027126121102663218
Non-DV	Non-DV	CG32053	FBgn0052053	0.033075619628680344	0.05076134364381863	0.07279139284404582	0.047952625151153214	0.040822338292715324	0.011327174218331477
Non-DV	Non-DV	CG32191	FBgn0052191	0	0	0	0	0.003790078818539881	0
Non-DV	Non-DV	CG32276	FBgn0047135	6.232343905577294	7.368485147854472	5.110336797394906	4.067827534403789	6.313607609779796	5.36568751678126
Non-DV	Non-DV	CG32335	FBgn0063667	0	9.74513954167451e-4	0.0033238047531471047	0.01595774621475869	0	0.03298701170508019
Non-DV	Non-DV	CG32354	FBgn0052354	0.05207300033793545	0.022866114342463224	0.09495579047746108	0.10762009909795292	0.0015252685674916478	0
Non-DV	Non-DV	CG32365	FBgn0052365	0.06419306891045935	0.017164478657495628	0.017005574574521332	0.06022531996482064	0.02273867139918555	0.056126714051424526
Non-DV	Non-DV	CG32369	FBgn0052369	0.38302131821931007	0.058089269506555165	0.10023490140852784	0.3954196033476472	0.03669506217745336	0.30954968250485193
Non-DV	Non-DV	CG32407	FBgn0052407	0.10465429855098171	0.012912318752579161	0.005515915838594692	0.08221420063957542	0.016536650760109017	0.28094954191204885
Non-DV	Non-DV	CG32425	FBgn0052425	0.39456015778601095	0.2293820916790813	0.19903964391579232	0.6183473023303436	0.2282730088833112	0.24273660090614554
Non-DV	Non-DV	CG32447	FBgn0052447	0.11231293427731909	0.042725782667426875	0.04799747162815944	0.07977204415121827	0.25848470785918515	0.03106251076957092
Non-DV	Non-DV	CG32473	FBgn0052473	0.1537470502748471	0.14917820727375838	0.13383984797982287	0.1913788398447806	0.13460367158258463	0.13194267185764189
Non-DV	Non-DV	CG32486	FBgn0266918	4.01336593513352	2.7997202348665633	2.4016994445329636	2.901620813786547	2.344746020832352	4.683573983441181
Non-DV	Non-DV	CG32506	FBgn0052506	0.13729981077656064	0.03394485551111603	0.2010735163632735	0.37507700479640377	0.0389412975992493	0.008665583312736083
Non-DV	Non-DV	CG32625	FBgn0052625	1.7369368929342874	2.4458572920022577	2.253716881870246	1.8823264286267645	2.550257129987224	1.520853349745247
Non-DV	Non-DV	CG32850	FBgn0052850	0.6505301046299118	0.29458032826966696	0.48276223296806114	0.7835434280067852	0.7638756721479836	3.230318573750329
Non-DV	Non-DV	CG32982	FBgn0052982	2.5878236460511888	3.080442581164808	3.676879788532438	1.7122668868214168	7.705457303579618	1.0855211889520007
Non-DV	Non-DV	CG33181	FBgn0053181	0.36968715300566907	0.3328157192698128	0.337468341602288	0.702917528562647	0.26069482372779507	0.19543412530835358
Non-DV	Non-DV	CG33521	FBgn0250819	0.18734734772217965	0.02582419259683513	0.02775650398441425	0.15510357853947943	0.06143246374529385	2.8701433202123274
Non-DV	Non-DV	CG33557	FBgn0053557	0	0	0	0.031494956960005364	0.014593817915394396	0.7406259961507625
Non-DV	Non-DV	CG33970	FBgn0053970	0.02683287429047085	0	0	0	0	0
Non-DV	Non-DV	CG33978	FBgn0053978	0.5300661214324148	0.10348753261450429	0.0477994419670411	0.14141961273615458	0.06100897910788959	0.016072717780672065
Non-DV	Non-DV	CG33993	FBgn0053993	0.1922699471968039	0.0726384500943873	0.038376239934697305	0.0515709829227398	0.03796605433100668	0.046227758452399695
Non-DV	Non-DV	CG34015	FBgn0054015	0.7614382378361497	0.887708975332762	0.6854981269277103	0.6631018739975996	0.828878524136678	0.7107838311698601
Non-DV	Non-DV	CG3408	FBgn0036008	0.4994238326095996	0.04531685033823884	0.2102743490393559	5.24166101632694	0.06692012707957544	0.207947819021263
Non-DV	Non-DV	CG34125	FBgn0083961	0.843012901524282	0.8467679911422801	0.9840410310177119	0.9686096130730972	1.130068897792223	0.5627367165191911
Non-DV	Non-DV	CG34132	FBgn0083968	0.3423996999601422	0.14616890003710245	0.13586040026219232	0.8548150704780497	0.3603978011928788	1.4785201367135876
Non-DV	Non-DV	CG34190	FBgn0085219	0.07135764401184444	2.8435529288666715e-4	0.005786305718012723	0.09222534011355728	0	0
Non-DV	Non-DV	CG34194	FBgn0085223	0.08526602933221757	0.028443839653584428	0.015322485959789273	0	0.020132914382030187	0.0434844312429298
Non-DV	Non-DV	CG34214	FBgn0085243	9.36319569220751	11.882127639673408	10.354218070170427	10.670716138626808	6.928425671315151	6.255255194072387
Non-DV	Non-DV	CG34224	FBgn0085253	5.308537013556373	12.965008975985004	8.141358641126985	1.5352146091696168	0.45673938821205357	0.8466931413609662
Non-DV	Non-DV	CG34232	FBgn0085261	0.004483976714169396	0.01952028775021387	0.021938774337955345	0.059188660116501465	0.008266627798062207	0.014073807510310773
Non-DV	Non-DV	CG34253	FBgn0085282	0.0012415661982492067	0	0	0.08070296911612682	0.005978537818858022	0.011201021901350087
Non-DV	Non-DV	CG34291	FBgn0085320	0.015482641507278646	0.008661916523170646	0.01691018143227669	0.02753618853970179	0.007946645776328773	0.040106415636339834
Non-DV	Non-DV	CG34354	FBgn0085383	0.33070505949707607	0	0	1.0968372298632103	0	0
Non-DV	Non-DV	CG34355	FBgn0085384	0.12330537061697669	0.004431337526536664	0.0033845309750074656	0.8316741247936074	0	0
Non-DV	Non-DV	CG34375	FBgn0085404	0	0.00781350741741416	0.005472228758574982	0.014615781501137865	0	0.04210244026922814
Non-DV	Non-DV	CG34386	FBgn0085415	0.0022390338226556715	0.0012263188038808374	0.0016177127385128861	0	0	0
Non-DV	Non-DV	CG34398	FBgn0085427	0.08912305522556352	0.03902858444379416	0.012272394565490105	0.07719333052914808	0.010785453428765345	0
Non-DV	Non-DV	CG34417	FBgn0085446	0.20559611476486195	0.10371962642307063	0.010320481917246646	0.022371298138624717	8.584148479054232e-4	1.1793442077840153
Non-DV	Non-DV	CG34437	FBgn0085466	0.007858381574983218	0	0.0012439287535432521	0.02366249196018858	0	0
Non-DV	Non-DV	CG34460	FBgn0085489	0	2.1901460151909822e-4	0	0	0.00448416565274895	0
Non-DV	Non-DV	CG34461	FBgn0250833	0	0.008808518878652515	0	0	0	0
Non-DV	Non-DV	CG3588	FBgn0025643	0.028992190372973986	0.0029960078869619897	0	0	0.007907718147585396	0
Non-DV	Non-DV	CG3609	FBgn0031418	0.8844418952808896	1.1147732119068625	1.165877927441466	0.844313357556559	1.4762657436064799	0.7899174605232776
Non-DV	Non-DV	CG3625	FBgn0031245	3.549483321844395	1.0751421782991344	2.618459470347429	6.32394454895946	0.819872459477278	2.8374946314986857
Non-DV	Non-DV	CG3699	FBgn0040349	0.004468746344620883	2.9343341448557765e-4	0	0.003057546436749034	0	0
Non-DV	Non-DV	CG3764	FBgn0036684	0.8529129145930883	0.8567033778817589	1.674855195941531	1.2159273463243014	0.4162403769074039	0.4293966770475565
Non-DV	Non-DV	CG3777	FBgn0024989	0.15907844136750393	0.07009927507113532	0.012182458691149287	0.006355516788541166	0.008268650065933596	0.0408249086225683
Non-DV	Non-DV	CG3829	FBgn0035091	0.3088095832049429	0.06674760033481343	0.11369118650930805	0.14599381312338702	0.03468050103661167	0.08087557957345487
Non-DV	Non-DV	CG3880	FBgn0035057	0.059787330228267606	0.006451824208993681	0	0	0	0.006264893967854503
Non-DV	Non-DV	CG3902	FBgn0036824	0.03457898617690974	0.03850920873096457	0.011668617168234047	0.08751889248775169	0.0011265463286776903	0.08558409457753724
Non-DV	Non-DV	CG3987	FBgn0038292	0	0	0.00841158238279757	0	0	0
Non-DV	Non-DV	CG3999	FBgn0037801	0.03392629694861769	0.007110345924471051	0	0.005049150947388702	0	0.046436278637587425
Non-DV	Non-DV	CG40198	FBgn0058198	0	0	0.0013002823126939702	0.027122505082435203	0.0031308781704981995	0
Non-DV	Non-DV	CG40228	FBgn0063670	1.7351294420174492	0.8724089092278299	1.0565945915094461	2.491527987494492	0.7921471932010257	1.5733363564885938
Non-DV	Non-DV	CG4115	FBgn0038017	0.273686869800018	0.014805839288898583	0.01475216541357948	0.12824981575176347	0.027570091157660417	0.1162828956732729
Non-DV	Non-DV	CG4194	FBgn0025627	1.2922980320224549	0.41573824737273685	0.2647161123820018	0.4758121272862886	0.027980525584503948	0.1261917161283467
Non-DV	Non-DV	CG4199	FBgn0025628	0.14619884722467405	0.09262766090600466	0.10747904412148788	0.12278796165691253	0.03659538931624947	0.1404254660777444
Non-DV	Non-DV	CG42240	FBgn0250869	0.38602044077581166	0.3741462301786313	0.40451382131716196	0.9490550227821201	0.3001479263448653	0.26430202514493906
Non-DV	Non-DV	CG42296	FBgn0259192	0.001917275785649924	7.812599978184059e-4	0	0	0	0
Non-DV	Non-DV	CG42327	FBgn0259227	0.2643707354753453	0.1669178402340626	0.1550756806675574	0.11121803172174616	0.04794430709931146	0.11364979183147811
Non-DV	Non-DV	CG42342	FBgn0259244	21.232098185219744	12.832746921174179	7.207431360313099	16.940982450114213	1.170714917632235	3.498739008297725
Non-DV	Non-DV	CG42369	FBgn0259715	0	0	0	0	0	0.01880619780283077
Non-DV	Non-DV	CG4238	FBgn0031384	0.04231793972986808	0.020317430809531856	0.0836077624053511	0.18698000179345706	0.060376374427522014	0.04434143684732841
Non-DV	Non-DV	CG42394	FBgn0259740	2.725784279113381	1.9920711416022827	1.7362866236838292	3.5476633152034487	0.7610707638788929	0.9185964741459662
Non-DV	Non-DV	CG42402	FBgn0259821	0.02673973624374431	0	0.012688467082266949	0.5653894394558766	0.01031711918721346	0
Non-DV	Non-DV	CG42404	FBgn0259823	0.7958264743046006	0.8036951779456355	0.8929509660501295	2.596413170222004	1.1388063227815095	0.2483035848975355
Non-DV	Non-DV	CG42445	FBgn0259916	0.44018685662307394	0.9766592422753163	0.900771423520053	0.5444744663076297	1.0828749764631214	0.383711653239095
Non-DV	Non-DV	CG42450	FBgn0259927	0.5497723567323314	0.08221622809460205	0.14485522246593416	1.5981316065384816	0.03583172959304834	0.24975207074833922
Non-DV	Non-DV	CG42514	FBgn0260388	4.2350105978972673e-4	0	0	0	0.0030187398395016426	0.02578830839746906
Non-DV	Non-DV	CG42524	FBgn0260429	0.04242457269396654	0	0.0022543733910999667	0.26220449125771117	0.0016333691139497918	0
Non-DV	Non-DV	CG42540	FBgn0260657	0.02978807864898292	0.004761596726193556	0.02981646536671451	1.4272899814419042	0.05843284729975224	0.032819286255747246
Non-DV	Non-DV	CG42541	FBgn0260658	0.3045708997791288	0.019036779372389102	0.012469029641551456	1.8260531912605753	0.010066499346665026	0.027727245168104153
Non-DV	Non-DV	CG42594	FBgn0260971	0.10683322171367697	0.0018996194066442768	0.0014286038862973724	0.4091418808723026	0.06120477167022467	0.04634609564297984
Non-DV	Non-DV	CG42663	FBgn0261545	0.19222639456716656	0.04416487594493995	0.13342071154387247	1.50518397854908	0.06668048770106064	0.25377295343094486
Non-DV	Non-DV	CG42668	FBgn0261550	0.26172908356851904	0.08552314812965868	0.12074387318370818	0.6760209563970505	0.06465696496626083	0.1653429117951263
Non-DV	Non-DV	CG42671	FBgn0261553	0.1253103617083117	0.11895864293158895	0.02366331457419844	0.2208574020465509	0.010105159241870604	0.0619003981863876
Non-DV	Non-DV	CG42673	FBgn0261555	0.0827298960264927	0	0	0.3730441321529602	0	0.06635161379396609
Non-DV	Non-DV	CG42747	FBgn0261801	0.1464108871035586	0.07391976589779128	0.004216653500242013	0.08789436467812131	0.050920066451963335	0.11917004578017182
Non-DV	Non-DV	CG42748	FBgn0261802	1.3888103529146727	0.6277443094430276	0.5397384239140339	1.8109786391584204	0.4377264279252473	0.8421237606117418
Non-DV	Non-DV	CG42749	FBgn0261803	0	0	0	0.0043006597484848835	0	0.0014728452796558807
Non-DV	Non-DV	CG42762	FBgn0261830	1.968703034249509	1.4598325331100037	2.8300595339536065	1.7020638448108756	3.894384174115928	0.9920810033336849
Non-DV	Non-DV	CG42795	FBgn0261928	0.11705900539110817	0.03934880439004669	0.0028003916787554877	0.398888962408395	0	0.01082195567433282
Non-DV	Non-DV	CG42806	FBgn0261975	0.23435791236582382	0.08880809168399058	0.10150040591216535	0.30264848706587827	0.08917822351819658	1.7264606700808567
Non-DV	Non-DV	CG42831	FBgn0262020	0.029353490298616867	0.05411876333520455	0.0024524066757011798	0.036069023604891615	0.03257167988405314	0.528854953527712
Non-DV	Non-DV	CG42853	FBgn0262100	0.0066552024552131465	0.09477278543062381	0.0016609377239567666	0.03006735508590448	0	0.008562330125427712
Non-DV	Non-DV	CG4297	FBgn0031258	0.019308386397125836	0.0018310242511894589	0	0.08511052782919673	2.556729487159072e-4	0.01082195567433282
Non-DV	Non-DV	CG4301	FBgn0030747	0	0.00496266196084637	0.007906837585931097	0.007329076633652228	0.002207089814610405	0
Non-DV	Non-DV	CG43085	FBgn0262531	0.8823064802261632	1.2919983445801044	1.236730042697158	0.5046772499228968	0.7243939756611418	0.2212821807880366
Non-DV	Non-DV	CG43184	FBgn0262813	0.3522256300173003	0.1658194335829157	0.2025432663177239	0.4111720064656637	0.18239157175616083	0.2985307056403827
Non-DV	Non-DV	CG4328	FBgn0036274	0.02625989210573998	0	0	0.15569923198491936	0	0
Non-DV	Non-DV	CG43332	FBgn0263037	0.04582234060237744	0.42071079413287993	0.003826281845660669	0.04034243387906501	0.0019052788056336829	0.025860046482301453
Non-DV	Non-DV	CG43349	FBgn0263081	0.0048391223610372135	6.605851477110248e-4	0	0.05342410273858652	0	0
Non-DV	Non-DV	CG43366	FBgn0263109	8.741910347967478e-4	0	0.006712931917268144	0.003230922578165413	0.0015409361767681272	0
Non-DV	Non-DV	CG43394	FBgn0263256	0.43860498684782645	0.7390069119775851	1.2130718482269098	0.3253961388719604	0.595722213399245	0.23531369146062348
Non-DV	Non-DV	CG4341	FBgn0028481	0.08442646731320336	0	0.004114340687455184	2.63430669393447	0	0.0113847581611482
Non-DV	Non-DV	CG43693	FBgn0263776	0.22175798971233193	0.2787507753135122	0.25895594976012554	0.41809459110220143	0.06513039373778041	0.08982690000597218
Non-DV	Non-DV	CG43725	FBgn0263971	0.47121554492869777	0.43916238356364146	0.16295253039494764	0.49006206675907077	0.0992311229020397	0.2807445421496037
Non-DV	Non-DV	CG43737	FBgn0263994	0.287763446706843	0.004681790945162738	0.019536687998961567	1.100152548246342	0.002747537800019999	0.01082195567433282
Non-DV	Non-DV	CG4374	FBgn0039078	0.004128491803933896	0.020124028508863953	0	0	0.00966825217560253	0
Non-DV	Non-DV	CG43759	FBgn0264090	7.26690295081532	4.574247771982644	5.963907440807234	4.257738357933581	3.8490496825830633	3.7022128441282183
Non-DV	Non-DV	CG43799	FBgn0264343	0.041315170844788016	8.891644282070458e-4	0.014447979911926395	0.019530039261729575	0.012390529869604143	0.009205075876207646
Non-DV	Non-DV	CG43867	FBgn0264449	0.5651725494336053	0.14938763378605371	0.3473923389996385	4.4512457156069205	0.133853251270766	0.366730920175788
Non-DV	Non-DV	CG43897	FBgn0264489	0.11242230237208298	0.004504996308514167	0.004439820102094507	0.009496577073476705	0.03168130179517746	2.129429171383608
Non-DV	Non-DV	CG4390	FBgn0038771	2.118033454069686	2.7348762147879024	2.853091513098565	2.340522159673905	3.739741965997732	1.4437671924042177
Non-DV	Non-DV	CG43980	FBgn0264711	0.969611142312425	0.3247015236450201	0.1956456598164712	0.15487977149118795	0.02433885746447619	0.03596338524434162
Non-DV	Non-DV	CG44008	FBgn0264750	0.024479278467601676	0.0023525925748895016	0.0035030761621977907	0.013269937980362825	0	0.004665997340179577
Non-DV	Non-DV	CG4404	FBgn0030432	0.07697909530638837	0.06318293849649648	0.07382236135347713	0.12138281146367891	0.06051062521472277	0.025292753729656288
Non-DV	Non-DV	CG44251	FBgn0265186	0.011047407320448697	0.0018630112339410917	0.0021403399411457583	0	0.004671814347266327	0
Non-DV	Non-DV	CG44325	FBgn0265413	0.28438138163719157	0.09436469472894637	0.10079937321549412	0.16630164654650414	0.13221069189839113	0.2721699111971874
Non-DV	Non-DV	CG4440	FBgn0040984	74.74332432449927	70.73790362755534	70.18244802331795	29.328070947553858	39.632654443175426	13.839206150656441
Non-DV	Non-DV	CG4467	FBgn0039064	0.7378808695109201	0.03813861553263525	0.043561971650944484	5.347922219698741	0.029098066920359517	0.06986283268364693
Non-DV	Non-DV	CG4476	FBgn0035969	0.001385820026147537	0	0	0	9.049059559996015e-4	0
Non-DV	Non-DV	CG4502	FBgn0031896	0.5313635402431336	0.9568252621617067	0.6495710023812203	1.4507512052046103	0.8635329771180541	0.4634402990730964
Non-DV	Non-DV	CG45076	FBgn0266446	0	0.006566131512635415	0	0.006355516788541166	0	0.3581986696000283
Non-DV	Non-DV	CG45105	FBgn0266566	0.019602607119168013	0	0.0012128322797734848	0.27316540636715214	0.009498284139971797	0.007036886901324032
Non-DV	Non-DV	CG4570	FBgn0037844	1.7999790257766382	1.5531949816618393	1.5291538521944115	2.1716906704879713	1.5473951751309263	1.602338825526993
Non-DV	Non-DV	CG4576	FBgn0038366	0.007017854615669365	0	0	0.011749282845243606	0.004031376996277257	0
Non-DV	Non-DV	CG4577	FBgn0031306	0.1296913319816949	0.0013420574290741196	0.00206372104723432	0.07855194319633925	0	0.01648508082881528
Non-DV	Non-DV	CG4582	FBgn0039344	7.360343121767304e-4	0	0	0	0	0
Non-DV	Non-DV	CG4586	FBgn0029924	0.03407054992152843	0.00837446827967123	0.011680648530420725	0	0.005433134768764301	0.024006242862712936
Non-DV	Non-DV	CG4587	FBgn0028863	0.6118657158547912	0.010155383257797176	0.008525579792059267	3.6127637635367305	0.014184726312424031	0.005016711481305188
Non-DV	Non-DV	CG46301	FBgn0283651	0.3553655124077398	0.009155917180128344	0.011571203568819018	3.7293079419538584	0.013770814453955848	0.0487951131405594
Non-DV	Non-DV	CG46339	FBgn0285963	0.04073796187615956	0.008306839112556494	0.045006757920352206	0.43350615259635034	0.06337688497038754	0.07833798943007565
Non-DV	Non-DV	CG4733	FBgn0038744	0.03954117395930666	0.014069680243886737	0.021036360394927636	0.06547146964582398	0.009051739593098618	1.02384324042456
Non-DV	Non-DV	CG4734	FBgn0033826	0.01853199503767228	0.006376980061210575	0	0	0	0
Non-DV	Non-DV	CG4781	FBgn0035043	0.026739525897150403	0	0.037831875315463746	0.05957183535467765	0	0
Non-DV	Non-DV	CG4829	FBgn0030796	0.1525503766136524	0.05619432994243849	0.07549407374289185	0.046261218191715255	0.05509505910250937	0.3386265461858024
Non-DV	Non-DV	CG4911	FBgn0035959	0.9832503921682217	1.3030921715528936	0.7575383738849547	1.241438794311763	0.7381453978253664	0.9375194256019987
Non-DV	Non-DV	CG4914	FBgn0036436	0.005545792917017547	0.02544009962784161	0.006308837597283494	0.07179765758225569	0.005342106658226726	0.014415645179226094
Non-DV	Non-DV	CG4928	FBgn0027556	0.06301733992030359	0.009904710150085167	0.004713942761251228	0.001215874807506681	0.004957340210709264	0
Non-DV	Non-DV	CG5002	FBgn0034275	0.2820711713654908	0.4345881239525842	0.18933476505289087	0.0962614019268137	0.21912687550555046	0.40350780242366446
Non-DV	Non-DV	CG5011	FBgn0040723	0	0.002552617932408311	0	0.01926680537300976	0.0013109277011850093	0
Non-DV	Non-DV	CG5026	FBgn0035945	0.20251010965771482	0.4926214538072709	0.37008949922016127	0.528836435844656	0.5072777475511411	0.14298485999554283
Non-DV	Non-DV	CG5059	FBgn0037007	8.063424047296808	11.752908144419049	13.808091921115048	7.249361559730171	4.083861637069819	3.922757888169569
Non-DV	Non-DV	CG5065	FBgn0034145	0.5198542431986102	0.02577732604922968	0.05471895473036175	5.374554430686738	0.07374254816723282	0.30688638981219846
Non-DV	Non-DV	CG5080	FBgn0031313	1.4466101448522217	0.16701848848912787	0.09972890120241049	0.6944933819413166	0.0648333450336377	29.10899019479999
Non-DV	Non-DV	CG5174	FBgn0034345	1.170181537415527	1.732905038150454	1.5284934755642459	1.1846726006868264	1.7795263897899245	0.8732202255775154
Non-DV	Non-DV	CG5177	FBgn0031908	0.2895288404733397	0.020392622949335772	0.007160169849780343	0.057621369717804946	0.0227683430997083	6.854552989290409
Non-DV	Non-DV	CG5191	FBgn0038803	0.9433610771911368	1.000699097466955	1.456140277862547	0.5736037443986675	0.2203184345155994	0.33460991466146534
Non-DV	Non-DV	CG5292	FBgn0038491	0.5910818369867252	0.5897687430283667	0.41138187027932205	0.47035167479660445	0.5639059955354846	0.5303373108309767
Non-DV	Non-DV	CG5321	FBgn0030575	0.031158293765049538	0.003029002225489813	0.0067157564683229315	0.03063797418262713	0	0.01516303009736007
Non-DV	Non-DV	CG5326	FBgn0038983	0	0	0	0	0	0.012765142124805399
Non-DV	Non-DV	CG5346	FBgn0038981	0.48127911195612494	0.5896847516110586	0.873577225120085	0.3112638702575343	0.23151618507064467	0.2407007459537317
Non-DV	Non-DV	CG5399	FBgn0038353	0.2161284337508396	2.318359200726867	0.012905227685653223	0.042053980091826405	0.008662365968399246	0.10846172264557373
Non-DV	Non-DV	CG5493	FBgn0034364	0.0018212578386571179	0.0022104838861162217	0	0.043085028524949054	0	0
Non-DV	Non-DV	CG5515	FBgn0039163	1.4383520680428519	1.8228932098147699	1.8356671539213618	1.803212893904545	2.257376169203576	1.8096948225516605
Non-DV	Non-DV	CG5568	FBgn0035641	0.01667678077307949	0.024034332863347052	0.006318303139826556	0	0.027783175517596324	0
Non-DV	Non-DV	CG5597	FBgn0034920	0.02210774771904424	0.0036651560640059084	0.00841158238279757	0.10525659052475608	0.0033074285162977913	0.0101824056920071
Non-DV	Non-DV	CG5639	FBgn0039527	0	0.001986235788358269	0	0.07396525732069056	0.007143446636690268	0
Non-DV	Non-DV	CG5756	FBgn0034301	0.10986301923503522	0.01779226769014308	0.005553808316551988	0.013278134435572301	0.015612802286852566	0
Non-DV	Non-DV	CG5835	FBgn0038682	0.013913679305852376	0.010151551888722016	0.005794453904196613	0.028111826313923626	0.002980868999398578	0.01019912867159477
Non-DV	Non-DV	CG5885	FBgn0025700	3.6258756509411327	1.7799795951571549	1.706117211808507	1.6593550782700126	1.362145013431583	3.333068527026772
Non-DV	Non-DV	CG5958	FBgn0031913	0.02936660587138485	0.03659170231382456	0.02959174077538574	0.09772528552741841	0.014816563819318535	0.06316384795791177
Non-DV	Non-DV	CG6024	FBgn0036202	0.43385840882517834	0.011037730594943694	0.090822731590338407	5.189116906077173	0.043873863264212	0.10934065108749383
Non-DV	Non-DV	CG6026	FBgn0038676	0.11620724278469095	0.029680486653059206	0.02654018435584307	0.12870398716115178	0.005919433710360551	0.04693845491508974
Non-DV	Non-DV	CG6040	FBgn0038679	0.009638353585604668	2.6879994577918236e-4	0.028639630067808605	0.07617324932785065	0.0121476185941258	0.05460560045625401
Non-DV	Non-DV	CG6055	FBgn0031918	0.036440762356592236	0	0.0015510916217108175	0.13527524061838309	0	0
Non-DV	Non-DV	CG6084	FBgn0086254	0.024925047277459946	0.019103026174002922	0.02582888540121457	0.07226187047494358	0.01769881733309548	0.04883388274939267
Non-DV	Non-DV	CG6118	FBgn0038339	0.2554436417552589	0.017118160614527787	0.008178829298329767	0.44738703725710965	0.004092701169371688	0.034603468168602346
Non-DV	Non-DV	CG6184	FBgn0038725	0.2110103825995237	0	0.0026080184626323232	1.228606824752706	0	0.014351627630241205
Non-DV	Non-DV	CG6218	FBgn0038321	0.4753386181508717	0.20288915460302737	0.2656745494157998	1.5143145109531375	0.19324412896651433	0.15977846613628316
Non-DV	Non-DV	CG6231	FBgn0038720	0.11883649071630052	0.025419392032141046	0.10853057978078012	0.21316698046726865	0.010466992010335342	0.031005304622413472
Non-DV	Non-DV	CG6287	FBgn0032350	0.06079136089270893	0.07352248052794991	0.06549080232825423	0.011212798990598398	0.04646847957618689	0.032514861967859784
Non-DV	Non-DV	CG6310	FBgn0036121	0.23981113422446548	0.1771829974863705	0.1343752021814236	0.35354394039754256	0.17636139240368864	0.9068176954723198
Non-DV	Non-DV	CG6329	FBgn0033872	1.221067656572677	0.22880528197718983	0.5298660681697631	9.18100645896108	0.21300685672478972	0.34385273235486236
Non-DV	Non-DV	CG6330	FBgn0039464	0.258622116145983	0.18743608148796595	0.28404952054026217	0.7717141972997452	0.07242117972484127	0.12158843553613433
Non-DV	Non-DV	CG6356	FBgn0039178	0.12352284354659085	0.033352012400914344	0.03379673118402177	0.48659036631544395	0.04322705430990048	2.094649563467003
Non-DV	Non-DV	CG6398	FBgn0030870	8.91391112858736	8.162545903218875	10.328581735375858	2.651130489823864	13.32875777098138	4.251017753260561
Non-DV	Non-DV	CG6415	FBgn0032287	0.059440323491494584	0.03405668436026009	0.052344490946271346	0.08890271792316913	0.004746032641377821	0.07450986856457362
Non-DV	Non-DV	CG6495	FBgn0027550	0.16195576803676867	0.00038596152435106277	0.004539544977828306	0.854693391938108	0.019213265485528423	0.025979214724373027
Non-DV	Non-DV	CG6767	FBgn0036030	2.807678740407523	5.475429831333495	4.412347554445484	3.877382914226549	5.466533032727954	2.1483840152626783
Non-DV	Non-DV	CG6770	FBgn0032400	1.1740920275571771	0.2817870744592001	0.20355979815765118	2.7734139523167687	0.19111463396326853	2.9246582695814607
Non-DV	Non-DV	CG6830	FBgn0037934	5.397627022836562e-4	0.0066444675261703905	0	0	7.209104918983106e-4	0
Non-DV	Non-DV	CG6834	FBgn0037935	0.004152331399023989	0.001260573899163894	0	0.0285768244849208	0	0
Non-DV	Non-DV	CG6891	FBgn0030955	0.4484136611745021	0.36034097727210046	0.08686290041714637	0.4793048003141806	0.05355616198332538	1.7969082845318112
Non-DV	Non-DV	CG6959	FBgn0037956	0.2633224870941344	0.026399714224138903	0.006492469057389609	0.12340290541878648	0	0.1733742031898461
Non-DV	Non-DV	CG6967	FBgn0034187	0.02806163120583826	0.02189101794519757	0	0.04560024183568999	0.0036841877491105715	0.002950851896783026
Non-DV	Non-DV	CG6972	FBgn0039008	0.034302975308522186	0.0028544652874465835	0	0	0.014494820721870215	0.3808901212683097
Non-DV	Non-DV	CG7029	FBgn0039026	1.0883918448216081	0.984720105109232	0.39939727779297757	1.6730086958972181	2.0857787810141457	3.151556810184156
Non-DV	Non-DV	CG7115	FBgn0027515	0.4503460180102128	0.3720924437782575	0.2880867664696102	0.6501230003022642	0.26941761892064786	0.4776982692357878
Non-DV	Non-DV	CG7149	FBgn0031948	0.012442081378475788	0.005417300369536392	0	0	0.011118040862671482	0.004793156145878366
Non-DV	Non-DV	CG7173	FBgn0037099	0.015419276827870611	0.005761511127188319	0	0.08268073941911055	0	0.03945352579249843
Non-DV	Non-DV	CG7191	FBgn0031945	0.08812181270278432	0.2620977005384112	0.14538919924216984	0.13660957216563632	0.10439336954587011	0.10319972141294305
Non-DV	Non-DV	CG7227	FBgn0031970	0.032758480720507584	0.03338265951217445	0.018910834891862738	0.062314388754609006	0.013585443671149618	0.02242138575283513
Non-DV	Non-DV	CG7272	FBgn0036501	0.002089408849406643	0.0037200551477438925	0.01527254168273163	0.022371298138624717	0.0030973958850606925	0.28108981117931464
Non-DV	Non-DV	CG7294	FBgn0032284	0.4783491981809031	0.02150244678237872	0.02553150718678676	0.04201299647080022	0.006718501839383965	0.04896214514400571
Non-DV	Non-DV	CG7296	FBgn0032283	0.8849623446114131	0.0374311041648168	0.01768726262953429	0.05219155081838925	0.005005750460254692	0.024206226351686407
Non-DV	Non-DV	CG7299	FBgn0032282	0	0	0	0	0	0
Non-DV	Non-DV	CG7330	FBgn0036780	0.0022575893244213907	0.014109675150490723	0	0	0	0.0014728452796558807
Non-DV	Non-DV	CG7384	FBgn0032262	0.015553766808934954	0.022434069257936607	0.021760815584483346	0.0018164803551961855	0.0077874843385945264	0.030910328921772753
Non-DV	Non-DV	CG7420	FBgn0031344	0.32545378101468786	0.7363143609571162	0.2698206377346374	0.2871840446214532	0.1757532385897931	0.15801935703762057
Non-DV	Non-DV	CG7470	FBgn0037146	0.012376653880362317	0.02681611107986841	0.00875029782292551	0.04676207546644724	0	0.022870068797968598
Non-DV	Non-DV	CG7627	FBgn0032026	0.017307985716795628	0.024528639980744824	0.022123194408085363	0.05073954172921982	0.09860652477288573	0.07440607244114136
Non-DV	Non-DV	CG7675	FBgn0038610	0.31339641311719807	0.058596144563439895	0.014324278465390174	0.2642988187868863	0.022303351355780338	0.03775669983248986
Non-DV	Non-DV	CG7695	FBgn0038631	0.001826024842403892	0.001366470708525205	0.006654308333591756	0	0.001975043979126198	0
Non-DV	Non-DV	CG7702	FBgn0038638	0.2236919776735174	0.1063921500079221	0.08973593172150184	0.06082403265279433	0.04739756214607632	0.1703269406112437
Non-DV	Non-DV	CG7730	FBgn0036689	0.014794489727408726	0.018141134880598125	0.007672299293610749	0.03870537138503839	0.02362436304852678	0
Non-DV	Non-DV	CG7781	FBgn0032021	0.3023620203877522	0.0019709697384385624	0.008402595754831363	3.0084254401531685	0.03003073606563701	0.09314834144406378
Non-DV	Non-DV	CG7840	FBgn0032014	1.0904980101706219	1.518886483180562	1.8587053454604279	1.0322557220345645	2.160409592916195	0.8171973873759139
Non-DV	Non-DV	CG7878	FBgn0037549	0.806723608960594	0.4251454955857379	0.6222295874682063	0.624137525838733	0.5102629870004977	1.4093005885723802
Non-DV	Non-DV	CG7896	FBgn0039728	0.0909726224143409	0	0	0.006355516788541166	0.0014316603597559284	0
Non-DV	Non-DV	CG7966	FBgn0038115	0.05362490174296805	0.03179785791613428	0.022856287186831175	0	0	0
Non-DV	Non-DV	CG7970	FBgn0035252	1.1453502456241456	1.67997594937371	1.7683741052745892	0.8824967238561799	1.7668832472386045	0.6186741819148188
Non-DV	Non-DV	CG7991	FBgn0035260	0.08267061985732077	0.049638242354610125	0	0.12678724294249957	0	0
Non-DV	Non-DV	CG7997	FBgn0034117	0.3976722026618696	1.2832442993717983	0.7265273334902825	0.3038339091704833	0.7468660608372236	0.5550043666688493
Non-DV	Non-DV	CG8034	FBgn0031011	2.856544506198094	2.341677075628732	1.746179026540657	1.5536764871455881	0.6064410837435725	3.121608250895593
Non-DV	Non-DV	CG8036	FBgn0037607	0.8583772177758044	0.7622853975178723	0.7460759996627627	0.8950783658111825	0.8592541797915065	0.7364411186113649
Non-DV	Non-DV	CG8066	FBgn0038243	0.10446425211955308	0.2545445224490988	0.17564919414529373	0.11255152878109909	0.15034216654073743	0.03262598115132693
Non-DV	Non-DV	CG8112	FBgn0037612	0.045818599620017754	0.004634350910826565	0.001047248911706154	0	0.005179779432377405	0.0038451506680874004
Non-DV	Non-DV	CG8172	FBgn0033362	0	0.004285328629413875	0	0	0	0
Non-DV	Non-DV	CG8173	FBgn0030864	0.9434176636097902	0.9629968782458814	0.9946737173514125	1.087937307681644	0.9472095403913354	0.7985404898027445
Non-DV	Non-DV	CG8177	FBgn0036043	0.2505629809351253	0.33044490660839054	0.12733216187097812	0.0956550464704835	0.1816318148307501	0.48336040050962586
Non-DV	Non-DV	CG8180	FBgn0034021	0.05604977908635061	0.02171351769635794	0.03090339619350135	0.013979849685768507	0.019044836984742894	0.0048842016458364385
Non-DV	Non-DV	CG8192	FBgn0034030	0	0.012716674541265783	0.0027010991474668007	0.029328765201697256	0.0013579321257399153	0.006511040053487359
Non-DV	Non-DV	CG8223	FBgn0037624	4.367217243873309	6.006763599027848	7.0664848995411065	5.610171550165524	6.97860617257529	2.4103623534470695
Non-DV	Non-DV	CG8249	FBgn0034045	0.04538328620352976	6.781411493765663e-4	0	0	0	0
Non-DV	Non-DV	CG8289	FBgn0030854	4.23366304838653	0.9791791582331714	1.5703612466057773	3.724760312378728	1.478851420778519	5.58188694985985
Non-DV	Non-DV	CG8306	FBgn0034142	2.1541282588899735	0.791852160460357	0.8491960594323887	0.8631719113591432	0.34249123815566884	0.6545449604118762
Non-DV	Non-DV	CG8312	FBgn0037720	2.6666729891307535	2.7795611811088348	1.2492073131349841	0.7260195033711184	0.2818863537650842	0.8072842812022407
Non-DV	Non-DV	CG8353	FBgn0032002	0.12559163894294717	0.06850477044149823	0.13646383264315792	1.650353087009685	0.3057416903442534	0.11045904016849456
Non-DV	Non-DV	CG8397	FBgn0034066	1.0217253105678414	0.9717820376558357	1.4300801587308303	1.5976545826674882	1.610885774958223	1.250196385229812
Non-DV	Non-DV	CG8407	FBgn0033687	0.0546786195999488	0.00661937582013804	0.020665789938297735	2.562939584037364	0.01045769797704622	0.06989164681106354
Non-DV	Non-DV	CG8420	FBgn0037664	0.07585135492143273	0.04628195547027384	0.05162297404034601	0.4006495981546917	0.06077123116698029	0.02515349395978267
Non-DV	Non-DV	CG8468	FBgn0033913	0.26510470525297763	0.12467629002490936	0.016669962898461774	0.14622331986561565	0.1413978505028789	0.4178225038999893
Non-DV	Non-DV	CG8483	FBgn0038126	0.11234362455446525	0.23752617479616805	0.029773710663144038	0.061083740754783795	0.0045892600490516034	0.007920604462387668
Non-DV	Non-DV	CG8492	FBgn0035813	0	0	0	0	0	0
Non-DV	Non-DV	CG8501	FBgn0033724	0.05331389538749884	0.020378958335467653	0.051970243835573526	0.08843047229020848	0.004836466281704235	0.06697345798585494
Non-DV	Non-DV	CG8507	FBgn0037756	0.1463989840308418	0.10746391390570484	0.1038910520000995	0.18828206865920816	0.07126387722522816	0.08125804661927916
Non-DV	Non-DV	CG8519	FBgn0035711	0.014216743949095953	0.0021762830496204464	0.0047200640693863295	0	0	0.09743149110285423
Non-DV	Non-DV	CG8586	FBgn0033320	0.046671393485199664	0.006394201477016902	0.012009840808265924	0.01990447534083582	0.012718749789021391	0
Non-DV	Non-DV	CG8654	FBgn0034479	0.7551505391361778	0.5353718250319827	2.3841858975771975	0.7649435673064438	0.22788744291919877	0.19608186575618827
Non-DV	Non-DV	CG8665	FBgn0032945	0	0.002296081890953524	0	0.027122505082435203	0.005318593047514994	0
Non-DV	Non-DV	CG8738	FBgn0033321	0.003897483051250635	0.0012372566969508397	0	0	0.006723715967800687	0
Non-DV	Non-DV	CG8740	FBgn0027585	0	2.8435529288666715e-4	0	0.014615781501137865	0.007907718147585396	0.0033349996153466703
Non-DV	Non-DV	CG8745	FBgn0036381	0.1027964129992422	0.06156864592340772	0.11950693606176346	0.07026860656421428	0.29993472527189896	0.25550803707993386
Non-DV	Non-DV	CG8891	FBgn0031663	0.8313247311747933	1.3223104455238903	1.5627923779882336	0.9517522057744497	1.7592509609923164	0.6106462490645702
Non-DV	Non-DV	CG8960	FBgn0035315	10.125922399931184	31.219759082180357	16.389207920849575	6.30307715582357	29.78251369544189	7.953682301264852
Non-DV	Non-DV	CG9021	FBgn0031747	0.0014685918187587988	0.007839937889148283	0	0	0	0.008452397530192222
Non-DV	Non-DV	CG9095	FBgn0030617	0.44943559818624557	0.01815918941789146	0.03547563316131574	0.42767427815624953	0.007503806026486311	0.06337853872510088
Non-DV	Non-DV	CG9119	FBgn0035189	0.11740379001717072	0.1331184575589069	0.12575897506625278	0.0924484184799845	0.1368570871354513	0.20514888446169763
Non-DV	Non-DV	CG9184	FBgn0035208	3.323867800688914	0.024474149710287378	0.13658090815546672	0.5578950708768338	0.023036377887434244	0.24993631767466054
Non-DV	Non-DV	CG9194	FBgn0035192	0.05819324057644461	4.815031927554121e-4	0	0.009496577073476705	0	0.43747917452273466
Non-DV	Non-DV	CG9231	FBgn0036887	0.35599655827988674	0.3599533610279333	0.2351862100951353	0.41921844135479425	0.24152422886872066	0.3425488889493691
Non-DV	Non-DV	CG9331	FBgn0032889	0.09744709575076713	0.16477627622336177	0.031224175116057493	0.02053272943509871	0.04088874881564462	0.08447378908023684
Non-DV	Non-DV	CG9336	FBgn0032897	0.9592176381578562	0.07485247967404374	0.5178943824873634	0.3778804905667235	0.007239020375363345	0.18429108038483955
Non-DV	Non-DV	CG9338	FBgn0032899	0.08234799342824903	5.329201930105217e-4	0.0010415409176241517	0.01263937473230966	2.7875204589273666e-4	0.0640970409990009
Non-DV	Non-DV	CG9372	FBgn0036891	0.006227013058968138	0.0024667203279406733	0.002916177416123277	0	0.007939410904002594	0.01691346992176161
Non-DV	Non-DV	CG9380	FBgn0035094	0.07660638473442656	0.01491095779606562	0.030933860820964415	0.14335644425211996	0.06766327812027938	0.024875972399929815
Non-DV	Non-DV	CG9411	FBgn0030569	0.25775101463701217	0.005481495547970423	0.0101935025012446	0.15014446316133948	0.010614070916384277	0.00817996477326596
Non-DV	Non-DV	CG9436	FBgn0033101	0.15710824888830588	0.2830227329428694	0.16749566076033412	0.16926789751190605	0.25532660153903775	0.2416268190207809
Non-DV	Non-DV	CG9449	FBgn0036875	0.009871226381728365	0.003216363636475632	0.001236815564784662	0	0	0
Non-DV	Non-DV	CG9471	FBgn0037749	0.899602699902649	1.297738825085198	1.4813024812787736	0.9046441633571607	1.6881810315586288	0.5879818884345364
Non-DV	Non-DV	CG9498	FBgn0031801	0	0.0012372566969508397	0	0	0	0.023404944377698526
Non-DV	Non-DV	CG9503	FBgn0030598	0.029941555096135688	0.0018310242511894589	0	0.011785472762651126	0.0027398946503261407	0.013461894589353663
Non-DV	Non-DV	CG9522	FBgn0030587	0	0	0	0	0	0
Non-DV	Non-DV	CG9547	FBgn0031824	0.022994669369925818	0.013311835589512381	0	0	0.004043668073854354	0.011899505533021718
Non-DV	Non-DV	CG9568	FBgn0032087	0.04116209135049202	0.005063508639044216	0.017299956450125782	0.1585790213821626	0.0014738627667782074	0.0446001892333663
Non-DV	Non-DV	CG9628	FBgn0036433	0.3938067167630202	0.015605116226523805	0.050294497370880695	0.2832822279653936	0.01988924357917756	0.053417115718054686
Non-DV	Non-DV	CG9646	FBgn0034184	0.39739854900661803	0.2347511227409343	0.18299056866493105	1.5723900781862201	0.28646041702396624	0.24854091064498599
Non-DV	Non-DV	CG9662	FBgn0031529	0.9097182181635576	1.3171039617973996	1.1342129051870795	1.4364979448411157	1.2407056476410658	0.742811745740125
Non-DV	Non-DV	CG9674	FBgn0036663	0.07904462908720356	0.14709847956317415	0.056169164702360795	0.7227640220114679	0.08838054175471817	2.11716557730132
Non-DV	Non-DV	CG9689	FBgn0030159	0.023539589519228566	0	0	0.04313203116495026	0	0
Non-DV	Non-DV	CG9691	FBgn0030160	0.004660943481230751	0	0.001493601378918872	0.027204501860451195	0.006653536009794502	0
Non-DV	Non-DV	CG9698	FBgn0039784	0.04641188287239886	0	0	0	0	0
Non-DV	Non-DV	CG9705	FBgn0036661	2.984670734419098	4.194289111119266	3.608618922248689	4.426226582039004	3.75510927526413	2.8852073766121884
Non-DV	Non-DV	CG9717	FBgn0039789	0.002217874267820213	0	0.008433702333603639	0	0	0
Non-DV	Non-DV	CG9747	FBgn0039754	0.07809603356308795	0.0039186676543967415	0	0.05291535051301989	2.7875204589273666e-4	0.006070833335668586
Non-DV	Non-DV	CG9775	FBgn0037261	9.264534101506658	13.401653831277999	9.125296867135308	10.074315380110331	7.154251994286076	7.465224933793764
Non-DV	Non-DV	CG9782	FBgn0030763	0.02266999771400861	0.02803235874764794	0.06576606270270034	0.241723456860406	0.020874473975870847	0.03459240975673405
Non-DV	Non-DV	CG9812	FBgn0034860	0	0	0	0	0.0032680577722463593	0.0014728452796558807
Non-DV	Non-DV	CG9815	FBgn0034861	4.380602784881445e-4	0.007287554369170691	0.001047248911706154	0	0	0.09344723240098263
Non-DV	Non-DV	CG9917	FBgn0030740	0.008335333415736466	0.01708080950307229	0.030540271459345684	0.051896232169394915	0.02660923259182992	0.021273281009326545
Non-DV	Non-DV	CG9919	FBgn0030742	0.3641818697046458	0.05125557002615112	0.0656814152969449	3.5984924829556326	0.08671678286076713	0.07840854173446327
Non-DV	Non-DV	CG9925	FBgn0038191	0.13201201146344405	0.3196874469412858	0.1972613637845038	0.08003796379040226	0.1507850422712134	0.06406174792198936
Non-DV	Non-DV	CG9932	FBgn0262160	0.2761408777558964	0.1434567716354014	0.010189475239730086	0.5735785817481949	0.030183406389894696	0.18179944885510044
Non-DV	Non-DV	CG9953	FBgn0035726	2.83344535484851	3.9677887622335954	5.30988092800127	2.813434622527791	6.958859332063671	2.351111899170399
Non-DV	Non-DV	Chchd2	FBgn0260747	0.5589471495359126	0.3080368531279597	0.2563337778641822	1.012730354318651	0.21477189222332896	2.0013078672385802
Non-DV	Non-DV	Chd64	FBgn0035499	0.484825418420938	1.1356568906334013	0.7034107076587838	0.972536006310453	0.8424744562882245	0.44091556543093935
Non-DV	Non-DV	cher	FBgn0014141	0.4328851749650596	0.3652286520759963	0.178472912531334	0.24082148539446596	0.260854384122281	2.339101599390597
Non-DV	Non-DV	CHES-1-like	FBgn0029504	0.24990322779743346	0.14704883039255878	0.06805513917344075	0.2953922897411431	0.31044784651710716	1.600630330631958
Non-DV	Non-DV	chic	FBgn0000308	25.311911624091355	25.654776131534366	27.76106874985991	44.03263561608245	31.344430507113245	44.390855505676775
Non-DV	Non-DV	chinmo	FBgn0086758	5.390679833885794	0.13690247111653703	0.7830271770211001	53.53303897254622	0.06802181710329827	2.8286704090373207
Non-DV	Non-DV	CHKov2	FBgn0039328	0	0.0013964697311830072	0.00641267972565062	0	0	0.003345160107365191
Non-DV	Non-DV	chn	FBgn0015371	12.561841364918216	10.512192570381051	9.072042772012148	14.882886496933747	6.001342269161897	9.504902002810555
Non-DV	Non-DV	Chrac-14	FBgn0043002	2.872275841658963	3.7168276892022485	3.739263511607026	4.20840845170943	4.385798547736129	2.5152021168801744
Non-DV	Non-DV	Chrac-16	FBgn0043001	7.666961153833963	5.85669295215759	7.206678462969911	7.573373517279015	7.104322407768272	10.030869801887606
Non-DV	Non-DV	chrb	FBgn0036165	29.29876737491843	13.176494781327525	12.030817531897426	38.853022834963234	4.716962571545688	13.313189873540072
Non-DV	Non-DV	Cht5	FBgn0038180	0.057310569570244524	0.005193108741704436	0.010095212361049903	0	0.0020186114135862356	0.008937150207351308
Non-DV	Non-DV	Cht6	FBgn0263132	0.6124475660568968	0.06220496253724153	0.07999237581473359	0.03333729514942358	0.03794175772574968	0.08180176379803769
Non-DV	Non-DV	Cht7	FBgn0035398	0.038803512655392496	0.014058083951800577	0.015980085273815198	0.02755870307093066	0	0.0014728452796558807
Non-DV	Non-DV	cib	FBgn0026084	1.458911002705224	0.828953003519161	0.9502374394423302	4.8335453397918275	1.2034344753390822	2.3386298334880027
Non-DV	Non-DV	ck	FBgn0000317	0.43163811216629894	0.14656507174858316	0.19787593898163153	0.18116156594872576	0.06821118449779963	0.17083621290810422
Non-DV	Non-DV	cl	FBgn0000318	3.5029596341691387	6.69437274174566	6.677804278884187	4.872174417195338	7.44224396084295	3.3366875275073133
Non-DV	Non-DV	Clect27	FBgn0031629	0.025841866926444475	0.0036534121849124994	0.015229587007197426	0.19876245727959047	0.0057405540713777806	0.020903784641235948
Non-DV	Non-DV	Cln7	FBgn0035767	2.4208105534310222	0.8348904500535622	0.663919008420995	0.3361346650333622	0.029802557711746072	1.0166676374798016
Non-DV	Non-DV	cnc	FBgn0262975	1.4166670111754096	0.3558059195897593	1.252218805006386	1.0850075857616088	0.1415852131093462	0.14121257218739433
Non-DV	Non-DV	cno	FBgn0259212	3.911002329349012	5.582949179830831	2.5013877829960984	3.121033554641591	1.1401260500458907	1.7077225027415603
Non-DV	Non-DV	Col4a1	FBgn0000299	0.36539402801688786	0.17351095942779848	0.05853924108479273	0.25940092512580215	0.1891628949672707	1.7356887070738591
Non-DV	Non-DV	comm	FBgn0010105	2.6783002228430357	1.9724439804644067	3.4477806507876863	1.9559854938505696	1.580048551552725	2.0650712463162995
Non-DV	Non-DV	comm2	FBgn0041160	2.8008526672532037	3.3936719947097944	3.030830814814542	0.8375791690598611	1.4714998473181584	1.510473230114624
Non-DV	Non-DV	Con	FBgn0005775	1.3978187250361003	0.13488719386188655	0.15289970052911517	10.951604032284713	0.08739598442187295	5.171069902064043
Non-DV	Non-DV	Coop	FBgn0263240	2.1586772285986995	2.6796683563413524	2.522457312608216	0.8054142211551611	0.2836544811336943	0.37185779763561116
Non-DV	Non-DV	cora	FBgn0010434	1.170912182257424	0.1968112075428227	0.2361733835176756	1.0404009548621422	0.08116255786879809	0.24532102895556882
Non-DV	Non-DV	corto	FBgn0010313	22.16182118455425	24.932250698562402	21.41055680480799	20.483009481436362	13.021660439073605	13.073361840193419
Non-DV	Non-DV	cpo	FBgn0263995	4.883719505841486	0.2489353181278004	0.4107100567695488	23.906409930147582	0.08198454144593784	2.2283234625280053
Non-DV	Non-DV	Cpr11A	FBgn0030394	0	0	0.0035087799713535736	0	0	0
Non-DV	Non-DV	Cpr31A	FBgn0053302	0	0.002621921987312526	0	0.019190403593580284	0	0
Non-DV	Non-DV	Cpr49Ac	FBgn0033725	0.03425833081302032	0	0	0	0	0
Non-DV	Non-DV	Cpr51A	FBgn0033942	0.08982652395817033	0.0034641782999139314	0.017383294127864626	1.9492524669952087	0.02759166288514624	0.20752893031184064
Non-DV	Non-DV	Cpr65Ea	FBgn0035735	0.47675087903310104	0.003885265148358694	0.028153312956585644	0.11497831603434233	0.027502142539965753	0.05496311032524462
Non-DV	Non-DV	Cpr78Cb	FBgn0037068	0.01392120451140098	0.013526036074825531	0.0074612689984615635	8.539019696585327e-4	0.06794237185778952	0
Non-DV	Non-DV	cpx	FBgn0041605	0.7941153163485768	0.041607377161990866	0.0412676986581168	6.597541527073885	0.05487576352950533	0.1199108525196423
Non-DV	Non-DV	Crag	FBgn0025864	0.5218734440764948	1.01035192863164	0.8813393394535702	1.0056934314160277	1.0461586555603717	0.523775798288539
Non-DV	Non-DV	crb	FBgn0259685	4.55561435294816	7.593423563581787	5.024302220147483	2.054602489403705	1.0116689613214653	1.101829630938848
Non-DV	Non-DV	CrebA	FBgn0004396	3.6242068926955575	5.32510976378866	1.0409020051853861	0.9409566039454818	0.927851133749251	0.8476410536755874
Non-DV	Non-DV	CREG	FBgn0025456	1.4935657900874864	3.1577411231084724	2.9942863868160847	1.5984016049588838	1.443309899153004	0.5794300323130009
Non-DV	Non-DV	crol	FBgn0020309	5.442819236009081	0.9435164740142341	1.0911254072238639	8.32370731074976	1.2359595123539742	7.822605740483675
Non-DV	Non-DV	crq	FBgn0015924	0.535427562999201	0.22654617959213755	0.2766582986870702	0.4680139526082929	0.33216436470211286	0.2611814950766906
Non-DV	Non-DV	csw	FBgn0000382	0.4387478664065661	0.14785166308913225	0.15363514878374432	1.2963937343053278	0.04921480352296098	0.388117339368585
Non-DV	Non-DV	ct	FBgn0004198	7.388655806931056	1.006770634373751	1.9105207892904859	12.644068999985686	0.10249957331343662	1.6384761516650554
Non-DV	Non-DV	cu	FBgn0261808	0.011394116640970064	0.005698530340272672	0.00394377652322811	0.10124265819086106	0.0025005673047650495	0.009352258694431782
Non-DV	Non-DV	cv-c	FBgn0285955	4.063995302617789	4.577232444260408	1.109619330189219	2.492444923304276	2.250690249447613	6.289847841963143
Non-DV	Non-DV	cv-d	FBgn0265048	0.08773612145021945	0.02670436582404242	0.013568994133123121	0.12108332121015744	0.19509190797263498	0.2578046784298949
Non-DV	Non-DV	cwo	FBgn0259938	0.23283327911447127	0.17659224529656367	0.04473156479039634	0.1860193614100621	0.08181655720705576	0.2890650359447617
Non-DV	Non-DV	CycB	FBgn0000405	7.56051594339002	7.605916186665953	7.743976116722845	6.949721248992333	8.207072404197657	6.777964746113827
Non-DV	Non-DV	CycE	FBgn0010382	10.683216388991704	14.576467929235399	14.86234786970139	16.935701049860224	22.306328806062115	9.681350682709361
Non-DV	Non-DV	Cyp18a1	FBgn0010383	0.03398147812898478	0.046555366241465716	0.0468644555712189	0.12001925434510873	0.0669794210200374	0.04432503050544092
Non-DV	Non-DV	Cyp305a1	FBgn0036910	0.039992988775718843	0.001758988994530268	0.03418783213071465	0.062013666197680326	0.026394376319895912	0.004941958570349631
Non-DV	Non-DV	Cyp4aa1	FBgn0034053	0.03908232170469802	0	0	0	0.0013244859620221924	0
Non-DV	Non-DV	Cyp4g1	FBgn0010019	0.05129724857966349	0.005025267467473715	0.05977363882819529	0.04880297471151731	0.047316646458324445	0.02047005218956461
Non-DV	Non-DV	Cyp6a16	FBgn0031726	0	0	0	0	0	0
Non-DV	Non-DV	Cyp6d5	FBgn0038194	0.1602665578799922	0.509491083743326	0.1317632039363417	0.05570639403596518	0.10592804939425757	0.01269820808676057
Non-DV	Non-DV	Cyp6v1	FBgn0031126	0.16392640099523914	0.15406234396454663	0.13804344598426957	0.1878255658309905	0.12312095400610625	0.06347629508607272
Non-DV	Non-DV	Cyp9c1	FBgn0015040	0.014749067305793128	0	0	0.012817584663032454	0.010941380873754042	0.03657140227193626
Non-DV	Non-DV	Cys	FBgn0004629	80.91368116053317	46.85982095501706	112.4911614648138	71.19174100984998	57.601090005927134	59.215841464686875
Non-DV	Non-DV	cysu	FBgn0038511	0.03856887313970253	0.008934171779728566	0	0	0.003455766230352776	0.003154617702133965
Non-DV	Non-DV	d	FBgn0262029	2.631232151078381	1.6093304877897117	1.3217950135223426	0.8116051264501158	0.14209593761487355	0.5153134997324923
Non-DV	Non-DV	D	FBgn0000411	3.8268054457338825	2.529971804223556	9.10900437299088	4.302597243933362	1.7107813578731665	1.3825999442423484
Non-DV	Non-DV	DAAM	FBgn0025641	0.30848777657454035	0.32392954296557763	0.3490202510779092	1.123493973808919	0.26767347628127747	0.5853186298268912
Non-DV	Non-DV	dac	FBgn0005677	0.1778670777825142	0.013368420963699773	0.04556850150568128	0.7036036815403526	0.02455037777230403	0.045119149565053744
Non-DV	Non-DV	Dad	FBgn0020493	1.2465859896136202	0.4276338355933585	0.0598455748849278	0.3680870441628503	0.05807622304458625	1.0320996806621094
Non-DV	Non-DV	dah	FBgn0015926	0.3963457814509757	0.2814078057129957	0.40364466048347275	0.4342195139597939	0.24844208189506659	0.30568319631298146
Non-DV	Non-DV	dan	FBgn0039286	2.604651523885633	6.467830691240652	6.351691363670746	3.116017808139634	4.761206042673976	1.3726897831402585
Non-DV	Non-DV	danr	FBgn0039283	0.7751824355210721	1.8126323393102073	1.5841608903093263	1.1701827806293865	1.005115018689143	0.4571689805073606
Non-DV	Non-DV	dap	FBgn0010316	6.769055795492956	4.4481170583708325	0.640111782656258	16.045246894986487	0.7206343868293122	5.740018956511297
Non-DV	Non-DV	dar1	FBgn0263239	0.09501235308022851	0.007988315093831985	0.010159228672284647	0.1387014290259163	0.017978969862678367	0.004810045020876759
Non-DV	Non-DV	Dbx	FBgn0261723	0.00484824005768755	0.004362594634268938	0	0.22805875353656244	0.0034568424117986923	0.04859677526527838
Non-DV	Non-DV	del	FBgn0086251	0.011899445627339963	0.02835734116803896	0.06508949210981657	0.027343215757138696	0.0033235076780090333	0.03159836092467811
Non-DV	Non-DV	deltaCOP	FBgn0028969	1.3868876151348069	0.9386807597123903	0.9152429832614066	1.1426241420400542	0.7282158783972328	1.6983207643753604
Non-DV	Non-DV	Desat1	FBgn0086687	0.6302158698586845	0.22229158695498477	0.3857616731891706	0.73227044557912635	0.7565988555696882	0.6094884488828451
Non-DV	Non-DV	Df31	FBgn0022893	317.8699695357095	329.5217365074869	350.496144834589	354.80311161291	334.17837929683895	207.1734414930237
Non-DV	Non-DV	Dfd	FBgn0000439	0.775311428226229	0.5570614075249749	0.9367082780588425	0.7555812449460116	0.26793483411302993	0.4354357098404367
Non-DV	Non-DV	Dgat2	FBgn0033215	0.007592299020770306	0.005647425188201129	0.014708496155144645	0.03411804799786012	0.002963945775192795	0
Non-DV	Non-DV	Dgk	FBgn0085390	0.017949293882561362	0	0	0.08809714916289496	0.002571209065186147	0.05405709255936507
Non-DV	Non-DV	dhd	FBgn0011761	0.3286404058364535	0.19470534872757878	0.17034995434357297	0.28865931907251935	0.11102501100958612	0.2574791418256662
Non-DV	Non-DV	Dhit	FBgn0028743	1.5452289954467253	1.1796994890111923	0.9224360763672931	5.972323231276087	0.7603754231379755	1.0986192078591595
Non-DV	Non-DV	Diap1	FBgn0260635	4.117005584341775	1.7148813613600757	2.4399830677136025	4.77397623118037	1.4538791432790497	2.9403549066261254
Non-DV	Non-DV	dib	FBgn0000449	0.5680460437158091	0.8026214730039187	0.6535231239152945	0.4402018831849626	0.5508335313982619	0.159875408377829
Non-DV	Non-DV	dila	FBgn0033447	0.005382883231663763	0.003657529291776058	0.004144919219742751	0.049322284034065175	0.004761073278368105	0.012039932279447491
Non-DV	Non-DV	DIP-delta	FBgn0085420	0.06524481722555367	0.0029564901279677605	0	0.40651768964992074	0	0
Non-DV	Non-DV	DIP-eta	FBgn0031725	0.045728026668994705	0.1836516010968406	0.011791705972328401	0.6549312028372017	0.03698131431466604	0.05946619575527176
Non-DV	Non-DV	DIP-theta	FBgn0051646	0.014476073863581853	0.030341447147941285	0.05022899727187098	0.45840746413521916	0.003176221442410068	0
Non-DV	Non-DV	disco	FBgn0000459	3.8117822757309643	0.954329673283766	1.307218261261804	1.5721222521891922	1.0748889614127457	1.4435828206367727
Non-DV	Non-DV	disco-r	FBgn0285879	0.5742523485758523	0.05123869573476108	0.13479135944428372	0.5448709479308453	0.010048915178548378	0.5600954408875481
Non-DV	Non-DV	dl	FBgn0260632	0.026342450989500686	0.011789103286810812	0.011109490985811047	0.04966372789168986	2.7875204589273666e-4	0.3940923097868405
Non-DV	Non-DV	Dl	FBgn0000463	72.26366121869668	51.90234482997492	100.03073592343677	33.575850450911304	32.191472062063035	39.68874388583513
Non-DV	Non-DV	dlp	FBgn0041604	4.171271294691688	1.976655242710746	1.992214946007326	2.1503798905008074	1.205762725260306	2.560283975443543
Non-DV	Non-DV	dmGlut	FBgn0010497	0.006920304594281826	0.010111225113902896	0.013712799551750487	0.0038349965064964505	0.009369458344514511	0.018774597444998105
Non-DV	Non-DV	dmrt99B	FBgn0039683	0.11677373761892183	0.01565515770644919	0	0.07418923196978051	0.0074775867903647975	0
Non-DV	Non-DV	dnc	FBgn0000479	0.6950757652907888	0.23443594574407634	0.25177652551549246	3.079416214733627	0.20419945773688594	0.5588885453523559
Non-DV	Non-DV	dnk	FBgn0022338	4.472569397559079	4.235574211218593	5.39489292570748	4.099192633660827	6.075596306399911	2.342753723240485
Non-DV	Non-DV	dnt	FBgn0024245	1.8246701748512129	3.023623338965943	2.3089638357030466	1.307073487293074	1.4298785886244048	1.2011011486270207
Non-DV	Non-DV	Dop1R2	FBgn0266137	0.010260152373431815	0.00756549654446457	0.002159111040383943	0.2954613326888035	0.00266328363035641	0
Non-DV	Non-DV	DOR	FBgn0035542	5.841147262658568	7.543623901088378	3.9989373059082536	9.140808442577422	0.825414929808184	6.9637581594341045
Non-DV	Non-DV	Dph1	FBgn0036194	0.5376647884176327	1.520900625890465	0.9838535750943768	0.5122527181532588	1.7968810729696683	0.5776660338197205
Non-DV	Non-DV	Dph5	FBgn0024558	1.309987984109984	1.606593652546688	1.2103218632361372	0.7557423667012313	1.5706652484903882	1.6525786777820521
Non-DV	Non-DV	dpn	FBgn0010109	2.722948135164057	2.4796805438507237	2.1690690627278513	3.9458351992980303	1.067451658811954	1.2078795493248344
Non-DV	Non-DV	dpr1	FBgn0040726	0.1574434508060149	0.13732430920074754	0.008940405807219741	1.3440898288030485	0.008563535895769822	0.019858513995405457
Non-DV	Non-DV	dpr12	FBgn0085414	0.2618904561974036	0	0	1.2052531009640226	0.0038616302280634895	0.025510317423962373
Non-DV	Non-DV	dpr13	FBgn0034286	0.3632592335419186	0.020350770061483826	0.01623325938490544	2.9767400643723607	0.0039401946536561745	0.5981998451682498
Non-DV	Non-DV	dpy	FBgn0053196	5.728015919603595	0.7654518834316383	1.6635668427639605	0.8094223672356343	0.099577760133851	0.14609606287791804
Non-DV	Non-DV	Drat	FBgn0033188	0.4885988127386116	0.17875315595154767	0.23541977537199438	1.0688006010951703	0.5278474645201027	1.972094557344912
Non-DV	Non-DV	Drep2	FBgn0028408	2.485198460085288	3.428164644112388	2.585506460610173	3.1105001000721484	3.3622977464806625	2.994995021219938
Non-DV	Non-DV	Drgx	FBgn0085369	0.060386862333853666	0	0.12110737420451886	0.7124856680665088	0	0
Non-DV	Non-DV	Drip	FBgn0015872	0	0	0.0018345086299055187	0	0	0
Non-DV	Non-DV	drl	FBgn0015380	3.266434823368616	0.7619825082876441	1.583531639384031	4.778579480846063	0.6074012939604362	3.785991622356546
Non-DV	Non-DV	Drl-2	FBgn0033791	0.27412764926832034	0	0.0019467815869412483	0.9531514326959656	0.011025137417468842	0.013976573376466784
Non-DV	Non-DV	drm	FBgn0024244	0.8839680521728925	0.6325801182523397	0.6462704625823248	0.3605067912056252	0.342058713850305	0.3741047291539318
Non-DV	Non-DV	ds	FBgn0284247	2.9389129350319734	0.7227943420557833	1.4452827907441879	0.39862728028482025	0.09135204862816058	0.1277498367111772
Non-DV	Non-DV	Dscam2	FBgn0265296	1.5328240348084643	1.4906449876698606	0.19284992258182962	2.955937345465055	0.10657182864676815	0.4237200990010774
Non-DV	Non-DV	dsx	FBgn0000504	0	9.621575517121941e-4	0	0	0	0.12216265652766344
Non-DV	Non-DV	dsx-c73A	FBgn0261799	0.10219528758836488	0.01564262317390964	0.017209086575343667	0.07220915283863681	0.015449431048350698	0.002950851896783026
Non-DV	Non-DV	dunk	FBgn0083973	3.6984556545631277	2.665011713429842	2.2229185431634044	4.183736105684697	1.474725985624718	2.6456334473065364
Non-DV	Non-DV	dUTPase	FBgn0250837	17.375131258300065	22.582415957029813	25.511640425306684	16.808793461749232	28.524798145897904	13.512017341317462
Non-DV	Non-DV	dve	FBgn0020307	0.8212885265646527	0.023896467268527462	1.2328994537904834	1.5718205459461587	0.055474510138354714	0.07052442056789318
Non-DV	Non-DV	Dys	FBgn0260003	0.7698153035702565	0.3927245290085295	0.2401463086609783	1.338601015723495	0.2221723187613776	1.158432513669327
Non-DV	Non-DV	dysf	FBgn0039411	0.0334997946882077	6.960108248472135e-4	9.221877285188102e-4	0.03102394833794486	0	0
Non-DV	Non-DV	E(spl)m2-BFM	FBgn0002592	5.324732872706772	2.410935617547964	3.4278577914244033	0.8593699566050199	0.6524425065196849	3.8308613282619692
Non-DV	Non-DV	E(spl)m4-BFM	FBgn0002629	29.46370570381484	19.784350432319	23.1183177112491	2.920851647287939	5.243115673452247	24.362924950087976
Non-DV	Non-DV	E(spl)m5-HLH	FBgn0002631	18.519403820341385	10.969644494768602	14.09811125917873	2.313415051654958	4.358909837763759	13.761267128789568
Non-DV	Non-DV	E(spl)m6-BFM	FBgn0002632	0.1286981330926638	0.10492253944875873	0.273134648051491	2.744855217388498	0.03985707157460671	0.3051950001094913
Non-DV	Non-DV	E(spl)m7-HLH	FBgn0002633	30.127926874065064	14.952221109742963	22.696899292794267	10.731709858694042	7.196280490822016	30.341322924751303
Non-DV	Non-DV	E(spl)m8-HLH	FBgn0000591	20.937392600158073	10.695768327502737	15.74916700081161	11.925787047431546	5.275058576725685	21.474171187529677
Non-DV	Non-DV	E(spl)malpha-BFM	FBgn0002732	21.582424733811163	11.85168915014651	16.379449050878236	5.633612418971326	5.981922150726656	24.994519019608294
Non-DV	Non-DV	E(spl)mbeta-HLH	FBgn0002733	8.307966338005235	3.143107867140381	4.530413659191532	4.131444942913045	1.710573162413929	10.064358537744264
Non-DV	Non-DV	E(spl)mgamma-HLH	FBgn0002735	46.08084255808291	9.412801521731728	28.734184264050608	11.094498846097718	3.254150235108145	24.957585258342704
Non-DV	Non-DV	E23	FBgn0020445	0.029260743883199984	0.14264875225328222	0.0518397069090296	0.09442865914279205	0.010855714713849454	0.16173552028658905
Non-DV	Non-DV	E2f1	FBgn0011766	12.344988292529955	10.916867552547304	12.732404710059907	19.090844464406423	8.225061283568643	6.323270413266441
Non-DV	Non-DV	ea	FBgn0000533	0.1386275347332488	0.3514647161655547	0.33971367246104067	0.11200642601792496	0.4560745472162456	0.16558198678719438
Non-DV	Non-DV	Eaf6	FBgn0035624	0.6978756002431259	0.6850544348269957	0.5583117473479013	0.5859621749609104	0.5391951766615142	0.7168972683723004
Non-DV	Non-DV	ebi	FBgn0263933	0.7282047506968369	0.5616169134798091	0.5665358849292677	0.7015921961248393	0.5827882449964358	0.567576191993183
Non-DV	Non-DV	ec	FBgn0000542	3.693244492557405	3.433245070411955	3.0323231506355466	1.714685554455713	0.6909899332409594	1.3305920069228256
Non-DV	Non-DV	Echs1	FBgn0033879	1.4599929019512747	1.4826801735734711	1.5151078326342209	1.4199357796742254	1.3428563256794828	0.9916123771864082
Non-DV	Non-DV	EcR	FBgn0000546	2.2940326333194747	2.106788252118513	1.6095370595810836	2.0426490620087336	0.969338424596874	3.3902234089452556
Non-DV	Non-DV	ect	FBgn0000451	0.2019718014440095	0.029644902970680218	0.011638150510235614	0.3653327947647641	0.01633023203851593	0.15932282170917142
Non-DV	Non-DV	Ect4	FBgn0262579	0.10937993322162172	0.7045872921264237	0.08557587812664331	0.2373812291831172	0.04341610169679759	0.10752567870664916
Non-DV	Non-DV	Edc3	FBgn0036735	1.150580922094683	0.8261879020769912	0.8103130241105895	1.2635466162170503	0.5286735414225641	1.2988501401171026
Non-DV	Non-DV	EDTP	FBgn0027506	0.23836243625629266	0.06049667291990583	0.09632718625635774	0.46315765669953257	0.06737049332953554	0.18606896587847993
Non-DV	Non-DV	eEF1alpha1	FBgn0284245	1126.1869210862224	1233.6315466610822	1306.3323905312102	769.1694368238166	1387.8848059636691	1111.2737185991393
Non-DV	Non-DV	eEF1beta	FBgn0028737	101.50740732885484	136.14994573460885	136.84860035882917	67.08039798887835	156.62003096772705	91.30647470600324
Non-DV	Non-DV	eEF5	FBgn0285952	164.17747854026936	174.54445125660084	191.2599199629764	128.9380338993097	212.7030616641904	186.01842155312113
Non-DV	Non-DV	eg	FBgn0000560	0.025076505522768747	0	0.04235317071284404	0.9462430564816713	0.0014670933986424435	0
Non-DV	Non-DV	Egfr	FBgn0003731	7.653582679277606	6.679027017427772	7.206074518470582	1.7242019610312926	3.0000350876027966	4.3323269884515705
Non-DV	Non-DV	Eglp4	FBgn0034885	0.032794609738022916	0.07478286335774446	0.001564194527050741	0.21550835777135524	0.004174508689608286	0.6795998932137057
Non-DV	Non-DV	eIF4E1	FBgn0015218	2.6075740877188287	2.370220172241894	1.8121600182870312	2.361590044443203	2.111983877120972	2.894362622326928
Non-DV	Non-DV	eIF4G2	FBgn0260634	1.710257754924756	1.248680195563726	1.4105356203191108	2.9922567392484023	1.0668147965292585	1.4390678320710688
Non-DV	Non-DV	Eip63F-1	FBgn0004910	8.182121733120755e-4	0.004431337526536664	0.0016177127385128861	0.03639491673530713	0	0.0521345711438381
Non-DV	Non-DV	Eip75B	FBgn0000568	1.1125082117694252	0.1992436567425138	0.10323991115590914	1.8156109039800676	0.1238613674265794	2.5177291436786544
Non-DV	Non-DV	Eip78C	FBgn0004865	0.026012573714891515	0	0	0.12144145365654536	2.7875204589273666e-4	0.16012679574852956
Non-DV	Non-DV	Eip93F	FBgn0264490	0	0.062088227289939076	0.007577440138708983	0.059684357043948005	0.006292545280497483	0
Non-DV	Non-DV	elB	FBgn0004858	0.4688718422903591	0.053020975125412914	0.10637088541392747	0.47231727966317305	0.01908550978679658	0.10043898657712588
Non-DV	Non-DV	Elba2	FBgn0031435	4.231623157283968	5.533239799387343	3.813005928080824	4.211885379277253	2.5327350448982098	3.288098274424232
Non-DV	Non-DV	Elba3	FBgn0031621	1.13939428533209	1.0052765732783815	0.9124067399680384	2.0258900116831295	0.5035798628192242	0.8873626635689393
Non-DV	Non-DV	ELOVL	FBgn0037534	0.07296952753069204	0.002141418255813394	0.018301580479786996	0.016812613083607195	0.010017584481638498	0.010227023866463101
Non-DV	Non-DV	emc	FBgn0000575	12.011449352349075	23.4569069087199	5.518995835414167	13.82550127253094	13.629874920628286	9.130058245177725
Non-DV	Non-DV	emp	FBgn0010435	0.10111517242510965	0.032575781248200354	0.040212781450266945	0.03629418504736824	0.02461062106097806	0.06257487480607957
Non-DV	Non-DV	EMRE	FBgn0062440	0.9514759649179023	1.5280871874972286	1.3509509765641876	1.3087982871100727	1.6603253773622297	1.099094676505238
Non-DV	Non-DV	endos	FBgn0061515	2.7989959343132234	1.278829587157737	1.478714598269764	2.8793553904727704	1.464871305959029	2.4409461228529388
Non-DV	Non-DV	EndoU	FBgn0038381	0.27023058026195845	0.43419216232404534	0.4132008020854706	0.12071703634171924	0.5419897836026287	0.5075850970694011
Non-DV	Non-DV	Eno	FBgn0000579	0.8367160569449221	0.7325867559100814	0.7385671572601106	4.2326062780821365	0.6523953143109938	8.494659019924708
Non-DV	Non-DV	Epac	FBgn0085421	0.07961814868917698	0.005339522809402538	0.040871557287305155	0.27497956953046304	0.016155586852532742	0.28590181284249794
Non-DV	Non-DV	ERp60	FBgn0033663	4.513588533890534	5.6272718332947065	5.22696069771518	4.486774686030042	7.104640448094538	2.900110846913792
Non-DV	Non-DV	esg	FBgn0001981	0.7301038791097252	1.218197218537962	1.9293677166505814	0.8253906656670944	0.1490261885305547	0.5310543476429936
Non-DV	Non-DV	esn	FBgn0263934	0.3289770622820322	0.08599991408524874	0.038855116883505694	0.6058760009808882	0.014523346832926998	0.06256300609488838
Non-DV	Non-DV	Esp	FBgn0013953	3.4680330471497873	2.998836443909584	2.328382630012176	0.4548793380303452	0.14259021070803268	0.34929503880777024
Non-DV	Non-DV	ETH	FBgn0028738	0.33121995524536296	0.29273899838770573	0.3097716546865964	0.5185552053508838	0.2606596224413334	0.28820671758093225
Non-DV	Non-DV	Ets65A	FBgn0005658	0.3155496070136129	0.006277441749287557	0.008169315287145557	1.4321332912264748	0.01621539246167265	0.31964637661082196
Non-DV	Non-DV	Ets98B	FBgn0005659	0.05095436836512297	0	0	0.043085028524949054	0.0020845447450841717	0
Non-DV	Non-DV	Evi5	FBgn0262740	0.5805551103272684	0.21434240965338172	0.2352743189408313	2.093349721763548	0.03718138020855943	0.4219969448088291
Non-DV	Non-DV	ex	FBgn0004583	1.1218045555235943	0.5865959449987636	0.5058186415078407	0.4577010711506175	0.42424096976570597	0.5786730925824813
Non-DV	Non-DV	exex	FBgn0041156	0.07140747621800533	0.048538547737244864	0	0.4242009254058843	0.04549107279488224	0.00936861959732653
Non-DV	Non-DV	Exn	FBgn0261547	0.030065567769127808	0.013958418882188139	0.009656320027006091	0.023536639561271708	0.004108282522161336	0.02375780478677738
Non-DV	Non-DV	exp	FBgn0033668	0.03969724568171146	0.029019939402712885	0.003955217959834558	0.07818530960293871	0.007759564960035187	0.04653145336535111
Non-DV	Non-DV	exu	FBgn0000615	0.015857034673672884	0.01816314744620667	0.023816726308184037	0.050288729820946815	0.018725741640523902	0.02143788251129554
Non-DV	Non-DV	eya	FBgn0000320	0.8326353452642853	0.443246026936747	0.04586245864344349	0.567169935446202	1.380160099839554	1.6809374438049254
Non-DV	Non-DV	eyg	FBgn0000625	0.6532794506449158	0.03076102396938718	0.1639477043190799	0.11023676910412135	0.008123966818656644	0.0601886249794295
Non-DV	Non-DV	eys	FBgn0031414	0.3298257322286219	0.06353356833236806	0.03093307649466028	1.8067196027223318	0.02078575628909134	0.02583528315229222
Non-DV	Non-DV	Faa	FBgn0016013	0.025197334235875342	0	0.005361136289840938	0.01839487988790069	0.007197953344562255	0.00863577382115005
Non-DV	Non-DV	fabp	FBgn0037913	0.9493961951626965	0.9031326381876132	1.0387173992943832	5.257137419845773	1.1965303509292344	0.5439483010199692
Non-DV	Non-DV	faf	FBgn0005632	0.38682632596392463	0.3981876573483012	0.387956142163286	1.0243903411211899	0.3808639936843901	0.2717250301058989
Non-DV	Non-DV	fal	FBgn0028380	0.13683733167826678	0.04561280207790887	0.03555859775074581	0.10340754719382661	0.05165911541581233	0.07771961112022341
Non-DV	Non-DV	Fas1	FBgn0285925	5.127154197981476	3.6009299802539183	2.912626133536561	6.388943637393039	1.299546034938483	1.6852311204621917
Non-DV	Non-DV	Fas2	FBgn0000635	19.323883283173235	4.074289492921196	2.838281399092059	24.469290615467656	1.137750817602584	5.069860969258829
Non-DV	Non-DV	Fas3	FBgn0000636	10.613430960387994	1.5042384650036735	1.3274246184595602	11.948629637495259	0.9419692155680647	15.7150946717608
Non-DV	Non-DV	Fbxl7	FBgn0038385	1.1528051896543419	1.7233539011238066	1.1857216215893207	0.7121863362222189	3.1042912064206614	0.5053539056708021
Non-DV	Non-DV	fd102C	FBgn0039937	0.08335452048499503	0.05483655088851669	0.08519947018063806	0.14391812212348037	0.09150347332584703	0
Non-DV	Non-DV	fd96Ca	FBgn0004897	0.022244323391262966	0.002870002934457703	0.0070404416407981035	0.1273505006216171	0.00839665692666899	0
Non-DV	Non-DV	fd96Cb	FBgn0004898	0.08513272551417209	0.0011383080569027622	0.13668840251071335	0.18245215769861842	0.015973762839055716	0.005971525055928119
Non-DV	Non-DV	Fdh	FBgn0011768	0.9375972646828467	1.2416722073462558	1.0883668732004053	0.5759802891428374	1.5412463625274477	0.527449370254356
Non-DV	Non-DV	fend	FBgn0030090	2.4955296831226956	2.460780483631457	3.4230325752573036	6.750056795572001	2.539597048594359	1.3262058377823944
Non-DV	Non-DV	FER	FBgn0000723	0.9177524491904223	1.2510539143043289	0.509860857828896	1.1030568442681523	0.49954941183268453	0.5497506408632415
Non-DV	Non-DV	Fer1HCH	FBgn0015222	11.53085994174899	17.275711920374267	17.454206688470386	9.314840071089586	21.19877152015208	9.417896420163359
Non-DV	Non-DV	Fer2LCH	FBgn0015221	12.59030791875863	14.654394646040302	16.560686574022803	8.680308765974091	22.410241152483174	11.704488864119872
Non-DV	Non-DV	Fer3	FBgn0037937	0.022267627753633154	0	0	0.22861898137241204	0	0
Non-DV	Non-DV	Fili	FBgn0085397	0.7070030982316182	0.08569695349634142	0.05163305852713714	1.1750485745655692	0.04545175544090061	1.417244399476088
Non-DV	Non-DV	fipi	FBgn0031627	0.03901182389075503	0	0.03403411777901105	0.312793898067368	0	0.04271503828282136
Non-DV	Non-DV	fj	FBgn0000658	9.70018185971872	5.346328875979346	4.096973991511081	1.6512978231943538	0.4923283196003976	0.5259125040407416
Non-DV	Non-DV	Fkbp12	FBgn0013954	43.28126936485791	49.17496164976114	52.9970834682324	45.34542018414971	60.047063623543174	49.998858343492586
Non-DV	Non-DV	Fkbp14	FBgn0010470	1.0455076821866516	0.6123899130896105	0.3737677381919103	1.0220145145006767	0.5698817835030554	3.986163805015315
Non-DV	Non-DV	flr	FBgn0260049	0.30888537384452025	0.21304451035055658	0.2228245617267849	0.3920972747489769	0.24771809603615777	0.47161426289197594
Non-DV	Non-DV	Fmr1	FBgn0028734	0.9611414176577151	0.8874859719990673	0.823305353942491	2.4849524921058452	0.6712129571615579	1.6100759223643077
Non-DV	Non-DV	fne	FBgn0086675	4.3520968649210285	0.10865814768731566	0.49283772865911124	53.383287238039735	0.18010867469257047	0.5477864495334991
Non-DV	Non-DV	fng	FBgn0011591	0.35127053218433335	0.0672640194538189	0.01806487318688137	0.03409638970587755	0.006063322579500767	0.1870566721849369
Non-DV	Non-DV	fok	FBgn0263773	0.5566728370293382	0.19070782820140905	0.3891928859067802	0.7539141098491026	0.21938503020603076	0.3887433404216768
Non-DV	Non-DV	for	FBgn0000721	1.2747104220942271	0.8927891527572985	0.8172206791472234	0.7097640649154779	0.9068172037223894	1.008715244833039
Non-DV	Non-DV	form3	FBgn0053556	0.015696599007970668	0.0036524590795012995	0.04847870704681922	0	0	0.05938864757501099
Non-DV	Non-DV	FoxL1	FBgn0004895	0.014236455994334584	0.011400199157433082	0.024385103214524962	0	0.4002404235538614	0.4976286112673883
Non-DV	Non-DV	frac	FBgn0035798	0.05951427644058198	0.0027220459962117014	0.0063962560459271635	0	0.0244951618978559	0.545133418657634
Non-DV	Non-DV	Frq1	FBgn0030897	0.6457834042323863	0.012038912584043004	0.008123850466129557	5.155693486557707	0.009577375724995032	0.1041165023350451
Non-DV	Non-DV	fru	FBgn0004652	0.002412449549293578	0.005760714608882914	0.11455406027076202	0.008790557618381337	0.008185838067473902	0
Non-DV	Non-DV	Fs	FBgn0259878	0.055184218998437534	0.20923956449077397	0.021821659333943526	0.015255170920203611	0.010957950284319912	0
Non-DV	Non-DV	fs(1)Ya	FBgn0000927	0.009153555948938914	0.0057979675731799915	0.013479042212591106	9.862221536238009e-4	0.016298470757074572	0.005377176906863798
Non-DV	Non-DV	Fst	FBgn0037724	0	0	0.005295710443653568	0	8.584148479054232e-4	0
Non-DV	Non-DV	ft	FBgn0001075	13.420582186122452	3.862720255783366	6.013890431984541	2.355045834348857	0.9080871552020208	1.9616233230958333
Non-DV	Non-DV	ftz-f1	FBgn0001078	1.0721472259053269	0.3718474588945235	0.23996796997344214	1.8656333049078537	0.20120194575511333	0.8336894798970058
Non-DV	Non-DV	FucTC	FBgn0044872	0.004749781601314446	0.005045688469346738	0.004915012165791873	0	0.0025965362056815885	0
Non-DV	Non-DV	Fum1	FBgn0286222	0.22097323014659453	0.1804056330193151	0.16699212925090082	0.3628881885689858	0.16972924465484002	0.2765051156852544
Non-DV	Non-DV	Fur2	FBgn0004598	0.08604635669359337	0.07275544860874875	0.11404042863504801	0.187536707545489	0.06888506208206892	0.2392572273047218
Non-DV	Non-DV	fus	FBgn0023441	4.552984838820424	1.7754152140970756	1.8184948676957808	0.7002456849522414	0.18221252864493692	0.5056325953642156
Non-DV	Non-DV	futsch	FBgn0259108	0.5378480533326169	0.1439335325509678	0.14764600619965967	3.133319331367998	0.07692552669347433	0.15374128467915918
Non-DV	Non-DV	fz2	FBgn0016797	7.634713577529193	7.934030027868517	6.145090348045216	10.764473662704567	5.774077612500938	10.229861219092726
Non-DV	Non-DV	fz3	FBgn0027343	0.36813662880727904	0.0874943555840972	0.1354303512918418	0.08162169787305577	0.07987490261121269	0.09262414450496925
Non-DV	Non-DV	g	FBgn0001087	0.3004252482900312	0.1901148975900242	0.19851073811292108	0.4497364664611598	0.17292936626664002	0.22736644441958598
Non-DV	Non-DV	GABA-B-R1	FBgn0260446	0.3229055933065513	0.022861736102317908	0.07397214124016081	2.150016631034606	0.005763657076834696	0.012713486704222603
Non-DV	Non-DV	Gabat	FBgn0036927	1.9595080328078176	3.1702378624546204	2.58950518855915	2.236330451727037	3.270716184537034	1.4281997076159851
Non-DV	Non-DV	Gadd45	FBgn0033153	0.0018278088060567103	0.0024540551168712663	0	0.10209090534139827	0.0011124680107959472	0.09508795105743328
Non-DV	Non-DV	Gal	FBgn0001089	0.043886550721692515	0.009292598947960718	0.019792511244446937	0	0.005530182179660237	0.01880619780283077
Non-DV	Non-DV	galectin	FBgn0031213	0.06440747222283111	0.019113732714134513	0.004925814139933628	0.1984384255629366	0.0075590690742254225	0.10342804069836943
Non-DV	Non-DV	Galphao	FBgn0001122	1.6102805117003145	0.6580917377524645	0.651241481841836	7.719734213417804	0.6785926688300623	1.4108003767598696
Non-DV	Non-DV	Galt	FBgn0263200	0.23257597265753344	0.08483182590136772	0.14857581703418846	0.24419253304158955	0.16381068424258993	0.3319446639892304
Non-DV	Non-DV	Gapdh1	FBgn0001091	0.2807009286620245	0.2801682927411949	0.36533578731549204	1.3166362791091564	0.4134752998198047	1.7983593493392585
Non-DV	Non-DV	Gapdh2	FBgn0001092	0.2615756127544817	0.14052104430107398	0.1506350596049815	1.839865248305846	0.1579092577894113	0.8893607197931878
Non-DV	Non-DV	gas	FBgn0034736	0.03494795346516555	0.004297001431857495	0	0.042919940822575074	0	0.16860417275580264
Non-DV	Non-DV	Gasp	FBgn0026077	0.09191304008658115	0.015049595242112097	0.006890661287199845	0.6456771500413769	0.019033975829281964	0.06031584740132979
Non-DV	Non-DV	GATAe	FBgn0038391	0.02377743581784033	0.0472897720255567	0.004293362555802911	0.06438672572476194	0.012676243318917098	0.04903418761267533
Non-DV	Non-DV	Gbs-70E	FBgn0036428	3.5785246502946078	3.8140321867624896	2.067729419062535	1.7908245129275702	3.687228575723942	2.1953192607749186
Non-DV	Non-DV	gcl	FBgn0005695	0.6859153391199174	0.33223982297963495	0.4011374694361328	1.139743557380086	0.3614887294439736	0.7426596013685959
Non-DV	Non-DV	Gclm	FBgn0046114	0.752545659968767	0.9085497901284352	0.4908225667232585	0.6209859974235695	0.6693796103786588	1.436521957574925
Non-DV	Non-DV	Gdap2	FBgn0042135	0.18136230469625017	0.050233486604347954	0.017969600142131205	0.5863539789625026	0.034398433081418656	0.04508955761137922
Non-DV	Non-DV	Gdh	FBgn0001098	1.514903946359325	2.5331295516006245	2.2841472700233045	2.090898938997533	2.8923535971139116	1.1509830418077902
Non-DV	Non-DV	Gfat1	FBgn0027341	0.03845699959969025	9.8310469911231e-4	0.005724350391862686	0	0.004537462209747083	0.017754947958195225
Non-DV	Non-DV	Gfat2	FBgn0039580	0.6156257631570765	0.415803036991078	0.36273375139717584	0.4079281203208099	0.3093709279396822	0.2900306495161655
Non-DV	Non-DV	Gfrl	FBgn0262869	0.07246922688723996	0.005129475151649369	0.002934427841935639	1.168802691234076	0.02513771590968505	0.10274229663823771
Non-DV	Non-DV	Ggamma30A	FBgn0267252	0.872394352627262	0.020857921936945724	0.07576025382663314	8.550178274247436	0.014043673724275747	0.073045656383797
Non-DV	Non-DV	Ggt-1	FBgn0030932	0.08749433087104012	0.04426632436095661	0.022832328716056206	0.06680044064575133	0.030074565423773042	0.012304395496125681
Non-DV	Non-DV	GILT1	FBgn0038149	1.581554949455869	1.2178949913380042	1.7246472626747118	1.1178626411303536	1.7517338342002413	0.5868332892631428
Non-DV	Non-DV	GILT2	FBgn0039099	1.6342019920472717	2.666648453479154	2.5437136956251956	1.3604420453214223	3.68320166073711	2.374912910422746
Non-DV	Non-DV	GILT3	FBgn0039098	0.09393651065429329	0.07558861275787315	0.18219326786783532	0.3007662853483877	0.12081744619633725	0.26381488782042123
Non-DV	Non-DV	Gip	FBgn0011770	0.6515038779752974	1.3173157940096791	1.0223048227952505	0.38937800250070853	1.3201397227008755	0.3469556819361615
Non-DV	Non-DV	gl	FBgn0004618	0.0051074932069719746	0	0	0	0	0
Non-DV	Non-DV	GlcAT-P	FBgn0036144	0.08921489017546946	0.03878652066549892	0.03225220390678653	0.3346021499981497	0.6359431014450982	0.32631844410315564
Non-DV	Non-DV	glec	FBgn0015229	3.0868890248641785	2.2628148647146897	1.6687456978071513	4.250592430767636	0.833954339581206	6.731827540754042
Non-DV	Non-DV	Gli	FBgn0001987	2.4835991808531044	1.6456373156202515	1.7440066256139086	0.6530820037061492	0.11445842770240751	0.23316849701098932
Non-DV	Non-DV	Glo1	FBgn0283450	4.131826828183914	5.176142479842553	5.990781197526877	3.462294338617717	6.250454868849375	3.6404889270407512
Non-DV	Non-DV	glob1	FBgn0027657	0.47386752085182005	0.7437566883554717	0.5949320475899932	0.6448841941667989	0.8412112923520578	0.4185519019391431
Non-DV	Non-DV	GluClalpha	FBgn0024963	0.7931684851564544	0.011709917794103441	0.041844786959954985	3.6203799183332737	0.004892641254070178	0.10791373813029513
Non-DV	Non-DV	GluRIB	FBgn0264000	0.4221128769394708	0.07829888810794199	0.26184536378263096	2.68460637586269	0.16400426803568885	0
Non-DV	Non-DV	Glut4EF	FBgn0267336	13.474980901995034	12.987833207128528	5.843865154481477	17.331962289876916	5.87642825684714	6.085423510085537
Non-DV	Non-DV	GlyP	FBgn0004507	0.14912347862965747	0.10659317381447003	0.2025756662734425	0.8255137192718381	0.07926440287681158	1.9963631235081085
Non-DV	Non-DV	Gmap	FBgn0027287	1.2251985406982662	0.41200435805248814	0.5009587054904608	0.2423048583053188	0.33727987830450573	0.3917209189739337
Non-DV	Non-DV	GNBP3	FBgn0040321	0.03326303020095458	0.00539888832756997	0.0014219142008330948	0.03960556998678462	0.0091367061291045	0
Non-DV	Non-DV	Gnpnat	FBgn0039690	0.33972266626040964	0.2779292753310914	0.13387637812972114	0.3011395939818067	0.14845687172988264	0.15069504312875498
Non-DV	Non-DV	gnu	FBgn0001120	0.13628467987303508	0.05034191076776088	0.08612213399216916	0.07348065582410246	0.06488543127434757	0.06891610126742999
Non-DV	Non-DV	Got1	FBgn0001124	0.683665025487272	1.007716593435826	0.8248475286819859	1.0578305918765478	1.0258080014099205	0.5247397636731908
Non-DV	Non-DV	Got2	FBgn0001125	0.055959787292056085	0.0018435376892516585	0.0071682547742972155	0.12832762163418884	0.00593107808695008	0.15529091366486425
Non-DV	Non-DV	gprs	FBgn0024232	0.20257359570890743	0.29823025091021693	0.010109767093531119	0.7030966032849154	0.021711181547029723	1.4414679036848554
Non-DV	Non-DV	grh	FBgn0259211	19.637683140889195	18.96251597276281	10.74700868653345	4.191575524036522	1.7261735846205724	2.1321875626654214
Non-DV	Non-DV	grim	FBgn0015946	0.23335961306054273	0.26585830807831284	0.03732521504076776	2.628432965939206	0.13098586169522503	0.15889610972096171
Non-DV	Non-DV	grp	FBgn0261278	1.2763381970577383	0.9970763253251144	1.4834013377220971	1.6160931150477627	1.2091397384085625	0.9121373805009595
Non-DV	Non-DV	Gs1	FBgn0001142	0.5785815786809181	0.5303277810453894	0.4224457791891065	0.9019604679468222	0.42402791670619105	2.4563178640653507
Non-DV	Non-DV	Gs2	FBgn0001145	0.008191011110930747	0	0.016246871495593646	0	0.002963945775192795	0.054366812980000755
Non-DV	Non-DV	gsb-n	FBgn0001147	0.11226032199153214	0.008646262269130097	0.17519988063071015	1.5191130258186423	0.00900300720840434	0.08842379730561915
Non-DV	Non-DV	Gsc	FBgn0010323	0.19547111475496923	0.04119430148031941	0.23101772676991034	0.1412178845003831	0.004819457198008281	0.03370036931548706
Non-DV	Non-DV	GstD1	FBgn0001149	0.2556687220459119	0.07591562869286997	0.03723921527363171	0.22102271528816503	0.06860940568596353	0.3655916639525655
Non-DV	Non-DV	GstD2	FBgn0010038	0	0.006956059095346016	0	0	0	0
Non-DV	Non-DV	GstE1	FBgn0034335	0.7084415666054108	1.1814830630169872	1.1205728312754788	0.9915956814249799	1.3192528053033135	0.3823571531969369
Non-DV	Non-DV	GstE11	FBgn0034354	0.2667968957273369	0.12003702561486028	0.19584717212348934	0.14426163711660284	0.25236006843275466	0.09998706701262157
Non-DV	Non-DV	GstE12	FBgn0027590	0.3222269664338569	0.3910903658233542	0.39431941108993457	0.5750064577835142	0.5144967457027332	0.746726863940547
Non-DV	Non-DV	GstE3	FBgn0063497	0.0219475621496216	0.030003253626526612	0.018777493805908187	0.056813181569974225	0.017046357023344103	0.06198315161506079
Non-DV	Non-DV	GstE6	FBgn0063494	0.026676981247164746	0.05777915116952539	0.009206716671163078	0.03955450300153035	0.01020829950785494	0.02190397116311011
Non-DV	Non-DV	GstS1	FBgn0010226	1.0174354281655935	1.9883188072930613	1.7425718990762742	0.6984241712197642	2.2570990073653165	0.7049386386953272
Non-DV	Non-DV	GstT1	FBgn0050000	0.5156699047392461	0.6355398139778954	0.765911244490815	0.39546389281902317	0.7655987002758042	0.3840113378342434
Non-DV	Non-DV	GstT4	FBgn0030484	0.05780586921718485	0.035683995512995226	0.05877202157096141	0.02832851920575849	0.1764407926154109	0.08251319156292447
Non-DV	Non-DV	Gtp-bp	FBgn0010391	0.7298949840061172	0.23211807213668242	0.09492026890528775	0.5304474568732603	0.18040392247810488	0.4167034090885446
Non-DV	Non-DV	gwl	FBgn0260399	0.5237629018640056	0.48184106561633677	0.5133733501556131	0.9344068416584116	0.42002094280693336	0.7099368154605976
Non-DV	Non-DV	H15	FBgn0016660	0.023863825045628447	0.0080241569655194675	0.017144152768075363	0.07915129558852747	0.013801789594259543	0.034457396774606186
Non-DV	Non-DV	haf	FBgn0261509	0.6085291453790289	0.022509024042973332	0.12000856164615849	0.1568353810732496	0.012356673226208781	0.016527699164971935
Non-DV	Non-DV	halo	FBgn0001174	6.828547669659471	10.116140001928606	7.8356111202950585	7.437421616667973	2.6704694480135736	4.057562034984892
Non-DV	Non-DV	ham	FBgn0045852	0.19975428598926495	0.010687054105648616	0.012914065196843254	0.3625772398972031	0.4402065477613532	0.17070576443656058
Non-DV	Non-DV	Hayan	FBgn0030925	0	0.002779688004093959	0	0.01455376706301684	0	0.020643280762531895
Non-DV	Non-DV	hdc	FBgn0010113	37.72268235347428	8.147873918350907	6.30420069590218	51.74729349057555	3.74475878153256	4.784638251476297
Non-DV	Non-DV	heph	FBgn0011224	10.404211567565389	3.3443249579160503	2.5574576944616316	15.992482493877853	0.857665985673093	1.1064578688549653
Non-DV	Non-DV	Hers	FBgn0052529	1.202169623285803	0.29275702661372066	0.34412528195299846	2.6926266219021606	0.3280751194992334	0.8793501342610625
Non-DV	Non-DV	Hex-A	FBgn0001186	0.37721564910402383	0.0995086986090257	0.08517887726524488	0.8862250308685038	0.05805641335854325	0.7152990770026538
Non-DV	Non-DV	Hey	FBgn0027788	0.07599730115218785	7.363320676732609e-4	0.007732000968843594	1.6520427342788355	0.002593639727320134	0.12576322704160134
Non-DV	Non-DV	Hf	FBgn0014000	0	0	0	0	0	0.011049763240989907
Non-DV	Non-DV	HGTX	FBgn0040318	0.18066761434753456	0.016491024030260527	0.20543532775078566	0.9349577306991689	2.556729487159072e-4	0.03042215257144863
Non-DV	Non-DV	HHEX	FBgn0038852	0.012665702442376461	0.006610128108627422	0.0013015277057945051	0.018464767255940484	0.007107541300160261	0.00913286754933675
Non-DV	Non-DV	hid	FBgn0003997	4.653526276522252	1.972136145950166	1.395156933960355	0.7712369234534087	2.679207082675396	2.9218871998932356
Non-DV	Non-DV	hig	FBgn0010114	0.7421559274561181	0.1133618591045188	0.1610856487630645	1.464535206507817	0.0183717152830398	0.24831702295330377
Non-DV	Non-DV	HIP	FBgn0260484	0.2696945706622062	0.23569496589919467	0.25401001503536424	0.30831247920842814	0.19563126608080128	0.1691190135937567
Non-DV	Non-DV	HIP-R	FBgn0029676	0.606776987245401	0.9046288452043877	0.5790389496747093	0.7760052448319511	0.6993674459238058	0.48526466745701646
Non-DV	Non-DV	His2Av	FBgn0001197	41.533916334635784	38.889103887319266	42.92926523114811	45.5448908930832	43.948962098798454	54.936828711975636
Non-DV	Non-DV	His3.3A	FBgn0014857	35.28974472118836	24.83101532349269	32.29487796120119	61.47415136639725	33.85125735323854	44.07544767079605
Non-DV	Non-DV	His4r	FBgn0013981	60.36931210305861	54.67171204122662	61.73260903720375	55.45705812100564	58.77446717874874	60.62546672987152
Non-DV	Non-DV	HisRS	FBgn0027087	0.40974092191622224	0.7446312117283888	0.4820333571601101	0.5937525828069461	0.5981479903649463	0.46076730408067246
Non-DV	Non-DV	Hk	FBgn0263220	0.09227568650638893	0.01577971339430072	0.01587570748501089	0.6068648833768869	0.06435675949982117	0.00898354204345874
Non-DV	Non-DV	HLH3B	FBgn0011276	0	0	0.0013119462733229316	0.1278461218030515	0	0
Non-DV	Non-DV	HmgD	FBgn0004362	123.65758294318718	76.30632232577626	106.35990843211398	190.80369466179104	143.63675200105789	154.74220206966427
Non-DV	Non-DV	HmgZ	FBgn0010228	29.110626738791606	13.920346592694175	16.74986684336159	43.1208663869609	28.422536263599454	50.740317039468486
Non-DV	Non-DV	Hml	FBgn0029167	0.02695417190992255	0.002873083157349323	0.0028622212791289225	0	0	0
Non-DV	Non-DV	Hn	FBgn0001208	0.008969414521222666	0.0019153978463274058	0.0012652484351126198	0	0.015556497540858777	0.007029762620482846
Non-DV	Non-DV	HnRNP-K	FBgn0267791	7.710908645210119	6.6603868175822285	9.558385522858428	9.877885576048389	6.031449222514836	6.706834014301525
Non-DV	Non-DV	HP1D3csd	FBgn0030994	0.0015404137204443258	0	0.003212311414945195	0	0.0036783816527271246	0
Non-DV	Non-DV	Hr4	FBgn0264562	1.137973786957594	0.057516976087531195	0.10039467817843165	3.0840739910563277	0.07212975255947197	2.483771918540549
Non-DV	Non-DV	hrg	FBgn0015949	3.9192747680742075	4.022025341608051	2.9356406788213687	4.425390829506137	2.4502746778420423	2.7162789296064047
Non-DV	Non-DV	Hs3st-A	FBgn0053147	0.27741184373914435	0.036660577157723175	0.017825432584132397	2.0055946481376505	0.5295372490677924	0.048507139205607196
Non-DV	Non-DV	Hsc70-3	FBgn0001218	7.20201652302326	4.040934020285287	2.753699061137511	6.018486719213763	2.4684985142350637	3.409153773528296
Non-DV	Non-DV	Hsc70-4	FBgn0266599	97.75647330788222	124.82886210494468	154.01687727406602	94.72928834911656	164.970489080905	99.54866770505853
Non-DV	Non-DV	Hsp23	FBgn0001224	0.6745623089604607	0.6438165483963114	0.6281330366683363	3.1640052275263937	1.0586601537226323	0.6860584795011713
Non-DV	Non-DV	Hsp26	FBgn0001225	0.12527969389003243	0.1248855078344807	0.16646412273594724	0.3556554995712898	0.15804641398300845	0.12803743177956672
Non-DV	Non-DV	Hsp27	FBgn0001226	1.5043126142560563	0.9048353092011947	1.1775398169192073	5.903453269999329	0.9114133019016486	1.37451249938569
Non-DV	Non-DV	Hsp60A	FBgn0015245	0.41436788092582816	0.1934822259404321	0.17625229064538048	0.3610791256656948	0.1862282397839247	1.867487204154042
Non-DV	Non-DV	Hsp67Ba	FBgn0001227	0.02416356833871066	0.03997719517044	0.03449304086808903	0.36224737320855194	0.06065930334937517	0
Non-DV	Non-DV	Hsp67Bc	FBgn0001229	0.12606489242275803	0.0019728729393001937	0.004914695003223114	1.0099391654090717	0.037966562176881255	0.08665933632127637
Non-DV	Non-DV	Hsp83	FBgn0001233	2.955063579300859	1.5633380060607005	2.7949374163802325	8.285072437185095	2.5263018671683444	3.623594241512601
Non-DV	Non-DV	hth	FBgn0001235	125.37784023066216	172.3006588372061	204.91577967698626	83.89768942412785	95.36016644716425	130.68353809211575
Non-DV	Non-DV	hui	FBgn0033968	9.403320509820703e-4	0.002199207430409489	0	0	0.005381958424030869	0.004810045020876759
Non-DV	Non-DV	IA-2	FBgn0031294	2.7184835819009097	0.13143645720449543	0.059086103259554656	15.706867256398459	0.05361889649353671	0.05447574324498277
Non-DV	Non-DV	ich	FBgn0286204	0.30475186597935944	1.789894816241061	1.3009905218563644	0.15254647170861252	0.806951738779978	0.29966265125992175
Non-DV	Non-DV	icln	FBgn0029079	0.7111130171796707	0.6456687247888687	0.717626344942151	0.6021576642322309	0.5569182302205838	0.554199204841844
Non-DV	Non-DV	Idgf4	FBgn0026415	1.03425202377439	2.7668151163457853	2.9112267960645424	0.9550384160895807	4.243732142723056	0.8137156975150726
Non-DV	Non-DV	Idgf6	FBgn0013763	4.437812238778444	5.58512354718448	8.150590285858351	3.0525337004736777	8.861230851766207	3.827727413784646
Non-DV	Non-DV	Idh	FBgn0001248	0.1724831114769776	0.11679303012636015	0.10042585183067948	0.6293817013969628	0.09242803679036306	0.18728051320303735
Non-DV	Non-DV	Ih	FBgn0263397	0.545097571287419	0.3507129533180756	0.11203581598283277	3.7354096530437206	0.032322612896666145	0.04989101668364851
Non-DV	Non-DV	Ilp4	FBgn0044049	4.609452466257586	3.897661464695048	6.4560985770285795	4.830462968929083	88.94987698032583	30.444002123773796
Non-DV	Non-DV	IM14	FBgn0067905	0.01002436204782733	0.015255647056771125	0.02935705712781043	0.045116374779798005	0.06388447529081406	0.0395513886796653
Non-DV	Non-DV	Imp	FBgn0285926	64.00400912146063	30.98681366900684	49.29630909939134	135.63038738851162	33.53061819460696	56.14521115819383
Non-DV	Non-DV	ImpE1	FBgn0001253	0.22310783069725365	0.01940199038710722	0.04097543817422373	0.24640807464327763	0.016133542158875885	0.05956150663381229
Non-DV	Non-DV	ImpL1	FBgn0001256	0.09579092693116231	0.02113294441167401	0.03261275863810255	1.986934390937617	0.03562508483585501	0.05908460303834247
Non-DV	Non-DV	ImpL2	FBgn0001257	33.247339620032754	12.40259420042363	81.45301197584932	5.4403607392381055	2.862307164541379	12.411076505553542
Non-DV	Non-DV	inaE	FBgn0261244	0.24876491191763173	0.03040132920876771	0.020917147768311203	2.4631303156535225	0.012720703826593665	0.12912324793401717
Non-DV	Non-DV	Inos	FBgn0025885	0.1262246888991753	0.14093115317788052	0.103478428097535	0.09394684372244072	0.16940176213950592	0.07884523836561753
Non-DV	Non-DV	insb	FBgn0034224	0.9655843850219064	0.18785605236142747	1.0875455202515907	15.321520233415267	0.36688419557862	1.0061140501235846
Non-DV	Non-DV	insc	FBgn0011674	0.1917569954777737	0.09220798289116615	0.22974203208473926	1.8425481753333597	0.11907779571817491	0.35618226721089846
Non-DV	Non-DV	insv	FBgn0031434	3.4867994198920673	5.025161561323163	4.876915695620324	4.938593435556863	4.037097833919136	1.9806874368513188
Non-DV	Non-DV	Invadolysin	FBgn0086359	0.3973043408543398	0.25420168483819344	0.42869947424568045	0.7288958322661977	0.18793238780002328	0.25146271961870775
Non-DV	Non-DV	Irc	FBgn0038465	0.04578606381956856	0.011140821146019938	0	0.07045442035361717	0.0063743956044246385	0.024601815927042338
Non-DV	Non-DV	Jabba	FBgn0259682	0.1458932123835314	0.13073360378511445	0.20703552478077591	0.07663993160469221	0.1452939233124768	0.20401413558737141
Non-DV	Non-DV	Jafrac1	FBgn0040309	0.25177527289609675	0.5060646553635519	0.3175770009460801	0.5561886308952253	0.3534448759060546	0.13367941118202478
Non-DV	Non-DV	jbug	FBgn0028371	4.914884985583595	6.271256959288562	5.065357735587117	1.026014799987143	0.609943393448785	0.7869903003264749
Non-DV	Non-DV	jdp	FBgn0027654	0.04985904696026799	0.06954034408327432	0.07601553432307807	0.5783737831062143	0.07748719380478133	0.03130013257397635
Non-DV	Non-DV	jeb	FBgn0086677	0.8245255712612518	0.2425597012708765	0.5560290592092106	2.259542539884666	0.7087672902065613	7.95958302478812
Non-DV	Non-DV	jhamt	FBgn0028841	0.02430303232428588	0	0	0.014868648002575074	0	0.3099649753844532
Non-DV	Non-DV	Jheh3	FBgn0034406	0.03540802187365471	0.020691303830727596	0.008667533198877045	0.059293852896537214	0.004467735764037047	0
Non-DV	Non-DV	jigr1	FBgn0039350	10.815111522497768	5.849049397303498	11.390241159698196	9.864220366145984	3.962064529173618	5.406345661803596
Non-DV	Non-DV	jp	FBgn0032129	0.15673714575478936	0.008116234292549866	0.01805186490552904	0.17594469252758377	0.007544894202758311	0.7157082608223291
Non-DV	Non-DV	jv	FBgn0263973	0.00645555867560231	6.960108248472135e-4	0	0.05189956801799367	0	0
Non-DV	Non-DV	Karl	FBgn0030334	0.036333756135428746	0.010986155400072967	0.006812404856810665	0.0073636366389574145	0.00843553330976631	0.044555613645130256
Non-DV	Non-DV	kay	FBgn0001297	0.5959855482496964	3.176144100044695	0.2188443248221685	0.24778719757283196	0.17732048095930128	0.35094128515633444
Non-DV	Non-DV	Kaz-m1	FBgn0002578	0.07371815893799304	0.012544488165321797	0.010292989550147503	0.06431423707998019	0.027967629277216792	0.06347473205896104
Non-DV	Non-DV	Kdm4B	FBgn0053182	0.19614495249153074	0.14377806964304954	0.17616115161933052	0.6894904673207277	0.100895421264055	0.2570107088237459
Non-DV	Non-DV	kek1	FBgn0015399	1.1976296842839866	0.030152939744390414	0.05470487579640412	5.359202864941499	0.047764180872297245	0.09145260377287451
Non-DV	Non-DV	kek2	FBgn0015400	0.4119479634247098	0.1084111532421945	0.045141761317422625	2.160770703641792	0.01700495237725628	0.20843039091264146
Non-DV	Non-DV	ken	FBgn0011236	0.5010562097201915	0.7242168188446041	0.6988760440298221	0.3007451261381095	0.47240013922467045	0.21203670942733663
Non-DV	Non-DV	kirre	FBgn0028369	0.3218409365741146	0.30313165606433307	0.045640364138975	0.7186918726722569	0.20143048617684683	8.268255073930066
Non-DV	Non-DV	klg	FBgn0017590	1.7097681775547855	1.22190949907578	0.26980422584879404	12.14285272220587	0.44846035713045523	1.1247607505442954
Non-DV	Non-DV	klu	FBgn0013469	2.7196879164590326	0.5764735338762753	0.20702002666039296	5.717017230554127	0.11663648105158056	0.22758598008388709
Non-DV	Non-DV	kn	FBgn0001319	1.0163913218380953	0.12700224364009763	1.599725276219451	2.8659718899195963	0.20673196156794954	2.28089599896223
Non-DV	Non-DV	knk	FBgn0001321	0.10698993499287224	0.013450197521186579	0	0.08280520342436669	0.004211794648427756	0.017452022842634144
Non-DV	Non-DV	knrl	FBgn0001323	3.2051564078261072	0.8255620268180771	1.7467644221962826	1.0206052869851068	2.0637803490447104	0.28513331494048655
Non-DV	Non-DV	kon	FBgn0032683	0.19097502616205603	0.11987051903186631	0.06832695839983634	0.4004772016075729	0.21757951917580037	4.876025348428986
Non-DV	Non-DV	Kr	FBgn0001325	2.588843492076971	3.4715865540301887	3.9371179633076383	6.8566887740834455	2.7143330688203884	1.9366835098278616
Non-DV	Non-DV	krimp	FBgn0034098	0.025101795664140888	0.019632371505115015	0.0476894314878869	0.007329076633652228	0.04545932238354069	0.028569144121127932
Non-DV	Non-DV	kst	FBgn0004167	0.8436160814085181	0.3416573686717829	0.39043244157771956	0.6996496779446938	0.25639661583448164	2.645142952238096
Non-DV	Non-DV	kuk	FBgn0038476	40.38888938045942	65.25928637656608	51.357424342243306	44.57041940787214	57.90254485300085	33.994056415564486
Non-DV	Non-DV	Kul	FBgn0039688	0.3633108476327767	0.0702030889221199	0.04949571655545017	0.47298941847639625	0.03171468593963825	0.031734853104671154
Non-DV	Non-DV	kune	FBgn0033032	3.99862007406017	1.4157023051902105	1.8582935110625731	2.637935284327825	0.9360929806830253	1.1966967174512282
Non-DV	Non-DV	l(1)G0289	FBgn0028331	1.7294152567092937	2.7000545491075925	2.4705198694040957	1.7066422876927765	3.327477240513198	1.1223714712418973
Non-DV	Non-DV	l(1)G0320	FBgn0028327	3.191935659767882	1.46252163713737	1.6599977483789072	2.9078877079048326	1.2121986182776283	2.244085637351693
Non-DV	Non-DV	l(2)01289	FBgn0010482	0.037603714766947176	0.01098633482710824	0.010938332863828091	0.009669351142914305	0.009986117632084917	0.8232739591698509
Non-DV	Non-DV	l(2)34Fc	FBgn0261534	0	0	0.0014292543892758679	0.003230922578165413	0	0.00806400428132073
Non-DV	Non-DV	l(2)37Cc	FBgn0002031	0.7869252543298335	0.46174911229141613	0.49377257958873216	0.7247657741731269	0.50020578982916	2.2470654094305806
Non-DV	Non-DV	l(3)02640	FBgn0010786	0.29853552876469597	0.12692094725501557	0.11394663113908374	0.3752620252603977	0.11098792613574691	0.6580663745379405
Non-DV	Non-DV	lab	FBgn0002522	0.09240781748061962	0.021234326832264137	0.1469317337990575	0.10816935378620932	0.034199970276917326	0.011383682292991984
Non-DV	Non-DV	Lac	FBgn0010238	12.295145683649562	20.401922007079374	17.074394491639463	5.519780204195086	1.3843877141772853	2.1186128152253865
Non-DV	Non-DV	lama	FBgn0016031	1.0558067620516156	0.2935394924893268	0.6767872723265052	0.2996148476126119	0.28856813293482103	0.4099348231078984
Non-DV	Non-DV	lambdaTry	FBgn0043470	0	0	0	0	0	0
Non-DV	Non-DV	LamC	FBgn0010397	0.12045542189327033	0.009148619880996682	0.019886081200259073	0.15573016254490096	0.016276917294960166	0.14026143171929878
Non-DV	Non-DV	LanA	FBgn0002526	4.055028295327336	1.1947153517759088	0.733521584754516	1.401154627954978	1.2279766033945156	12.19471231308399
Non-DV	Non-DV	LanB1	FBgn0261800	5.405223780153031	2.3912615222703533	2.4527557509843945	2.44612422811539	2.707647627695139	13.835016243315582
Non-DV	Non-DV	LAPyn	FBgn0034602	0.06294132673148917	0.45954987679376597	0.032788057145458724	0.09552088709773424	0.06366306784703385	0.1826556406925047
Non-DV	Non-DV	lbk	FBgn0034083	3.5638053975164175	0.8411295017484843	4.036064121457178	2.440577131634425	2.435244635796005	2.9486834830047797
Non-DV	Non-DV	lbl	FBgn0008651	0.01605330652777178	0	0.0026876826609436113	0.07050115984194667	0	0.005016711481305188
Non-DV	Non-DV	lbm	FBgn0016032	0.32942739160534873	0.0029147930209038244	2.8086712638627034e-4	2.4777006961093817	0.006565174529470243	0.23502355613199608
Non-DV	Non-DV	Lcp4	FBgn0002535	0.0014280430484629872	0	0	0	0.0016066695737589698	0.009113236775148345
Non-DV	Non-DV	Lcp65Ag2	FBgn0020637	0.0035531929852988782	0.048011530084551085	0.01064296549769649	0	0	0.0037980597425939307
Non-DV	Non-DV	Ldh	FBgn0001258	0.4313952785317976	0.08770756890883151	0.1342226031544664	2.4158330128450234	0.18757148003555466	6.310596086991058
Non-DV	Non-DV	Lfg	FBgn0025692	0.10922956646141012	0.03340443646088896	0.03269573873089528	0.04862050881329345	0.010693320515064539	0.04925859056946551
Non-DV	Non-DV	Lgr1	FBgn0016650	0.022361110585828972	0.016274302193552193	0	0	2.556729487159072e-4	0
Non-DV	Non-DV	lic	FBgn0261524	0.6390418350883541	0.7007780683928978	0.5076600321760362	0.8299426199703323	0.4626108095440991	0.6283382148559348
Non-DV	Non-DV	Lim1	FBgn0026411	1.0622572875546146	0.021945320265528746	0.4400637751062417	3.4832694584459336	0.276624679051694	0.2797104135526873
Non-DV	Non-DV	Lim3	FBgn0002023	0.07082041989523634	0.01009036611473756	0.026261992900761838	1.4753928331580444	0	0.025305216752789947
Non-DV	Non-DV	lin-28	FBgn0035626	0.5775866287947163	0.15470464123997688	0.16886098434392427	3.999403939598069	0.26406408151972605	0.953311600500809
Non-DV	Non-DV	link	FBgn0033855	28.703278774749094	25.544369441377583	43.22055222836153	15.169456003685296	33.585447223308535	5.575406486320992
Non-DV	Non-DV	Lip1	FBgn0023496	0	0	0.005218225875276027	0	0.008032443436784088	0
Non-DV	Non-DV	Liprin-gamma	FBgn0034720	0.6382557184186911	0.02763608243924481	0.02946829713084261	4.565577074870836	0.0574310473489145	0.14580173497530416
Non-DV	Non-DV	Lmpt	FBgn0261565	0.22950359087519084	0.3049986083172294	0.003111114947390289	0.22959499745497278	0.006702262522224892	0.5921596521955207
Non-DV	Non-DV	Lmx1a	FBgn0052105	0.16862192395600575	0	0	0.4845326858973364	0	0.04606724303360714
Non-DV	Non-DV	lok	FBgn0019686	1.3309445135297353	1.6204033569201475	1.9436828208173704	1.280183490393095	0.8745324374510025	1.03530783565582
Non-DV	Non-DV	lola	FBgn0283521	37.36733003011881	31.691261438461307	34.43080766676498	125.16406448308337	22.231426702150713	33.79799190972923
Non-DV	Non-DV	LpR2	FBgn0051092	0.25718288265658396	0.1404993172131655	0.08557469351436968	0.6367061411990166	0.10320788085426007	0.1029889976434728
Non-DV	Non-DV	Lrt	FBgn0034540	0.675644349054388	0.7610146729139791	0.843152484186705	0.40138057610404976	0.054138020970846745	0.10824941785704363
Non-DV	Non-DV	Lsd-2	FBgn0030608	0.136610638141527	0.09036668816493482	0.060586464766917154	0.31653759134207593	0.018603105023397595	0.5404899772636286
Non-DV	Non-DV	luna	FBgn0040765	8.279586091286498	2.1579881597461457	2.700962771378852	7.392735593181613	3.1964863807376513	6.433959339580182
Non-DV	Non-DV	lwr	FBgn0010602	5.550162216737197	6.548337779869593	6.6144009846936616	5.657236537978918	7.00590883390689	4.8511684475372014
Non-DV	Non-DV	LysRS	FBgn0027084	1.1510684580304684	2.220655959459072	1.559251169038338	1.2734389649788767	1.6334594380604812	1.1813434604058308
Non-DV	Non-DV	m	FBgn0002577	0.024978845980527943	0.00797179627053242	0.005893536966981016	0	0.005406629363264394	0.03802278288697497
Non-DV	Non-DV	mab-21	FBgn0029003	0.6676823626107098	0.018561050555963805	0.08418362396731752	1.491920664218829	0.007858541706395118	0.05652427978821439
Non-DV	Non-DV	mAChR-A	FBgn0000037	0.1853244743532198	0.014935880468467751	0.006490627461867405	1.0116226445275764	0.016857450985853176	0
Non-DV	Non-DV	mahe	FBgn0029979	3.35451470518657	1.7327163866131738	2.1871407846363735	6.974822052488747	1.6709243500054587	4.445109930114833
Non-DV	Non-DV	Mal-A5	FBgn0050359	0.43392266917185696	0.9187098338370984	1.1237077499538575	0.3682532776114367	1.5079440142423466	0.4395612742361152
Non-DV	Non-DV	Marf1	FBgn0039972	0.08898202008566043	0.15788564084932605	0.12512974144991634	0.2286496925466603	0.09024840486950429	0.10592195582776935
Non-DV	Non-DV	mas	FBgn0011653	0.12361500254258664	0.2866891405051423	0.18647070346074143	0.3331353636732527	0.06624416997323648	0.03192438829972732
Non-DV	Non-DV	mbl	FBgn0265487	2.8051350991871074	0.5864997480497502	0.08662470570906514	12.794361610960555	0.12594260291546758	17.25789859130693
Non-DV	Non-DV	Mcad	FBgn0035811	2.413983489331413	4.006657128441966	3.879764896453179	2.206145321249205	4.866043233720028	2.0036995773702726
Non-DV	Non-DV	Mcm5	FBgn0017577	2.7183086901518294	2.0463074152529477	3.086839083424835	3.002197075468968	2.877834443691989	1.9035335348313478
Non-DV	Non-DV	Mcr	FBgn0267488	4.055728323224916	1.1363968950450363	1.1868671649764768	1.0479040631106118	0.4329168459990185	0.9298032938195219
Non-DV	Non-DV	Mct1	FBgn0023549	0.009645564835461272	0	0	0	0.001822780946686655	0.035433319662017994
Non-DV	Non-DV	Mdh1	FBgn0262782	0.8582671621013933	0.9393033631677632	0.8011760487734361	1.150561149065767	0.669217771518754	0.9898752441995706
Non-DV	Non-DV	Mdh2	FBgn0262559	0.06151395368434164	0.06658327079214933	0.023909798058353013	0.5980246924544149	0.045557411138244984	0.13160898551263214
Non-DV	Non-DV	me31B	FBgn0004419	6.398625378213954	7.447584477250497	8.13316396052982	7.001965345919864	9.128552864351256	6.084663816299262
Non-DV	Non-DV	MED26	FBgn0039923	7.34523810081016	5.866986776080382	5.960872407144448	10.488417486268773	5.141620065792708	6.900490762842031
Non-DV	Non-DV	mei-P26	FBgn0026206	4.133269900332204	1.1406980406885152	1.3650377091173564	16.620073572752144	1.550937380809104	5.024719799719828
Non-DV	Non-DV	Men	FBgn0002719	0.1331531682500501	0.04571166032427558	0.0684935487979364	0.9224894325096524	0.04959528699551978	0.07546137231736723
Non-DV	Non-DV	Men-b	FBgn0029155	0.04878616538470093	0.031159946367357933	0.0036310288022631523	0.41081472569443717	0.0014880192603376283	0
Non-DV	Non-DV	meru	FBgn0052150	0.43038912658403355	0.027567824256794705	0.06070934289293981	0.34488635630491443	0.0027376211415265457	0.03189911002712549
Non-DV	Non-DV	Mes4	FBgn0034726	0.8570267647531292	0.8473907429055901	0.8007590177470119	1.0567297001529148	3.8158255603825686	0.865180941496142
Non-DV	Non-DV	MESR3	FBgn0032694	0.14841633698499795	0.38150585993607355	0.5778520869636968	0.11764180402679071	0.26569481835248	0.15512647052152886
Non-DV	Non-DV	mew	FBgn0004456	2.6243499900286222	4.9410716461560265	2.9641239992088777	1.3378480204511645	0.28159082016122444	1.4404726814989945
Non-DV	Non-DV	mex1	FBgn0004228	0.10259676147980329	0.02158576204421738	0.08468722173362978	0.07663361156343224	0.02190041929840019	0.03725812726147876
Non-DV	Non-DV	mey	FBgn0039851	0.046684760873138276	0.025701668928670894	0.03971828548604677	0.05433015478712615	0.007476062248414817	0.040224381339185995
Non-DV	Non-DV	Mf	FBgn0038294	0.027101744263219076	0.0036176044735636683	0.026704296889936478	0.0032024068999217557	0.00448416565274895	1.262470074822301
Non-DV	Non-DV	MFS14	FBgn0010651	1.3223877970674942	8.696266113168242	1.3258196207660595	0.4441580447934044	1.709374327893804	2.0701592300692306
Non-DV	Non-DV	MFS3	FBgn0031307	0.21558651638709875	0.10382192335251306	0.015111406175703286	0.24909251673704216	0.0056376656508452675	0.5051517668629465
Non-DV	Non-DV	MFS9	FBgn0038799	0	0.005390520722844155	0	0	0.0011844811408028523	0
Non-DV	Non-DV	mge	FBgn0035473	0.5459106022128664	0.1231644878753398	0.270566281175188	0.7033919996876496	0.20230827180610966	1.2841363193695896
Non-DV	Non-DV	mgl	FBgn0261260	9.52044744242079	7.444218421575171	5.505626727789316	2.520052168766999	0.6302686404108466	1.010995722337149
Non-DV	Non-DV	Mgstl	FBgn0025814	1.5282382269536343	3.2326392401736754	2.939886508461905	0.9472440966469103	4.0445400472691855	0.7298173269522851
Non-DV	Non-DV	Mhc	FBgn0264695	1.3147738888353506	0.22433152728935324	0.014727136897478241	0.11519614778869625	0.01546462332286917	10.717501333978985
Non-DV	Non-DV	MICAL-like	FBgn0036333	0.08642296285850302	0.02747146378955967	0.02232100951840542	0.08252070826497279	0.014543942919626822	0.11593465366582889
Non-DV	Non-DV	Mid1	FBgn0053988	1.2494255112323345	0.04003643012602452	0.14789514236521215	8.245496105920202	0.7183863375297563	0.6117967868718368
Non-DV	Non-DV	mim	FBgn0053558	0.48793875058719044	0.06793396950566163	0.3246089869247916	1.4078902518417784	0.19804354670259913	0.26908761032803424
Non-DV	Non-DV	mino	FBgn0027579	0.27371972553168783	0.811323755274593	0.37371593989786767	0.4111955503233879	0.5416660605624802	0.2590444151524815
Non-DV	Non-DV	miple1	FBgn0027111	1.5026539527198555	0.45493099835122763	0.3827209294584739	5.265874198985998	0.42437174221660884	2.148890571846353
Non-DV	Non-DV	miple2	FBgn0029002	3.9472152524095336	1.6460086266974023	1.9520713998091588	1.8666801846544485	2.3866304991089824	8.079129019499788
Non-DV	Non-DV	Mipp1	FBgn0026061	4.052622268771475	4.114128603859939	3.423748828758654	1.7969298046279871	1.46569588899526	1.1202470497441834
Non-DV	Non-DV	mira	FBgn0021776	5.519579526307791	9.136400998435956	11.85198920308043	17.230198328393488	3.96758280485118	4.064738152148398
Non-DV	Non-DV	mirr	FBgn0014343	8.809195677217081	15.181161939040622	5.291082035394315	9.787396334128225	2.5824585848691477	3.1382305032988653
Non-DV	Non-DV	Mitf	FBgn0263112	0.09300227569272891	0.05046571318838293	0.03537088452284976	0.07821707989890307	0.04746626127697986	0.14905364338594213
Non-DV	Non-DV	Mkp3	FBgn0036844	2.5812342624441444	3.2389330690972655	3.372851883758099	1.7588251078334776	1.539584570248992	1.7785313552194126
Non-DV	Non-DV	Mlc1	FBgn0002772	0.2714952869695568	0.10570162923918536	0	0.045790766977695053	0.015332346881889553	3.7697808620384965
Non-DV	Non-DV	Mlc2	FBgn0002773	2.410905433129978	0.29184744874099444	0.045649844056005306	0.29033426913167854	0.09004256234579311	27.56879838186884
Non-DV	Non-DV	mld	FBgn0263490	0.6872943827965069	0.29519085565857345	0.22325169206368178	0.6971221363650996	0.24950281683284978	0.5172335408503417
Non-DV	Non-DV	Mlp60A	FBgn0259209	1.7208725956704458	0.10746670040112014	0.04986711919916618	0.2724455337062861	0.009869243788733202	15.021326742140344
Non-DV	Non-DV	Mlp84B	FBgn0014863	0.6209034753053685	0.2732229511345294	0.28915589570820616	0.3191164818410015	0.18312351075562538	1.4806103838986833
Non-DV	Non-DV	mmd	FBgn0259110	0.690084349209507	0.02722289241387093	0.03802709668760176	5.018711260692961	0.021658006629188195	0.12948567846683356
Non-DV	Non-DV	mnd	FBgn0002778	0.42482322358377944	1.1604196430649338	0.3425674530519722	0.5254217696710395	0.16370738407081778	0.4119761806348886
Non-DV	Non-DV	Mnn1	FBgn0031885	1.8580456537481131	0.8462432673648002	0.8035287918137861	0.959275811728298	0.5838312871757391	1.381818430644339
Non-DV	Non-DV	Mnt	FBgn0023215	0.4066297890632616	0.12473329381003401	0.20249981458581232	1.4470137426037426	0.08427883696088198	0.3574311180783413
Non-DV	Non-DV	Mob2	FBgn0259481	2.5092278577063087	0.8478890420254487	2.219019891109107	2.467577500875534	0.8293075814087755	1.1880495638418676
Non-DV	Non-DV	Moe	FBgn0011661	2.192531194524701	1.0755684911994312	1.129584882552771	2.562375999752253	0.8927909074355062	1.2466217236514412
Non-DV	Non-DV	mol	FBgn0086711	0.009723188197854149	0.020851145784810367	0.019942095093549862	0.06368805648114396	0.015816267865387736	0.04124852749212696
Non-DV	Non-DV	moody	FBgn0025631	0.09745579627525258	0.010240267603073668	0.014178760790021339	0.14645835465447551	0.02352922466631673	0.15005172992134844
Non-DV	Non-DV	moon	FBgn0030373	0.5981485908985349	1.0629652026603789	1.0006304739754919	0.6536436127320194	1.2486723265656532	0.3467391933320778
Non-DV	Non-DV	mrj	FBgn0034091	1.069426207491957	1.6664648350370725	1.1558805218581174	1.7007941683849088	1.4318590517980128	0.6766091337267691
Non-DV	Non-DV	mRpS23	FBgn0260407	0.32711735527546876	0.30204770310131385	0.1552662508028862	0.32149496687026646	0.25843370872036403	0.6494390479920006
Non-DV	Non-DV	msi	FBgn0011666	4.386559301732276	3.1127489680119784	4.281342807283846	15.314096838826481	1.4581001353322167	1.4467989681943665
Non-DV	Non-DV	msk	FBgn0026252	1.2207598370653494	1.2428265429912018	1.2928898820507762	1.1391308891829302	1.2604322477400822	1.944538278150833
Non-DV	Non-DV	Msp300	FBgn0261836	2.486285881394128	0.5891799052231185	0.5877711135095217	10.052443906500715	0.41768589163839936	5.131175605364225
Non-DV	Non-DV	mspo	FBgn0020269	0.31851281249860186	0.007910143306524486	0.044065832814259354	2.093650760776255	0.030041154005432093	0.39247807061416395
Non-DV	Non-DV	Msr-110	FBgn0015766	0.3178294609272608	0.0526633843386288	0.08250312831007638	0.23189058796667414	8.584148479054232e-4	0.02310948144611947
Non-DV	Non-DV	mtd	FBgn0013576	2.1604193176731346	4.744708487440177	1.5969512126112526	2.3349728158526184	1.9220136539316999	2.0981058153186076
Non-DV	Non-DV	mtgo	FBgn0259735	3.484718664910894	1.5188056843632327	1.9664906127710038	2.8818476518867837	0.9810750430729593	1.7829111934862047
Non-DV	Non-DV	mthl1	FBgn0030766	1.2065158577585864	1.1103606658992557	0.9134894959682763	2.56681100027995	3.1639379465344186	1.1477370370392406
Non-DV	Non-DV	mthl5	FBgn0037960	0.40504668161091695	0.1807045124716429	0.22534911479353295	0.24418998470248734	0.027819605722445934	0.2548632809948348
Non-DV	Non-DV	mthl9	FBgn0035131	0	0	0	0	0	0.0014728452796558807
Non-DV	Non-DV	mtm	FBgn0025742	0.6647366991641686	0.14979781169924655	0.2992406414325011	0.6007707672213687	0.1558262631000994	0.590963246489852
Non-DV	Non-DV	MtnA	FBgn0002868	0.4205086953468341	0.23552336908664345	0.2915002549942595	0.7389416715863308	0.27285274360631834	0.3875185153615142
Non-DV	Non-DV	Mtpbeta	FBgn0025352	0.11744928542672618	0.21119784399350255	0.15021913538377688	0.21954139997036284	0.08941680281631582	0.29420341955390406
Non-DV	Non-DV	mtrm	FBgn0010431	0.08429761971032998	0.04057550731426124	0.07378196233931468	0.07040376175548747	0.04802077212562421	0.05169649121947687
Non-DV	Non-DV	mu2	FBgn0002872	0.7016128320362727	0.9428589088877208	0.8322119322255896	0.997795574100034	0.5513570308385902	0.5067849559191973
Non-DV	Non-DV	Muc14A	FBgn0052580	0.23575411037922753	0.28479444872953996	0.3220668220191973	0.26588099963985506	0.1854013200007666	0.08900087256987177
Non-DV	Non-DV	Muc30E	FBgn0053300	0	2.1901460151909822e-4	0	0	0	0
Non-DV	Non-DV	mus81	FBgn0040347	0.034437711833037406	0.017074279171991294	0.04614269008376338	0.08641067787909507	0.037828806603631096	0.03390921719434474
Non-DV	Non-DV	mwh	FBgn0264272	0.09537801875322315	0.02227172394910615	0	0.009669351142914305	0.002439274036966958	0.014569430733714006
Non-DV	Non-DV	mxt	FBgn0031637	0.19939405866889962	0.06928993292427056	0.10405991883630014	0.37750450054855733	0.09852694682142754	0.8484944625471679
Non-DV	Non-DV	Myc	FBgn0262656	14.938621952580469	8.03374344201969	5.246469791691641	7.664366735594432	25.293657821922235	39.35716405126827
Non-DV	Non-DV	Myd88	FBgn0033402	0.07095448524165854	0.04481136544536035	0.047418965873689566	0.0651322749461353	0.01974264757950738	0.24633610427635083
Non-DV	Non-DV	myo	FBgn0026199	0.35756531186591267	0.7256611304251802	0.5261028731344956	0.4159726776023038	0.6474269947964598	0.4514239737898941
Non-DV	Non-DV	Myo10A	FBgn0263705	0.9457187385988117	0.14515474477563392	0.1887147839929829	0.17508295595465137	0.0369390883827189	0.09169837982578426
Non-DV	Non-DV	Myo31DF	FBgn0086347	0.3010753069158041	0.1690659396794815	0.04025885329897435	0.20078637911300315	0.055192011609997885	0.26116424934597876
Non-DV	Non-DV	Nacalpha	FBgn0086904	12.839084755545102	5.3576787186138795	7.6580805520368624	13.190037147359265	6.073537254564746	30.438260403453736
Non-DV	Non-DV	nAChRalpha1	FBgn0000036	0.880635682291842	0.019314555209036563	0.06173820230240918	4.266985977756597	0.015771974913006172	0.08929840800467137
Non-DV	Non-DV	nAChRbeta1	FBgn0000038	0.3740589289226157	0.001855141132257288	0.03497496382474368	2.7481363703163604	0.02742130707561579	0.08642031240114781
Non-DV	Non-DV	nAChRbeta3	FBgn0031261	0.018199651378432873	0.003454565223128611	0.009846350864539817	0	0.013674621709367634	0.02365620762140714
Non-DV	Non-DV	Nadsyn	FBgn0030512	0.6285433357020419	0.6457614653753792	0.6546479863410772	0.8404963353880605	0.7299956517603586	1.276590053383162
Non-DV	Non-DV	nahoda	FBgn0034797	0.7105593916376022	0.18962769758217143	0.3254654128004276	0.23327127533778255	0.2000820904681513	0.2626455469018485
Non-DV	Non-DV	nau	FBgn0002922	0.019904168402409345	0.0023525925748895016	0	0	0	0.27891596552237957
Non-DV	Non-DV	Nc73EF	FBgn0010352	0.9948994853844648	1.347264876706228	1.2019290167984376	1.1389846191512614	1.6464624243037416	0.8577730541262932
Non-DV	Non-DV	Ncc69	FBgn0036279	0.02563793625087824	0	0.00333439195622255	0.07051646043714653	0.024488784722062812	0.02961817053269602
Non-DV	Non-DV	Ndg	FBgn0026403	0.25932528225550106	0.010619021425586945	0.027295748389192635	0.10406907214371028	0.2197712312369281	5.283455279981327
Non-DV	Non-DV	Nedd8	FBgn0032725	3.5098251534298273	4.859321812566867	5.183783894519912	4.5413235355961445	5.511308709867742	3.1350043962511602
Non-DV	Non-DV	nemy	FBgn0261673	0.0797440390885308	0.06253227363381418	0.008308826254548622	0.18085765487115465	0.005418040730478275	0.6329412151691797
Non-DV	Non-DV	neo	FBgn0039704	0.2975136033261514	0.013700284002387505	0.01264614093822268	0.11106996538469577	0.006166298581846185	0.05982181441228361
Non-DV	Non-DV	Nep2	FBgn0027570	0.11449812748885915	0.014432658853795586	0.014253969324303128	0.018773328494533927	0	0.003399459445645872
Non-DV	Non-DV	Nepl11	FBgn0037230	0.003122474722382022	0.0075848542131654265	0.00984249755911676	0	0.006286575713528631	0
Non-DV	Non-DV	NetB	FBgn0015774	0.6041350812720361	0.09984937631832955	0.7703126007444708	6.186843542806378	2.7483576890049437	3.0636207906302104
Non-DV	Non-DV	neur	FBgn0002932	6.951366523715515	4.674532850403965	6.447044810873084	8.485163530751887	7.508856163170532	5.552102875162414
Non-DV	Non-DV	Neurochondrin	FBgn0037447	0.3148515498365309	0.00611268150931889	0.02625876422491508	0.10985916586726503	0.008349229578603292	3.2741672940410287
Non-DV	Non-DV	NHP2	FBgn0029148	6.650350852055055	3.954605297137949	4.378128591337301	4.833229483317051	5.669119495281537	15.574180698759935
Non-DV	Non-DV	NijA	FBgn0036101	0.03356397694381116	0.015392166059024558	0	0	0	0.004810045020876759
Non-DV	Non-DV	NijB	FBgn0036822	0	0	0.0022652723036489025	0	0	0
Non-DV	Non-DV	NimB3	FBgn0054003	0.06296408376188309	0.023107865321629194	0.017520778500615022	0.09658519349357954	0.0031601845288652688	0.029673498834686923
Non-DV	Non-DV	NimC4	FBgn0260011	0.412964078701095	0.5449963144171344	0.1598443819624742	0.25542529377758844	0.2483211054319331	0.5524260688399942
Non-DV	Non-DV	NK7.1	FBgn0024321	0.13104573716898443	0.2377743237042091	0.018253688696524453	0.31520903363962205	0.14050974964461055	0.7235499357535307
Non-DV	Non-DV	NLaz	FBgn0053126	0	0.0030029325369451652	0	0	0.010258686715653836	0
Non-DV	Non-DV	Nlg3	FBgn0083963	0.513773745997232	0.019038004096198616	0.017653311674023772	2.294601642873171	0.008828647881021131	0.016918517566098485
Non-DV	Non-DV	Nmt	FBgn0020392	0.5165028433417493	0.6497683109860458	0.5954290872962587	0.6568955623170959	0.7060370275922091	0.2401861437342293
Non-DV	Non-DV	noc	FBgn0005771	6.305330955280176	3.012439040514196	6.49114847918136	6.491448504772255	6.008002763129249	8.858472908229244
Non-DV	Non-DV	nompA	FBgn0016047	0	0	0	0.006355516788541166	0	0.017596704127650534
Non-DV	Non-DV	norpA	FBgn0262738	0.16685300022681043	0.05994006424250421	0.040827829270238945	0.8900321229520846	0.02883047213861378	0.14353341409477705
Non-DV	Non-DV	nos	FBgn0002962	0.05179928934918836	0.014627213320070161	0.07119549674721577	0.06938291305017869	0.01684617055180002	0.06180405974875673
Non-DV	Non-DV	Nost	FBgn0259734	0.227771783048139	0.2956257098203556	0.15462000578361476	0.2538280448491828	0.06739682895370507	1.6032191541345913
Non-DV	Non-DV	Notum	FBgn0044028	5.430924557539353	1.0459618245473914	5.318645560507757	2.4765139517845385	2.0647262778501405	3.1262683828975875
Non-DV	Non-DV	Np	FBgn0265011	0.027192411918682914	0	0.005364898742013714	0.011785472762651126	0	0.005016711481305188
Non-DV	Non-DV	Npc2a	FBgn0031381	1.8154105966200098	3.2091264188724518	3.333316824344281	3.00786432554023	3.9468478843551233	1.5900124205143658
Non-DV	Non-DV	Npc2b	FBgn0038198	0.1046994754639555	0.017404633173392435	0	0.016787600737536504	0.006145706016816834	0.013939242752810369
Non-DV	Non-DV	Npc2g	FBgn0039800	0.25659442260587856	0.0940097509216032	0.026147981746051954	0.11094993877660562	0.06089227014250389	0.3695694482702265
Non-DV	Non-DV	Nplp2	FBgn0040813	0.6864910316976999	0.48589378062224475	0.34627800973267625	1.3285342264608047	6.421428415515628	2.0239295474927594
Non-DV	Non-DV	nrm	FBgn0262509	2.059799462064628	0.23442248885942849	0.731264808523989	1.4236501690471548	0.07381640367178137	0.2251025180276976
Non-DV	Non-DV	Nrt	FBgn0004108	11.675728148530114	39.56458896581203	16.25540856169017	34.59652318555849	31.769670641794885	8.56815737766884
Non-DV	Non-DV	nrv1	FBgn0015776	0.06892717461690002	0.025258336256881366	0.05187391804325285	0.1873451585780212	0.04495443543862103	0.22778785721179143
Non-DV	Non-DV	nrv2	FBgn0015777	4.722332457309639	1.0043506307488723	2.6396885687416414	11.075237831071743	0.9741081225925827	2.3044943445489223
Non-DV	Non-DV	nrv3	FBgn0032946	1.7726279282409878	0.04215056726392423	0.10678540281904268	17.846959125578408	0.1344743494247741	0.40067073657667324
Non-DV	Non-DV	Nrx-IV	FBgn0013997	1.3624115998739126	0.47184308374251643	0.3900995121155075	1.2742926907651035	0.25205842550641994	0.4787620215671046
Non-DV	Non-DV	nSMase	FBgn0035421	0.45815738665735106	1.1490419982786446	1.0113334318516471	0.623254917072652	1.2990540560049122	0.29851843464776184
Non-DV	Non-DV	NT1	FBgn0261526	0.08337394049348848	0	0.09933774590113117	0.1479575388953119	0	0.0801312139163772
Non-DV	Non-DV	NtR	FBgn0029147	0.027476856657814394	0.03869010486331687	0.005364259751993734	0	0.02067139065759102	0.04173194015435712
Non-DV	Non-DV	Nuak1	FBgn0262617	0.42577779235871255	0.19522052297984907	0.07488631089191437	0.7595895575546071	0.0981995027871519	2.0402058385988506
Non-DV	Non-DV	nullo	FBgn0004143	0.08974083896195129	0.18955950263438587	0.12711446064101095	0.1463454517462999	0.06600494282612382	0.03075207628595296
Non-DV	Non-DV	nur	FBgn0051813	0.3128965658731646	0.11197801058703818	0.22733977993403892	1.2071134964356764	0.20073376799955805	0.461118337681709
Non-DV	Non-DV	nvy	FBgn0005636	0.8791106229529307	0.16901518722695127	0.34301547808688426	3.6777489730571364	0.7112644912595031	1.0784711077402953
Non-DV	Non-DV	nw	FBgn0283508	6.096945582777489	0.4637081575562978	0.8025816145505807	0.6653674477004123	0.04875335404420495	0.19948363669542815
Non-DV	Non-DV	nwk	FBgn0263456	0.22904667423212208	0.003902353218156594	0.040600791737357325	1.4339356197009747	0.007946116868684046	0.011072910566326782
Non-DV	Non-DV	nyo	FBgn0039852	0.06832102496745898	0.0021829728441249653	0.016629025579249283	0	0.00945859339856301	0.0014728452796558807
Non-DV	Non-DV	Oat	FBgn0022774	0.041541247586710135	0	0.003694817264176225	0	0	0.02058623426191761
Non-DV	Non-DV	Oatp26F	FBgn0051634	0.040482826969821556	0	0.12722461709554095	0.3334824011022714	0.004621797496809733	0.026874323626460667
Non-DV	Non-DV	Oatp58Dc	FBgn0034716	0.0021366214130373504	0	0	0.04006663149407944	0.0024826234996098203	0.012097107491329428
Non-DV	Non-DV	Oatp74D	FBgn0036732	0.9587827539496715	0.3662318804316572	1.0111002632280637	0.8586303067357295	0.7748752817720246	1.079900741106887
Non-DV	Non-DV	Obp56a	FBgn0034468	0.5344764535985271	0.883179693987784	0.18053420071396512	0.12986125816345825	0.17638313427415486	0.045125675310089264
Non-DV	Non-DV	Obp83ef	FBgn0046876	0	0	0	0	0	0
Non-DV	Non-DV	Obp83g	FBgn0046875	0.16973619152149783	0.0048449208157855415	0	0	0.017736193016011852	0.00801770352761575
Non-DV	Non-DV	Obp99a	FBgn0039678	253.93830150864628	9.899387911403483	67.66959152971025	25.779627130061122	2.1401477262302495	6.8452888167143815
Non-DV	Non-DV	Obp99c	FBgn0039682	0.07148997759997165	0.07845764799689661	0.006359024387833151	0.07530419332702791	0.015133712395431828	0.03977194895909875
Non-DV	Non-DV	obst-A	FBgn0031097	0.13828162140081704	0.015659055174360042	0	0.05059876211987038	0.0034061862629543617	0.01028025434653656
Non-DV	Non-DV	obst-B	FBgn0027600	0.15030584702104707	0.032270182991307676	0.041012998676743094	0.08030306764502858	0.0663196929405279	0.039276603930795656
Non-DV	Non-DV	Ocho	FBgn0040296	37.5067039520876	18.89083350852259	27.213790741874895	4.018911482759329	7.517282647319673	14.262422411824533
Non-DV	Non-DV	Octalpha2R	FBgn0038653	0.14424160536240782	0	0.004816715073806571	2.301187516029332	0.008032443436784088	0.26744431739650565
Non-DV	Non-DV	ogre	FBgn0004646	13.450630962574818	6.198470232632994	9.858867209439781	12.89318217619037	10.396403791851366	11.523861143824957
Non-DV	Non-DV	olf186-M	FBgn0015522	0.014680796845450185	0.013560222343454515	0.007780239197391261	0	0.006173508835861703	0.08000036999606883
Non-DV	Non-DV	olf413	FBgn0037153	3.0031889587252154	1.3078477881989259	1.4267406712206583	3.8133350544458366	0.23512884428812802	0.35539620078059986
Non-DV	Non-DV	Oli	FBgn0032651	0.1506810737415934	0.009669438485153342	0.0564319673963195	4.761320046061336	0.04084143783317608	0.05469204720331311
Non-DV	Non-DV	ome	FBgn0259175	0.037998701977647334	0.010608289444319977	0	0.17813296642025694	0.0015614863019229209	0.02737408957414124
Non-DV	Non-DV	onecut	FBgn0028996	0.3674738566590779	0.09560256399396723	0.05007864157717444	3.720937097722587	0.07659077349900384	0.09302322399681967
Non-DV	Non-DV	Optix	FBgn0025360	0.894333133146775	0.14396509087699397	0.2861644710945078	1.4704096128063215	0.2916198936004802	0.3457855745202696
Non-DV	Non-DV	orb	FBgn0004882	0.0267138614778319	0.007444149688962975	0.014056064054895496	0.117971294121076	0.010021479303972028	0.06192101366811975
Non-DV	Non-DV	Orct	FBgn0019952	0.2015240097852085	0.2404346463236099	0.09380469657365836	2.069515777703693	0.1351743266254189	0.10327105497400858
Non-DV	Non-DV	Orct2	FBgn0086365	0.6559924968100046	0.9841687567286158	0.42369241367562344	3.724946595356234	0.5525127865171688	0.26457340858990575
Non-DV	Non-DV	org-1	FBgn0021767	0.06304234755393685	0.18629426030991406	0.027201618581626577	0.05030285905547158	0.037637483697955804	3.1969114113434376
Non-DV	Non-DV	Osi12	FBgn0037419	0	0.0039934696417830194	0	0	2.7875204589273666e-4	0.016161420846449802
Non-DV	Non-DV	Osi14	FBgn0040279	0.12227277110147958	0.06849186121499484	0.0020401568895210926	0.07811233868268949	0.024587623493970076	0.11640223403803085
Non-DV	Non-DV	Osi17	FBgn0037427	0.008835853560495203	0.03395831005047638	0.008561540569097298	0.028111826313923626	0.005984576039466685	0.006913559630484413
Non-DV	Non-DV	Osi18	FBgn0037428	0.00824239621171402	0.007268947779944473	0.059187656198830325	1.140819433838685	0.00706720270726391	0.1854599638719894
Non-DV	Non-DV	Osi2	FBgn0037410	0.0056811412813527196	0.001837234029705611	0	0.034733805489980944	0	0.009205075876207646
Non-DV	Non-DV	Osi24	FBgn0037409	0	0	0	0	2.7875204589273666e-4	0
Non-DV	Non-DV	Osi6	FBgn0027527	0.7471983285249874	0.16879404315696422	0.11788283056149054	0.31076878571592115	0.07166259300078136	0.18907242161523224
Non-DV	Non-DV	Osi7	FBgn0037414	0.6410716881574403	0.0516395610216258	0.07173496993103053	0.5006043122882224	0.06964301913656937	0.2148065954950803
Non-DV	Non-DV	osk	FBgn0003015	0.03447297091132691	0.036048728284457036	0.04800286033970594	0.1490426505201919	0.02855375065333498	0.01959261684617942
Non-DV	Non-DV	osp	FBgn0003016	0.5627428441670745	0.10429903144767345	0.3767696005248805	0.3603100946214928	0.1679989923871645	1.12764423100018
Non-DV	Non-DV	otk	FBgn0004839	0.9186518045871244	0.29792164515867153	0.3592509073567981	3.7617911720249158	0.5194082940622001	1.5493935365951879
Non-DV	Non-DV	otk2	FBgn0267728	0.2143007470695274	0.151497507829866	0.1111665450309078	0.6285858276399497	0.1580302433270297	0.23757152815652832
Non-DV	Non-DV	OtopLa	FBgn0259994	1.2620018249224605	0.06373951045407113	0.09586404488853531	7.694772985564032	0.02422264101079695	0.7795943580409843
Non-DV	Non-DV	otp	FBgn0015524	0.6251235604492517	0.07158938567915962	0.17801287765430418	0.8428999203458434	0.01396684891568312	0.08797811083860942
Non-DV	Non-DV	out	FBgn0259834	0.6358522044871632	0.08735760170125374	0.2481360069611827	0.02717965917176271	0.2773145282912605	1.0568579002900587
Non-DV	Non-DV	ovo	FBgn0003028	4.013765198703562	1.3483591837530666	1.8623418936300757	0.4158864809113876	0.09807098831198165	0.18192774455428232
Non-DV	Non-DV	p23	FBgn0037728	10.427552222783495	5.404842167831518	7.1094144411956295	10.372777775299427	6.918950332676087	15.19869467090702
Non-DV	Non-DV	p24-1	FBgn0030341	1.3895596406360646	0.5233893403871929	0.5945120619270189	1.2227261100096063	0.35986625840028263	1.3309161352182926
Non-DV	Non-DV	p38b	FBgn0024846	0.10341321988752224	0.04744484468093211	0.01650658487998575	0.11606222476803268	0.023400033183890227	0.2019017455299832
Non-DV	Non-DV	Paics	FBgn0020513	0.28725655986170634	0.2223981040641503	0.17489923237134236	0.30686527639715294	0.16439682648195772	0.4948989279155077
Non-DV	Non-DV	Pak3	FBgn0044826	3.9210059317056416	4.868886157001982	4.024099150601848	4.3747726074683575	4.0426856780215985	2.8941315240687553
Non-DV	Non-DV	par-1	FBgn0260934	2.3239372020418103	0.8720149220152503	1.138736554058499	3.10692235303695	0.7034003175229435	1.9453699227677719
Non-DV	Non-DV	path	FBgn0036007	4.381886800138073	2.205344533649011	6.325837931708074	3.2600190999001124	3.593449005068974	6.530880452247089
Non-DV	Non-DV	pb	FBgn0051481	0.49955559887890577	0.24129627740401616	0.08273355439561232	0.9788013564213237	0.02414840274126197	0.5843406842153326
Non-DV	Non-DV	pbl	FBgn0003041	4.278120352162156	7.37208917623509	5.933091100209789	4.139266193372953	4.083981285418278	3.2397558506614503
Non-DV	Non-DV	PCB	FBgn0027580	0.10507757614058101	0.03491226795190356	0.07849554849149673	0.2537593102036936	0.05263006380293589	0.132286488925391
Non-DV	Non-DV	Pcd	FBgn0024841	0.3888137638325635	0.27920028090872967	0.3388281452365993	0.48017293721490656	0.5414359665301488	0.20911554253248985
Non-DV	Non-DV	pck	FBgn0013720	4.792456270107902	1.855409517202252	2.439883848373573	2.0873365479611454	1.7725781435181687	1.3565378858090318
Non-DV	Non-DV	PCNA	FBgn0005655	19.721356025297652	17.079542710817538	24.05182030581827	21.900743570020964	22.64451849848462	9.392191151177942
Non-DV	Non-DV	Pdcd4	FBgn0030520	18.339385048441457	27.74784549854016	28.21151059368598	18.590140811154228	28.304942103027475	13.53999517825518
Non-DV	Non-DV	Pde11	FBgn0085370	0.19571121094066898	0.17186141832385526	0.2150664673009786	0.4840407359242568	0.36900465985245895	0.5218474660620757
Non-DV	Non-DV	Pde1c	FBgn0264815	0.42626793068557267	0.035877535505438915	0.0183172263093303	1.0726397280715358	0.010435810493875866	0.0033068555027472453
Non-DV	Non-DV	Pde6	FBgn0038237	0.2218830601795283	0.006976550018932699	0.004770147401627359	1.9308214064980769	0.020929102591952575	0.11914098694774523
Non-DV	Non-DV	Pde9	FBgn0259171	0.49587888851187084	0.056070446568829174	0.0978611828525918	2.068938160751912	0.0865355753042243	0.2571992027048253
Non-DV	Non-DV	pdgy	FBgn0027601	0.5808555096741174	0.5845771308287928	0.25839615495481694	0.25060623858788383	0.23114524874788084	0.4618902030634107
Non-DV	Non-DV	Pdk	FBgn0017558	0.24506474328879324	0.3133370430564106	0.2954405925104469	0.6482242142005505	0.32319460004913886	0.18196148759622144
Non-DV	Non-DV	pdm2	FBgn0004394	1.0269819413228258	0.7387329212815835	1.3986051632286518	1.014334949862451	0.17179482770442714	0.12757184817252581
Non-DV	Non-DV	pdm3	FBgn0261588	0.03257814976359	0.0215289373410954	0.03783833350241204	0.08486428897221569	0.0023169964039065987	0.09469502063079521
Non-DV	Non-DV	Pdp1	FBgn0016694	1.9768786635755928	0.2598888357247673	0.32230224453787687	3.9604517549289375	0.23546489472845253	4.004321034687076
Non-DV	Non-DV	peb	FBgn0003053	4.984286015034035	20.557603605491874	0.646412621370839	2.871441988760591	0.2577634432672905	0.761183002378667
Non-DV	Non-DV	Pen	FBgn0267727	6.7544610245733185	5.58323801738633	8.872585476260243	5.936758243151019	4.61366536306138	3.6856129831492517
Non-DV	Non-DV	Peritrophin-A	FBgn0022770	0.054155981190547216	0.018478192675170424	0.054019990294687306	0.01821018486639613	0.029971016873583056	0.01392190469391795
Non-DV	Non-DV	Pex7	FBgn0035922	0.27941806144329484	0.06302519967230549	0.1590578618955357	0.9879701308515473	0.004616201927628582	0.29534217622875797
Non-DV	Non-DV	Pfrx	FBgn0027621	0.6011465371174829	1.0118967311354354	0.757622801889547	0.6320687162301136	0.7463946918741892	0.7326951341137464
Non-DV	Non-DV	Pgant1	FBgn0034025	0.5485750498636021	0.34426286095978664	0.33873690989416355	0.5102458985578104	0.30032613602464814	0.44980162601783585
Non-DV	Non-DV	Pgant2	FBgn0031530	0.10066218906793148	0.0010838047198483908	0	0.657619756155133	0.00788000394679544	0.05852460290290708
Non-DV	Non-DV	Pgant5	FBgn0031681	1.005933396117317	0.8095291499097146	0.5000266615924299	1.1816477208661336	0.38114144797076194	0.7055614139561965
Non-DV	Non-DV	Pgant6	FBgn0035375	0.22735876971041133	0.14183706639501054	0.13184564187732897	0.17345131786288276	0.0641367037464119	0.14523404832585304
Non-DV	Non-DV	Pgant8	FBgn0036529	0	0.002771208607289517	0	0	0	0
Non-DV	Non-DV	Pgant9	FBgn0050463	0.6609487801895538	1.6637837352578029	0.24364453501749292	0.7740588078541925	0.03156709291673441	0.09724775792998572
Non-DV	Non-DV	pgc	FBgn0016053	0.6098048339528834	0.3162202415975478	1.0994825215922273	0.9445317898407296	0.17808154945437052	0.4920215712329703
Non-DV	Non-DV	Pgk	FBgn0250906	0.44878247404630595	0.40792169007846774	0.48135554538156433	1.035271894759264	0.30861013823289013	0.9635801710901898
Non-DV	Non-DV	Pglym78	FBgn0014869	0.345268989792709	0.3096859468317686	0.33138988440784223	1.0171386408714413	0.28696708940605375	0.560730849545257
Non-DV	Non-DV	Pgm1	FBgn0003076	0.1500536180883483	0.23309143147431927	0.21079199682978933	0.420234821262493	0.2663443306502972	2.0121819516585058
Non-DV	Non-DV	PH4alphaEFB	FBgn0039776	1.237754829579999	1.0519394929303494	0.8979153529830284	1.0523310450253969	0.8018982840745061	1.4319276384407706
Non-DV	Non-DV	PH4alphaSG1	FBgn0051014	0.0016400183974843963	0	0	0.013979849685768507	0.003019047093758315	0.04464993977987368
Non-DV	Non-DV	Phb2	FBgn0010551	0.44856368587000905	0.34960153808203936	0.4088901051644758	0.4446122715696071	0.39313986682851326	1.2639971347644101
Non-DV	Non-DV	PHGPx	FBgn0035438	0.28915241268420283	0.5217662750432959	0.4688981997833758	0.3286867927514603	0.525666735246904	0.23803612014337316
Non-DV	Non-DV	Phk-3	FBgn0035089	0.07893597877336538	0.011069008366865628	0.004826815543411064	0.03937116100401751	0.007294484544106935	0.007507934863516854
Non-DV	Non-DV	phm	FBgn0004959	0.43336122871455146	1.0560607200142007	1.328039226455692	0.4878175439698062	1.6303899523720644	0.22214669718322583
Non-DV	Non-DV	phyl	FBgn0013725	1.8558787722037784	0.7415636331221532	2.3113031512204136	2.7678178908709885	1.1760441208405614	2.212533209205716
Non-DV	Non-DV	Pi3K21B	FBgn0020622	0.5029816598260395	0.4064380609307418	0.3321319845811859	0.7311655199748877	0.28648623249513705	0.7292262570469725
Non-DV	Non-DV	pico	FBgn0261811	3.6684750696123394	3.156501967637383	2.737186634783963	3.824336929241906	3.173443403206864	4.294504784158513
Non-DV	Non-DV	Piezo	FBgn0264953	2.343048450502653	2.209526917964468	2.1221497115946972	2.149092759758534	0.92171596312363	0.902045770281045
Non-DV	Non-DV	PIG-Wb	FBgn0035265	0	0	0.001897570915978983	0	0	0
Non-DV	Non-DV	pigs	FBgn0029881	0.3052268687876213	0.35701964098106304	0.5420928023033146	0.43559801202347087	1.3389119455504987	0.8722912169969916
Non-DV	Non-DV	Pino	FBgn0016926	1.1301562790254793	2.8206381656458936	2.3794970599091165	1.0167144569902768	0.9644586839395467	1.1430624898992705
Non-DV	Non-DV	pinta	FBgn0038966	0	0.0016154843327021054	0.0014559512051281899	0.012406531644703038	0.007052460145773038	0
Non-DV	Non-DV	pio	FBgn0020521	2.6170931459397098	1.3579394056997844	1.0142499626073849	0.2142360492313346	0.2650143929776557	0.10770238122686943
Non-DV	Non-DV	pip	FBgn0003089	0.3354829196003078	0.0394286642118581	0.0743115721839722	0.06644105762489341	0.01740738257926489	0.03828907156558348
Non-DV	Non-DV	pk	FBgn0003090	0.0909331441551821	0.008738769065778954	0.006832435764890558	0.9616451898773113	0.01720068335212264	0.13391124355103784
Non-DV	Non-DV	PKD	FBgn0038603	0.1374001699428162	0.017755781067556924	0.0035285432847419074	0.30435053082766284	0.001596085912008288	0.02267137845084757
Non-DV	Non-DV	Plc21C	FBgn0004611	0.13848449726754805	0.03281293538935076	0.06475783176199766	0.6754902440464118	0.07169071593025235	0.17929209016493905
Non-DV	Non-DV	Plod	FBgn0036147	0.3875716197925272	0.36657097729326354	0.32719147867042536	0.3128538442756096	0.41101688651232615	0.5815559225007194
Non-DV	Non-DV	plum	FBgn0039431	0.3191175271138897	0.06150388152717712	0.0202457992673203	1.5337959110703978	0.021340847702454445	0.014441149343753614
Non-DV	Non-DV	pnt	FBgn0003118	3.158033256566654	1.5048181862147754	3.4029604382086895	0.9838829172379074	2.6333521409802736	5.73603689655327
Non-DV	Non-DV	Pomp	FBgn0032884	4.729184877432077	6.4008661867113235	6.1869573028793194	5.34910381313976	6.70616267624707	4.530856866546805
Non-DV	Non-DV	pot	FBgn0250871	0.017754440969480423	0.004564525400211345	0.006708533741830668	0.0030694302180495087	0.0019146635619741912	0.003391386102763707
Non-DV	Non-DV	Poxm	FBgn0003129	0.038481804097950184	0.012901445740135235	0.0017861823472640486	0	0.08417333753951418	0.3941446047737551
Non-DV	Non-DV	Poxn	FBgn0003130	0.11288843937342649	0.0048250471554887224	0.03967547723911846	0.43321407923287336	0.0014670933986424435	0
Non-DV	Non-DV	Pp2A-29B	FBgn0260439	3.464115122943944	4.09937131841074	3.6417949419578886	3.8637308563609833	3.683867215751344	2.711345712846651
Non-DV	Non-DV	Pp2B-14D	FBgn0011826	0.062241920900215644	0.04476129443995496	0.06718461202700393	0.3983994245973369	0.08350338240802954	0.14835134708035194
Non-DV	Non-DV	Ppa	FBgn0020257	27.39302985059215	20.46246342259891	23.31197723735681	8.572160373223213	16.29523536423286	18.13649143708943
Non-DV	Non-DV	ppl	FBgn0027945	0.5710778050078695	0.31171944524678347	0.5230986666860392	0.818152029722998	0.4172689950410276	0.4659673306390688
Non-DV	Non-DV	PPO1	FBgn0283437	0.06690367160450561	0.012834124833099677	0.014188414614981548	0.029836939636287644	0.002571209065186147	0.014224834068121129
Non-DV	Non-DV	PPO2	FBgn0033367	0.6086684937522899	0.022081803221899367	0.05236944927915282	0.1437532523466603	0.0276420722775932	0.040616862302958405
Non-DV	Non-DV	Prdm13	FBgn0035687	0	0	0	0	0	0.009205075876207646
Non-DV	Non-DV	Prestin	FBgn0036770	0.0058055666621914855	0.006813543757767602	0.008828381091413564	0.0867114421717867	0.0022973634594789724	0.097291696857137
Non-DV	Non-DV	Prip	FBgn0033635	0.037599756145676164	0.012505891936484003	0.028300380893791128	0.08464868771138158	0.01955326237182421	0.01892971194054134
Non-DV	Non-DV	Prm	FBgn0003149	0.2215446313730647	0.08352257777095105	0.020863636781645465	0.026066809023143494	0.029406121127696385	1.0718658257778153
Non-DV	Non-DV	pros	FBgn0004595	2.262357893207537	0.7465776920521965	3.921640731082159	23.636535657710173	1.7583396611748394	1.1209494717138475
Non-DV	Non-DV	Prosalpha2	FBgn0086134	2.825576692820637	2.6613350729895306	2.718787363196651	2.5302287969114206	3.141515790586187	2.3218111650075977
Non-DV	Non-DV	Prosalpha3	FBgn0261394	2.182005477084048	2.2953858979409536	2.418022693434424	3.424730982292218	2.7248539655871253	3.051350939310907
Non-DV	Non-DV	Prosalpha4	FBgn0004066	2.7505540514181464	3.3866392141966877	3.20376272342532	4.064007140503696	3.703889960518096	2.9337916831542894
Non-DV	Non-DV	Prosalpha5	FBgn0016697	4.121512387732232	5.329834912252826	4.6019466420839	5.110666115857048	5.68347461480781	3.340627045669095
Non-DV	Non-DV	Prosalpha6	FBgn0250843	4.272278760419106	5.638818058297626	5.166088742686732	5.195135113687849	5.917293146110208	4.176801711051143
Non-DV	Non-DV	Prosalpha7	FBgn0023175	4.281722072277052	5.025159746886071	5.149897488820679	4.460684974515423	5.223332771194636	4.111305865942406
Non-DV	Non-DV	Prosap	FBgn0040752	6.22338718949458	5.353092945946139	5.424580924517463	8.100749200203243	3.830927789654415	3.3160028490615905
Non-DV	Non-DV	Prosbeta1	FBgn0010590	3.5969426534519586	4.822252265862499	4.575509513215164	3.809701928528752	4.973252979195652	2.929953112215428
Non-DV	Non-DV	Prosbeta2	FBgn0023174	4.224430210699497	5.5672806062004465	5.069096756793538	3.257724466024564	5.7150878951765245	3.090654861796158
Non-DV	Non-DV	Prosbeta3	FBgn0026380	3.930713231353891	5.524588927468964	5.067788424294815	4.434284724249506	5.361053184623925	3.4229525586430003
Non-DV	Non-DV	Prosbeta4	FBgn0032596	5.049308085868953	7.720302757167643	7.382570048267964	5.624861195160696	8.641292803116087	4.619386468823012
Non-DV	Non-DV	Prosbeta5	FBgn0029134	5.137878669457544	7.062721611634391	7.378034559893353	6.196385087346666	8.06824649452926	4.609941974601108
Non-DV	Non-DV	Prosbeta6	FBgn0002284	4.513802021780474	6.336455984174802	6.033754129581945	4.478480156360779	6.611320719932725	3.70264425582448
Non-DV	Non-DV	Prx3	FBgn0038519	1.2184907445167976	2.0785758151402898	1.9561315367343677	1.3916566536424355	2.7800281573678034	1.3091457989266502
Non-DV	Non-DV	ps	FBgn0261552	7.335889970898742	4.554746427103818	1.2567614580905841	16.748563824197976	0.5511023117427318	6.024987071675788
Non-DV	Non-DV	PsGEF	FBgn0264598	0.25795936104405465	0.10364784306046396	0.519381639614505	1.6618491989484039	0.19051486145964536	0.04585078359095577
Non-DV	Non-DV	Ptp10D	FBgn0004370	0.49733365237154264	0.06515647778558395	0.1468391722553245	2.684284245566321	0.1604871684041173	0.48788566112359577
Non-DV	Non-DV	Ptp99A	FBgn0004369	2.760590052014365	1.209659345719976	0.8934385053288925	8.252678006618558	0.9285710408944783	1.3933616439123442
Non-DV	Non-DV	Ptx1	FBgn0020912	0.10553631362616683	0.01857950037751578	0.025421927866196493	1.404062106412104	0.009955915007334712	0.0772201919335215
Non-DV	Non-DV	puc	FBgn0243512	0.8664498903300237	0.5629095218770686	0.5093397179156548	1.4553356971681652	0.3509257333390422	0.6785977843104121
Non-DV	Non-DV	pug	FBgn0020385	0.2699921369717815	0.49390994296010626	0.41003586635218764	0.4264007130814891	0.5238141168835309	0.21259452406218285
Non-DV	Non-DV	pum	FBgn0003165	9.947429674709667	5.638395679512977	7.375923106033247	19.80394462632001	4.083721593954795	9.252510351854815
Non-DV	Non-DV	Pvf1	FBgn0030964	0.13749173251134686	0.003216363636475632	0.009033074756381553	0.018386012247249138	0	0
Non-DV	Non-DV	Pvf3	FBgn0085407	5.280034027159254	1.827087612726482	5.279734518309912	2.2712560525222636	0.2975040219344539	1.5831665468755387
Non-DV	Non-DV	Pvr	FBgn0032006	0.7830675446509698	0.5269354510080055	0.10724846266685113	0.1581967705992502	0.07964040008768743	0.1641288851790718
Non-DV	Non-DV	pwn	FBgn0003174	0.0796323777315916	0.058290450788216236	0.025636802727531424	0.06623065522190834	0.0025612668973409407	0.00627059477101179
Non-DV	Non-DV	pxb	FBgn0053207	3.005237565099575	3.4402643411795832	2.91803937520436	2.2392629710337135	2.426640161887445	3.275174954793189
Non-DV	Non-DV	Pxn	FBgn0011828	0.05510943255267681	0.006071119695943867	0.026935117751065066	0.02798402439028229	0.026887337899696145	0.04719508173344292
Non-DV	Non-DV	Pxt	FBgn0261987	0.015725207924063185	0.03800313116394761	0.06822873378228862	0.09635442976576084	0.04506926068968766	0.021185922747753255
Non-DV	Non-DV	pyd3	FBgn0037513	0.3758294192715829	0.2887351665268215	0.3749145418061634	0.4919818858062863	0.37673391862070793	0.8862943819017607
Non-DV	Non-DV	PyK	FBgn0267385	0.11320548183421396	0.12119451971210185	0.1227152713075756	0.5640697478183646	0.10893270871710559	0.21132586373558776
Non-DV	Non-DV	pyr	FBgn0033649	1.0206993818740635	0.7599887498116514	1.2987605750704148	2.098342299246204	0.09399386585980078	0.28478800714796015
Non-DV	Non-DV	QC	FBgn0052412	0.047363634307731835	0.005171200630554159	0.011525531141047525	0.006355516788541166	0	0.01028025434653656
Non-DV	Non-DV	Qsox2	FBgn0038919	0	0	0	0	2.7875204589273666e-4	0
Non-DV	Non-DV	qua	FBgn0003187	0.01236871126929764	0.003102795303286797	0.03260569449411768	0.08465312442800668	0.010948729981916813	0.0033649996488851826
Non-DV	Non-DV	qvr	FBgn0260499	0.1932527346280395	0	0.004494109663737261	1.392210189619363	0.00966825217560253	0.02220671383548102
Non-DV	Non-DV	Rab26	FBgn0086913	0.2356725425321514	0.001151820009993142	0	1.113820231803473	0.014417097820014864	0.009300353360019345
Non-DV	Non-DV	Rab3	FBgn0005586	0.22568553064224126	0.014609617626501868	0.020589090609005267	1.7194802428563967	0.031361905317264585	0.009809867627183553
Non-DV	Non-DV	Rab32	FBgn0002567	0.14324442198739326	0.06584222904745092	0.06811726148053224	0.2070621204052165	0.034298081778531726	0.20149001007025003
Non-DV	Non-DV	Rab5	FBgn0014010	1.779943822320849	1.1561828415303341	1.1720821966999602	2.0531563916299556	0.8404106955154813	1.6745367242945233
Non-DV	Non-DV	Ran	FBgn0020255	31.608422664920916	37.55399423796599	45.048077859036496	43.01961652130756	53.38199218427381	28.721069114761466
Non-DV	Non-DV	RapGAP1	FBgn0264895	7.3154667546544205	7.402889061951157	3.7032031086031485	10.919792654273088	4.104826429532953	6.857752848254293
Non-DV	Non-DV	ras	FBgn0003204	0.45364337225213824	0.1721100139481955	0.26618181823755077	0.4788568016935303	0.2885908629023192	1.125926506402777
Non-DV	Non-DV	Rbp	FBgn0262483	0.44612083222388466	0.018243958994888638	0.04222955313769202	4.273918485949473	0.040313260210110426	0.08399255174833187
Non-DV	Non-DV	Rbp6	FBgn0260943	4.152478190341064	0.14819713519359834	0.2375619918788046	31.928352012401987	0.1478778092370666	0.4316563966977542
Non-DV	Non-DV	Rcc1	FBgn0002638	11.756141036227554	20.53558116051912	19.74604228437862	15.854845167131181	23.013101054411493	7.328546335769462
Non-DV	Non-DV	Rcd6	FBgn0034530	3.5437187605497414e-4	0.00634253712973519	0.002726301133977222	0.02640125426378899	0.009052998930618549	0
Non-DV	Non-DV	Rdl	FBgn0004244	3.4663561544481936	0.031006542066980853	0.08179973388174065	21.052730209288114	0.021059041157067193	0.12150775126366405
Non-DV	Non-DV	rdog	FBgn0039644	0.4970007717022204	0.4549152002111174	0.45191415302504784	0.32549334605708674	0.5555840244340265	0.5234204591522547
Non-DV	Non-DV	rdx	FBgn0264493	11.63950277085214	7.005387609122362	14.377710953021836	10.621625839822025	5.701791737589375	10.036923864548346
Non-DV	Non-DV	reb	FBgn0033667	0	0	0.005472228758574982	0	0	0
Non-DV	Non-DV	red	FBgn0285913	0.22820480986798838	0.09206859627772755	0.17183666321159036	0.4310440726691567	0.06979804027343128	0.3061759209418366
Non-DV	Non-DV	ReepB	FBgn0033906	2.012409050374026	0.8450629455933296	0.916279567006587	1.7522646190746651	0.9602469787117085	3.305989976900927
Non-DV	Non-DV	ref(2)P	FBgn0003231	2.2997965323542813	2.6051171953294356	2.044004478053434	2.7504920364712504	1.9242064300484536	1.6292888300055626
Non-DV	Non-DV	Ref1	FBgn0010774	18.29863743504418	22.552780560417773	21.425813658400358	17.881783832861462	22.992380271632605	15.417831388370178
Non-DV	Non-DV	Reg-2	FBgn0016715	0.02554882573452585	0.01902224747616835	0.016019701375159665	0.028543237189412457	0.0020840497105024587	0.05834334681692461
Non-DV	Non-DV	Reg-5	FBgn0015801	0	8.800931407046133e-4	0.0037744852488786206	0.04051067570257086	0.007013184794925038	0.010687912073708587
Non-DV	Non-DV	Reph	FBgn0021800	1.0066990301436407	0.7579568468791065	0.6417721891257578	3.0096600401956843	0.6272799966416326	1.4242133532864683
Non-DV	Non-DV	repo	FBgn0011701	0.11169271775303717	0.003594187588670329	0.11399010501881784	0.874196287797302	0.01653916440855474	0.08394505159000834
Non-DV	Non-DV	REPTOR	FBgn0039209	2.0016578641445975	0.8487701716480408	1.3646751297915711	4.708649983723467	0.44184633745878665	2.2827441058640408
Non-DV	Non-DV	Rfx	FBgn0020379	0.0892955619353619	0.02690699456784799	0.005232919661796958	0.4391573704598514	0.017255302349989777	0.05679340841328062
Non-DV	Non-DV	rhea	FBgn0260442	2.767717412018217	0.7246459801401228	0.5730899322013108	14.067575675537922	1.0653148634074787	3.8155273671643117
Non-DV	Non-DV	RhoBTB	FBgn0036980	0.5904054608003287	0.5827451922279767	0.5266297276753344	0.9815450702126699	0.4980853293968484	0.33734055020687936
Non-DV	Non-DV	RhoGAP100F	FBgn0039883	0.8120756185497997	0.02673867532832465	0.05996699071951691	4.747474409058729	0.07159518183206069	0.22346444268638707
Non-DV	Non-DV	RhoGAP18B	FBgn0261461	0.8496471203998596	0.3924607725901812	0.2782517104950367	0.25027212739316507	0.11366605565613971	0.2675476167758466
Non-DV	Non-DV	RhoGAP71E	FBgn0036518	6.944384578551206	10.48649029999842	9.638486989245655	10.616337279100984	8.410678934566617	4.904065691734132
Non-DV	Non-DV	RhoGEF64C	FBgn0035574	0.15723194634585427	0.05566622378869689	0.03689604787818745	0.06424530399704234	0.03569156531036799	0
Non-DV	Non-DV	RhoL	FBgn0014380	0.10946949269754985	0.06311474897257083	0.08265765828242568	0.07541090545782725	0.40440696987887276	0.6626034765298044
Non-DV	Non-DV	rib	FBgn0003254	47.741774190380156	11.263362704317935	12.81122801992772	7.41784865555655	18.576716002326656	28.533285651290907
Non-DV	Non-DV	rig	FBgn0250850	0.14913799609298428	0.08180842455184838	0.08278795235852657	0.1495026434408453	0.06699568161159718	0.032056179385959074
Non-DV	Non-DV	Rim	FBgn0053547	1.072294005195468	0.028682290058028186	0.04453286731016352	5.202600360981714	0.020683576521295197	0.833492369684271
Non-DV	Non-DV	RluA-1	FBgn0051719	0.06403467134186104	0.00890498886065492	0.17266040571059754	0.1545119064616978	0.0556027953812333	0.05204176032743493
Non-DV	Non-DV	RnrL	FBgn0011703	1.033500747361752	0.5936656780603683	1.0889015114657212	0.8809078519651219	0.91448716098282945	0.4241126032947506
Non-DV	Non-DV	RnrS	FBgn0011704	8.660219166921008	6.575936176195845	14.965393162417461	9.11999674098567	13.716022375941039	4.525756616872161
Non-DV	Non-DV	ro	FBgn0003267	1.1932926803450736e-4	2.8435529288666715e-4	0	0.008790557618381337	2.556729487159072e-4	0.006896338361791185
Non-DV	Non-DV	robo3	FBgn0041097	0.3426760549047014	0.003594187588670329	0.006263150223535387	1.9326630200336543	0.04586044021409873	0.033395503070654316
Non-DV	Non-DV	Root	FBgn0039152	0.03300043133598552	0.021443469861744544	0.011170017989319082	0.34934618246897414	0.01970197135885446	0.017995170653543013
Non-DV	Non-DV	rost	FBgn0011705	0.014529482096788693	0.023868586539361143	0.07084744927785849	0.030695877490200283	0.004618945850183708	0.12988247008644732
Non-DV	Non-DV	Rpe	FBgn0050499	2.8640962802300503	4.752581993931254	4.252739616771897	2.3822726762299054	5.364343928167638	2.166186773101611
Non-DV	Non-DV	RpL10Ab	FBgn0036213	259.16812485902716	272.3569643445025	307.60166749326066	196.43748592228184	337.5366188683771	287.9062883838356
Non-DV	Non-DV	RpL18A	FBgn0010409	217.89216634168145	225.90305865922787	255.3522914194508	160.49205309677646	287.30036776773335	266.50130367529454
Non-DV	Non-DV	RpL19	FBgn0285950	406.93370723019933	419.6562274654965	476.9954234122627	314.0922628234268	519.2966409030572	507.7139377622802
Non-DV	Non-DV	RpL21	FBgn0032987	205.49295524099333	200.39578218516226	221.91702854135326	164.66564297247476	238.18787981781654	237.8161222031404
Non-DV	Non-DV	RpL22-like	FBgn0034837	0	0.0035964164821758924	0	0	0	0
Non-DV	Non-DV	RpL23A	FBgn0026372	92.44426601970991	96.10609608685996	104.57213242930533	75.38549198691088	111.97226700669725	113.7824255138126
Non-DV	Non-DV	RpL27A	FBgn0285948	297.48539198807066	310.50965580140337	341.3375652654254	218.78909125116223	379.1001031971728	331.2959348506977
Non-DV	Non-DV	RpL34b	FBgn0037686	99.87229616849102	103.23960884914226	113.55551345628012	78.36597843256939	124.8817655691931	118.61739241867043
Non-DV	Non-DV	RpL38	FBgn0040007	62.80792532832925	57.51586758280563	64.84288479955434	56.6065832703973	70.73479991445106	72.72966896410291
Non-DV	Non-DV	RpL4	FBgn0003279	123.71620231234452	154.84863268340047	154.22962320351738	88.51991137728913	170.80334704209156	131.48407390766397
Non-DV	Non-DV	RpL6	FBgn0039857	219.6490225162366	237.77404849589507	265.0363290312867	166.86300627071176	287.4865593493724	263.90310172261565
Non-DV	Non-DV	RpL7	FBgn0005593	265.48618429163275	273.9809252899517	302.98959998346083	200.47864143195193	332.67325246285236	305.1258102020349
Non-DV	Non-DV	RpLP1	FBgn0002593	415.45400472565063	456.73287486309044	498.7385652755722	290.16979015280816	567.9976627344206	470.1710134394688
Non-DV	Non-DV	Rpn12	FBgn0028693	4.049932830749569	4.788163562122363	4.846110059006967	4.323888805063335	5.671372835769561	3.687215897518117
Non-DV	Non-DV	rpr	FBgn0011706	1.7081537041692811	2.09137789892587	0.9515499300351459	2.437106840623711	0.5778146457502259	0.5929727505141363
Non-DV	Non-DV	RpS10b	FBgn0285947	190.81692599254475	198.01396457802596	220.30491581604252	161.7689814654004	236.17388954143297	245.9670223577263
Non-DV	Non-DV	RpS11	FBgn0033699	249.34886619475756	253.91539454694853	283.11890352443896	192.69621452769235	308.51403480629796	285.0633411362777
Non-DV	Non-DV	RpS15	FBgn0034138	338.72601234494516	331.9298917396503	380.14183137667675	268.20024245184766	399.36629415931293	428.6732415937163
Non-DV	Non-DV	RpS2	FBgn0004867	409.50462972076	475.87106943539385	512.5965140443134	271.3347465873642	566.69988550075	428.4167985092839
Non-DV	Non-DV	RpS20	FBgn0019936	261.79154691843377	275.2646415748505	305.98375067432335	209.09913661864232	339.21320291921273	273.2068040893574
Non-DV	Non-DV	RpS27A	FBgn0003942	282.71193499160717	298.9269192106654	331.78309799409476	228.2019391961183	359.0516126331875	327.81200002428903
Non-DV	Non-DV	RpS3A	FBgn0017545	217.91801160127798	222.54551863171804	243.94027324233596	176.8085195454145	260.0119178589628	242.09673884515527
Non-DV	Non-DV	RpS4	FBgn0011284	234.8960779903623	239.96238827263196	274.39100370664835	171.62208591622436	302.7330173536399	276.9560601043523
Non-DV	Non-DV	RpS7	FBgn0039757	265.05012352596844	271.2445190284731	307.04113771428194	210.37023840308382	324.57499216053225	336.1765068824455
Non-DV	Non-DV	Rpt4	FBgn0028685	3.187835648983398	5.07819942884759	4.697513345572307	2.940763882730391	5.415886161035869	2.3973494667448803
Non-DV	Non-DV	rst	FBgn0003285	1.5758201152030582	4.130991707727989	2.667534382917338	1.6928544304157738	1.5638912579607114	6.585114037319893
Non-DV	Non-DV	rt	FBgn0003292	0.3680796063604253	0.5592777907701061	0.6489899068689243	0.18177418503543827	0.3091922941633193	0.15552044903855905
Non-DV	Non-DV	Rx	FBgn0020617	0.035695093310418605	0	0.026150566146595524	0.0681258899216046	0.00916923019761067	0.008230140459014237
Non-DV	Non-DV	RyR	FBgn0011286	0.2579618476290936	0.03805728137992747	0.030345905101052267	0.1506129240973061	0.018415176270235145	2.991484860009614
Non-DV	Non-DV	sad	FBgn0003312	0.8677560592752863	0.1713069883336161	1.2563300008165397	0.25951194266680844	0.04966107976134575	0.07233800990580375
Non-DV	Non-DV	sage	FBgn0037672	0.07731223561584234	0.043657323280425674	0.020818084849537507	0.05142549067913618	0.06045480417936622	0.04733257518266878
Non-DV	Non-DV	salr	FBgn0000287	0.3734116695470714	0.024433966893251006	0.0036744376818495135	2.10204156878381	0.0076551606522436135	0.05791140425433829
Non-DV	Non-DV	san	FBgn0024188	1.5207133656212235	1.857583476584037	1.7562025689124863	1.8000395364007025	1.974393931102078	1.7992423125718475
Non-DV	Non-DV	sano	FBgn0034408	1.7156798179862083	0.27154778774459765	0.21614896268820544	0.48694074075871974	0.13241115725529087	0.05274047586297331
Non-DV	Non-DV	Sar1	FBgn0038947	4.239922413869807	1.519667724602194	1.6902176117703873	4.359453330545722	1.5572239518333804	5.332701075994818
Non-DV	Non-DV	Sardh	FBgn0034276	0.028544445967688722	0.0065642677652008735	0.013058432291293337	0	0.0099093728620913	0.03404161384638089
Non-DV	Non-DV	sas	FBgn0002306	1.0879321945951865	2.4616859231911112	0.20447280186992892	0.40637866395046796	0.08091655530787654	0.07387321628458024
Non-DV	Non-DV	Sb	FBgn0003319	0.034147333506795996	0	0.0024210725837508123	0.26779294956659083	0	0.004623822717463563
Non-DV	Non-DV	sc	FBgn0004170	0.32000527621587255	0.08401477704907127	0.32072221629616104	0.14566451151757837	0.040184831897559656	0.01363757309440844
Non-DV	Non-DV	scaf	FBgn0033033	9.994241552836966e-4	0.007098721336515584	0.004790032043436026	0	0.014709980194028232	0.16562221837544833
Non-DV	Non-DV	scf	FBgn0025682	1.4896475784902286	0.8881834347254135	0.6720522088543827	1.0530924696939616	1.6677862177985525	7.86713615227082
Non-DV	Non-DV	Scp2	FBgn0020907	0.012191047265762853	2.6879994577918236e-4	8.159523006279706e-4	1.070417018390772	0	0.014850401140060402
Non-DV	Non-DV	Scr	FBgn0003339	1.756637598513573	0.42156786612899394	0.6357128236063074	0.7124228861366746	0.10748116433093313	0.4369992144430682
Non-DV	Non-DV	scro	FBgn0028993	0.15633702763111298	0.012109763545135217	0.02576011377848256	0.13864664966549015	0.002657555803944531	0.003050534645910504
Non-DV	Non-DV	Scsalpha1	FBgn0004888	2.4048298143502365	3.0593094962227703	3.177182465044934	2.7968090176807072	3.7219691231950067	2.4443195843201155
Non-DV	Non-DV	ScsbetaA	FBgn0037643	0.6391108352641368	0.9712395565886525	0.8185242295895404	0.6674968761636197	1.0058724810331214	0.5382599938030084
Non-DV	Non-DV	scu	FBgn0021765	0.9607788367899921	1.4029726759129757	1.3589131818980957	0.8663157107473687	1.569480095216955	1.2033432079121233
Non-DV	Non-DV	sd	FBgn0003345	5.143000634318549	1.216550405698054	2.448229221479781	9.811871364661256	0.8812100484418789	6.0905637306762435
Non-DV	Non-DV	sdt	FBgn0261873	7.110533533973158	11.394935570546714	7.235538317164652	6.80127597937854	2.0792251194022136	2.634494487003835
Non-DV	Non-DV	Sec24CD	FBgn0262126	0.8093843082749769	0.4663684996349942	0.34346621589143983	0.8869427813873442	0.37966183313003016	0.6381699587163465
Non-DV	Non-DV	Sec61beta	FBgn0010638	6.555183487184695	3.730875481156578	3.465975432983641	4.2175593008179195	3.1987118056008312	4.590314013335649
Non-DV	Non-DV	Sec61gamma	FBgn0031049	2.9954801479594475	2.1214405043158813	1.674208478674143	2.4320326979731934	1.4692983093614904	3.177579975375534
Non-DV	Non-DV	sel	FBgn0263260	0.33416700046236963	0.16630044951908682	0.15601112875763315	0.15424218216126054	0.1993535368433012	0.26259746459648814
Non-DV	Non-DV	Sema1a	FBgn0011259	4.089725616507833	1.3094423306631673	1.3017851208154345	9.952389523590487	1.1689618671753386	5.116490217089134
Non-DV	Non-DV	Sema5c	FBgn0284221	1.1480581303803592	2.1644476594685425	0.8006111965483382	0.5705598655703144	1.1210367831675276	4.300987938894999
Non-DV	Non-DV	sens	FBgn0002573	0.7546153123151886	0.045405539985492925	0.038464825601082074	0.3517977515583136	0.014045035947447496	0.07711131649565969
Non-DV	Non-DV	sens-2	FBgn0051632	0.06323928683657598	0.003273380467929327	0.21317018973387974	0.7422709751897103	0.0105612442910944	0.03136303917484209
Non-DV	Non-DV	2022-09-04	FBgn0259923	0.1844378161533673	0.03300993852546273	0.04159831407958632	1.061377961393225	0.048840152877351044	0.2723495463023706
Non-DV	Non-DV	Ser	FBgn0004197	0.23779115188884656	0.01932032895910699	0.014585789913665295	0.1744222445729362	0.019714393040265954	0.006264893967854503
Non-DV	Non-DV	serp	FBgn0260653	0.40727200846507416	0.04078851476635811	0.01973126294984271	0.13011667490572382	0.02485843984606329	0.026852063406543163
Non-DV	Non-DV	sesB	FBgn0003360	55.62920405967558	72.08941455741946	77.19344832283868	52.77384841005608	85.96400868720687	44.56693394056384
Non-DV	Non-DV	Sesn	FBgn0034897	0.13330199184495847	0.017503112151992614	0.03896002391114402	0.12878018003563435	0.007341724155723116	1.0548670089048626
Non-DV	Non-DV	Set	FBgn0014879	10.28334366564736	11.723988622675112	11.596587759321306	12.676476088473585	13.943514838548577	9.544275415648327
Non-DV	Non-DV	sff	FBgn0036544	0.24823491071334133	0.005978861398269842	0.08078622663865295	1.3156649526038473	0.015086788464152168	0.06646972328600183
Non-DV	Non-DV	sfl	FBgn0020251	2.697558827802092	4.904892166601253	3.3663700050206264	2.3824904129747217	2.7153847429885225	2.8120274351787464
Non-DV	Non-DV	Sfp78E	FBgn0261059	0	0	0	0.008981100009434695	0.00124591111803467	0
Non-DV	Non-DV	Sfxn1-3	FBgn0037239	0.09082823525247129	0.04151021125493442	0.09761203438677626	0.15091483849844625	0.036748730623082135	0.03714732763808257
Non-DV	Non-DV	sgl	FBgn0261445	0.6448254359316667	0.5201977771573492	0.29700403950069293	1.0252008661507956	0.4660464300285955	0.4281166038559961
Non-DV	Non-DV	Sh	FBgn0003380	1.2992549963767	0.06787874297665432	0.05034300739212955	10.473076012205043	0.04480897375412098	0.8659953964053426
Non-DV	Non-DV	sha	FBgn0003382	0.03438071759771373	0.00627796759673704	0.0013119462733229316	0.043646599377230345	0	0
Non-DV	Non-DV	shakB	FBgn0085387	0.4105055681313499	0.13980258211922658	0.16000313024854979	5.468331730539252	0.10159800317726167	1.0054807419604648
Non-DV	Non-DV	shep	FBgn0052423	8.755211224177904	1.4223950885047834	5.420036455573788	67.68641933238962	3.7533853679806617	2.84754399866926
Non-DV	Non-DV	shf	FBgn0003390	0.07195689590468805	9.118820737445997e-4	0.0024804669795741876	0	0.003971354110923816	0
Non-DV	Non-DV	Shmt	FBgn0029823	0.10811084219280714	0.12644617225233856	0.11442579428828029	0.1578587208323049	0.19845901880491565	0.17313491508612122
Non-DV	Non-DV	shot	FBgn0013733	3.523376153428869	2.467652018278995	2.0375360881734554	2.5245383098656533	0.5954436071101052	1.8639259835703248
Non-DV	Non-DV	Shrm	FBgn0085408	1.6340597154724579	2.5818978189295425	2.87087897632668	1.0576019539078483	1.4526131954473946	0.5633869947011102
Non-DV	Non-DV	shu	FBgn0003401	0.027245550665400502	0.003420747848466716	0.02500419228772722	0.027244523706353475	0.018876978877711423	0.02206882392749931
Non-DV	Non-DV	sick	FBgn0263873	0.829636837583381	0.23950860635369187	0.35258896876392837	3.2432194187841787	0.438054822587666	1.641875604456238
Non-DV	Non-DV	side	FBgn0016061	0.5070297879510387	0.1016861554004637	0.25266686822303536	12.811890518508314	0.27268241285605654	0.5049817042785167
Non-DV	Non-DV	side-III	FBgn0083949	0.4307634148421492	0.06767968224802595	0.004479860247318196	1.5174242501323325	0	0
Non-DV	Non-DV	side-IV	FBgn0038156	0.1870868752176709	0.09294263730716765	0.005698279953335822	0.2938474573978173	0.06711768254962303	0.77596565162469
Non-DV	Non-DV	Sidpn	FBgn0032741	0.10523562569749569	0.035304121301991696	0	0.6774266941404886	0	0
Non-DV	Non-DV	SIFa	FBgn0053527	0.08425491346943575	0.001955365550766943	0.0014286038862973724	0	0.04463426659893161	0.003279751502629992
Non-DV	Non-DV	sinu	FBgn0010894	1.136935590835705	0.44040833775560895	0.3945308391801961	0.4349449444821418	0.22134921220929785	0.3052747344001088
Non-DV	Non-DV	Sirup	FBgn0031971	1.3217533864584117	0.5906965246352771	2.3171998337732553	2.1136731272975635	2.493001868228599	4.988586484805807
Non-DV	Non-DV	sisA	FBgn0003411	4.69533926277695e-4	0.17881392837504265	0.048902704687774634	0.0677170590288732	0.013558698348986882	0.020155951094263727
Non-DV	Non-DV	siz	FBgn0026179	3.3170932021180524	1.7143948424814288	3.7358805865794436	3.327860972188905	0.9646414307888453	2.2831510861361903
Non-DV	Non-DV	SK	FBgn0029761	0.4187892784203691	0.03142064440174173	0.017653390088443043	3.074793920244051	0.05346921199510451	0.40917168159209266
Non-DV	Non-DV	skl	FBgn0036786	1.1167310777511705	0.09923415933897599	0.5005548786905898	2.525306656456913	0.08383823380672757	0.05388457691864998
Non-DV	Non-DV	SkpA	FBgn0025637	8.38516477087785	8.992438910997864	9.689343656882233	8.77011473787816	11.298592969189318	9.862874291464601
Non-DV	Non-DV	SLC22A	FBgn0037140	0.0011072352475193547	0.012043299110091422	0	0.0017275152646771582	0.0027398946503261407	0.013031609528035223
Non-DV	Non-DV	slgA	FBgn0003423	0.5527748445894473	0.0898928999906494	0.16777056917230346	1.2747722689115109	0.17043102526680726	0.49866455926830583
Non-DV	Non-DV	sli	FBgn0264089	4.100127999744415	4.306430602956176	4.47225127775809	3.0184019510045945	0.7672801138743497	1.3412128573996267
Non-DV	Non-DV	SLO2	FBgn0261698	0.05332566668791815	0.004649157465000106	0.008485374418369935	0.8533746763991055	0.005707371441718024	0.011051768066002183
Non-DV	Non-DV	slou	FBgn0002941	0.012926854119471599	0.03526879196152484	0.003038175641389456	0.36810354254276395	0.005727469604578534	0.2772963149350583
Non-DV	Non-DV	slow	FBgn0035539	0.0461652942066371	0.057097923497040175	0.002265681670227528	0	0.0035639909034360967	0.0665184579101852
Non-DV	Non-DV	sls	FBgn0086906	1.757926212891769	0.20481093826534102	0.05386293289608758	1.0031893861260417	0.05850840090802779	39.95790918183019
Non-DV	Non-DV	sm	FBgn0003435	5.811917644031987	1.248293003872582	1.6444681363518705	35.8994701924039	0.9495436079044198	2.5737444420287496
Non-DV	Non-DV	smal	FBgn0085409	5.494376039976371	1.0666336592568415	2.6404468833854366	10.610561498102102	2.2051006038106777	9.982101100172407
Non-DV	Non-DV	smash	FBgn0263346	2.9146510104432384	2.2699529618038183	2.616123397126278	1.3585959457354126	0.8098811276919754	1.4788174300899133
Non-DV	Non-DV	smg	FBgn0016070	0.6674448065293682	0.6479084701477972	0.6717519365920798	1.363856890797823	0.5352782702145542	0.47221360187400685
Non-DV	Non-DV	Smn	FBgn0036641	2.4409433705055887	3.2210851679463572	3.3841458539464466	2.601572615539033	4.2459929630538085	2.1704596015246254
Non-DV	Non-DV	smt3	FBgn0264922	121.07258692786434	118.8098348992617	134.4533234725963	135.118822104196	140.40030044144046	119.49917656517016
Non-DV	Non-DV	SmydA-4	FBgn0030257	3.5437187605497414e-4	4.7740639268202214e-4	2.8086712638627034e-4	0	0	0.04345171126268427
Non-DV	Non-DV	SmydA-8	FBgn0053548	0.005699387391147443	0	0	0	0	0.738684803735855
Non-DV	Non-DV	sn	FBgn0003447	3.1100049205195335	4.478911457389675	3.554050372773367	6.778697507066405	3.8237180256520595	2.001083177020558
Non-DV	Non-DV	SNCF	FBgn0036349	8.422204375388073	25.77650393180429	7.812444788340754	8.505378389485514	31.493206443252078	6.019488631796413
Non-DV	Non-DV	snu	FBgn0039594	0.027187246166525823	0	0.008088031363157241	0.014615781501137865	0	0
Non-DV	Non-DV	so	FBgn0003460	0.43647402149482434	0.23749735556699664	0.006948032067014853	0.2894188791939837	0.06669183154156942	0.7412192707637952
Non-DV	Non-DV	sob	FBgn0004892	0.8539096666081327	0.8318259255627513	0.7129955004387786	0.11658316802618392	0.17283102893102	0.042871872122937416
Non-DV	Non-DV	Sod1	FBgn0003462	1.5484677113620697	2.3513838649028016	1.7184977731460025	1.8015563780616828	2.0192104062130807	1.243472313661269
Non-DV	Non-DV	Sod3	FBgn0033631	0.5828319352747834	0.7479310635256365	1.1379709404223017	0.7790017250452645	1.2524445173731928	0.2928600614255568
Non-DV	Non-DV	Sodh-1	FBgn0024289	0.013042367025490144	0.007383222621024529	0.001564194527050741	0.058223494584367846	0	0
Non-DV	Non-DV	Sox21a	FBgn0036411	0.04521935926620398	0.043930859337579106	0.05451858709931702	0.08699732304373675	0.026554056945653857	0.06487109509635955
Non-DV	Non-DV	Sox21b	FBgn0042630	0.005645586419824116	0	0.03843294433962618	0	2.7875204589273666e-4	0
Non-DV	Non-DV	Sp1	FBgn0020378	1.3092244884836592	0.07036084792101518	0.5622148220498674	3.150977184080736	0.052032171940423505	0.5453608053972837
Non-DV	Non-DV	SP1029	FBgn0263236	0.9206642210149446	1.0709450606974964	1.5567663714225695	1.0581198826251086	1.9375513667589703	0.5784020038800293
Non-DV	Non-DV	SP1173	FBgn0035710	0.29724184294907957	0.021611218816166986	0.11532052776967061	1.5600963988333003	0.022325845114783357	0.5240172950503749
Non-DV	Non-DV	SP2353	FBgn0034070	0.48225816692812434	0.040825461175392375	0.021701748309989305	2.4975974700983254	0.020618726684482325	0.008201431123640466
Non-DV	Non-DV	SPARC	FBgn0026562	0.5391866339651626	0.2098449461255425	0.24714285744737596	1.2657434244439802	0.22447349052209306	1.3130293513766667
Non-DV	Non-DV	Spase25	FBgn0030306	5.341390414253006	4.680333984551498	5.873104586489651	5.161466174100849	6.692897528130395	5.100619142436993
Non-DV	Non-DV	spdo	FBgn0260440	0.34118048828531033	0.09361030512055982	0.1835894137081511	4.484290638746077	0.16217022641285767	0.6431329221485702
Non-DV	Non-DV	SpdS	FBgn0037723	0.3090528658956487	0.3076149512985234	0.2543129293791121	0.07602823039471358	0.27798697695580254	0.3302041447482058
Non-DV	Non-DV	SPE	FBgn0039102	0.03982856365121332	0	0.007191655210322333	0.0035176627571736805	0.024018564721186915	0.04389936515738225
Non-DV	Non-DV	spidey	FBgn0029975	0.5779566593753154	0.2222575410361896	0.2825315924137735	3.9614570479832087	0.2860164070811324	1.1757492509096403
Non-DV	Non-DV	spir	FBgn0003475	0.0756963705510992	0.06348629576550835	0.05098106590417606	0.46374749415816907	0.03725938250455487	0.10627869986421418
Non-DV	Non-DV	Spn	FBgn0010905	2.02449805956613	0.5517303015188086	1.2947981032325955	8.914437950972205	0.8875334373035757	1.8646834874060776
Non-DV	Non-DV	Spn100A	FBgn0039795	0.04876886353868111	0.004117482964135577	0.005302035858678009	0.0857169351602111	0.0038954654038792476	0.0048378449285410635
Non-DV	Non-DV	Spn27A	FBgn0028990	0.6178839093261645	0.7824941154232438	0.8111253050881438	0.48430896623494135	0.9677202558148039	0.7230294768547515
Non-DV	Non-DV	Spn42Da	FBgn0265137	0.1064322435455009	0.055716660026004096	0.054295661596170615	0.0488295321154317	0.07665629884167724	0.09523710542285246
Non-DV	Non-DV	Spn42De	FBgn0033115	0.011932646789380743	0.015695793726642836	0.003906180396918338	0	0.001547290603671538	0.009274371648072627
Non-DV	Non-DV	Spn43Aa	FBgn0024294	0.3658411412598218	0.09156728567810475	0.2647733890957125	0.018469927718174163	0.006998878357413426	0.08340096775068705
Non-DV	Non-DV	SPR	FBgn0029768	0.011427436257406925	0.001993703025515499	0.005698209836756878	0.5690315452338442	0.006071809030455406	0
Non-DV	Non-DV	spri	FBgn0085443	0.36145107377670976	1.1235454192150498	0.2280359117123306	0.7622385937526788	0.17988562426755544	0.8032840628355961
Non-DV	Non-DV	sprt	FBgn0082585	2.4351336473402623	0.9088009718027316	0.6527561601383197	4.266350754418807	5.02897158866202	2.256939855896902
Non-DV	Non-DV	spz	FBgn0003495	0.045803797862372125	0.011425233700858465	0.01674527874844107	0	0.025338111738722552	0.08649291764714938
Non-DV	Non-DV	spz6	FBgn0035056	0.05655017078315179	0.0030650630743384154	0.0027947630396221172	0.04313203116495026	0.004333904028593254	0.014699443865954792
Non-DV	Non-DV	sqa	FBgn0259678	0.00829286762508032	0.06085091624125452	0	0.055189510499452574	0	0.4502299593354355
Non-DV	Non-DV	sr	FBgn0003499	0.060395861522934975	0.020372696086193305	0.001224244482196336	8.539019696585327e-4	0.015967554885848098	0.019456057519255828
Non-DV	Non-DV	Sr-CI	FBgn0014033	0.08856605686159306	0.019350169295626538	0.02703469796205866	0.21328592887353973	0.07294482153099027	0.08462201842938387
Non-DV	Non-DV	Sr-CII	FBgn0020377	2.3135638418918028	3.720955527994536	3.894856526990051	1.5139164100437934	2.8775629817885995	0.6907093558307573
Non-DV	Non-DV	sra	FBgn0086370	0.1549231099121541	0.2333079241774196	0.24017668127774222	0.8021323073117477	0.1893202434078006	0.17401099456043842
Non-DV	Non-DV	sro	FBgn0262112	0.1253913219512192	0.6069989313406017	0.35414815120524884	0.1970134202306217	0.30258867018230995	0.15034037918428367
Non-DV	Non-DV	srp	FBgn0003507	0.33007959649029395	2.64367949060784	0.06603266795443989	0.26889832344997444	0.8213062946290415	0.9113227473693775
Non-DV	Non-DV	SrpRbeta	FBgn0011509	0.8971488477351088	0.533761589208581	0.3671568005427422	0.5755611558025197	0.31011006445164513	0.7123855265279492
Non-DV	Non-DV	ss	FBgn0003513	0.5430720916659851	0.016703367735595623	0.09334535818285523	0.6281037068950185	0.017645866581082168	0.004810045020876759
Non-DV	Non-DV	Ssk	FBgn0036945	0.07680217715078476	0.022722914192170374	9.683047710846594e-4	0.03972019486992741	0.011531323423736629	0.02294114734853933
Non-DV	Non-DV	ssp7	FBgn0052667	0.011340226308356762	2.6879994577918236e-4	0	0	0.007310947680506234	0.011662694244479454
Non-DV	Non-DV	SsRbeta	FBgn0011016	2.258673476713372	1.2794564859121773	1.0218812356704308	1.3884761154942578	0.6587436875421575	1.514440427952618
Non-DV	Non-DV	st	FBgn0003515	0.0036902064494094902	0	0	0	0.002079919362920137	0
Non-DV	Non-DV	St3	FBgn0265052	0.013100114436632677	0.03172927582854142	0.007308392099054598	0.05953932677328407	0.0021432690128655087	0.03708362399785767
Non-DV	Non-DV	sta	FBgn0003517	367.26736954818676	407.3069470538339	440.9881794904076	247.66937418614324	500.67616401033763	390.5090274670832
Non-DV	Non-DV	Stacl	FBgn0263980	0.35242646972892366	0.004464753892332079	0.014100482387065322	2.6102759539177556	0.008099248127597547	0.008538550012822721
Non-DV	Non-DV	stai	FBgn0266521	1.0842898709169204	0.06351383957402398	0.09370281895036835	8.760759693876823	0.0638495944152282	0.5880293145806094
Non-DV	Non-DV	stan	FBgn0024836	0.6335806326692976	0.03099450429714117	0.2106383912799323	3.4474765218608954	0.05339363117451609	0.10483452203303975
Non-DV	Non-DV	ste14	FBgn0036336	5.451821414253287e-4	0.005962254849168054	0.002242125761612267	0.01592523597744731	0	0.04529961849501757
Non-DV	Non-DV	stet	FBgn0020248	0.06826026427268923	0.0031165100553103026	0.0011226023230286504	0.18809190406787013	0.001325018666563314	0.007277174752175204
Non-DV	Non-DV	stg	FBgn0003525	24.12101476167907	16.56413737304592	17.415888696092775	24.232492252558142	35.49081139233202	25.624971642956677
Non-DV	Non-DV	stil	FBgn0003527	0.016905585890335393	0.011228975873286052	0.019091066051708565	0.002999598086196759	0.016270245808584324	0.02570073129409269
Non-DV	Non-DV	Stim	FBgn0045073	0.957881631826627	1.0679531859547526	0.9651606514534733	0.644930401839954	1.356118531993389	0.7579557105052998
Non-DV	Non-DV	stl	FBgn0086408	0.032799994366730464	0.06031499104776649	0.02555432358881899	0.08321234246327286	0.27909453870696094	0.028467618349165308
Non-DV	Non-DV	Stlk	FBgn0046692	0.5264049582821686	0.22242070879134931	0.26333186124551544	0.7626103070686776	0.24406958028922726	0.489578339802354
Non-DV	Non-DV	Strn-Mlck	FBgn0265045	0.6840616543956278	0.7267686665860883	0.45969168480124944	0.7404843915345706	0.46916515513235646	3.7426760283722555
Non-DV	Non-DV	STUB1	FBgn0027052	0.1780391096354482	0.1527261618903407	0.15120876906483505	0.3481593683716591	0.15194109413246373	0.23739956546055244
Non-DV	Non-DV	stv	FBgn0086708	1.0613336721089777	1.0292875678959144	1.085280239231766	1.2031769163258481	0.9293981198990723	0.6853692580769611
Non-DV	Non-DV	stx	FBgn0052676	6.387829945383404	2.120805481734388	2.9142575694210664	4.871584917890259	1.6282128331126249	4.68696869864486
Non-DV	Non-DV	sug	FBgn0033782	0.053316267876337795	0.0052763621399218585	0.03653379689959193	0.009496577073476705	0.00923907006313859	1.5130415439873905
Non-DV	Non-DV	Sur	FBgn0028675	0.019955647291086148	0	0.0014894784174634599	0	0.0022653909940160526	0.053942109653316535
Non-DV	Non-DV	sv	FBgn0005561	0.30555250152377456	0.03646913074016953	0.033927504004755436	0.3871746797459081	0.05932303800332122	0.07181121806403448
Non-DV	Non-DV	swa	FBgn0003655	0.0334403438761829	0.028531341537609015	0.02463831110338721	0.055602880261108226	0.011306967953391686	0.067453689400061
Non-DV	Non-DV	Swim	FBgn0034709	0	0.00340689665560443	0	0.04313203116495026	0	0
Non-DV	Non-DV	Sxl	FBgn0264270	10.762729049407834	15.372604345416113	13.458396162103986	13.69166094258837	12.280171795834832	8.306132222802395
Non-DV	Non-DV	Syt1	FBgn0004242	0.5950491404489257	0.04645843575612227	0.022371770977053795	4.669976287466655	0.010867452281865678	0.09575294497116843
Non-DV	Non-DV	T48	FBgn0004359	0.6573437522620267	0.9397079922312784	1.2731117256975801	0.3755274916812138	1.3184184957536795	1.367311218578809
Non-DV	Non-DV	Taf12L	FBgn0031623	0.04789717644215641	0.015105809613543754	0.032104405831678506	0.0058530233125606524	0.027553836661048253	0.03588498776971202
Non-DV	Non-DV	tai	FBgn0041092	0.7889019683152749	0.5535847036218252	0.33847525536048984	0.44257108048706323	0.18894559410494624	0.9041013041851997
Non-DV	Non-DV	Tailor	FBgn0037470	0.7573458561857289	0.8338833226519	0.8777700544346528	0.6827837971761066	1.0593545106797742	0.4537192801985573
Non-DV	Non-DV	Taldo	FBgn0023477	0.7329998645287878	0.2313795829950838	0.34661318936139124	0.727340498435325	0.28059351173065256	1.2527257191097971
Non-DV	Non-DV	Tao	FBgn0031030	2.577368730854356	2.5889931531614554	2.703199671659715	3.4631221594073396	2.242968317848917	2.9253619977892233
Non-DV	Non-DV	tap	FBgn0015550	0.39932983239789993	0.06213948856567281	0.16401166788931454	9.517287527690184	0.04322062603502101	0.04094014769777737
Non-DV	Non-DV	tapas	FBgn0027529	0.07821758842053812	0.03221852636804678	0.07938945371040264	0.2841670744416757	0.029355397535770086	0.1322624721213075
Non-DV	Non-DV	Tapdelta	FBgn0021795	11.98481479061158	5.695124013990697	5.2926377533307045	7.619279262689948	3.913946871241184	12.696217437770473
Non-DV	Non-DV	TBCB	FBgn0034451	0.18757131345228442	0.3041433455183219	0.2673207398063695	0.43934196754535887	0.30727312281881347	0.237729167277823
Non-DV	Non-DV	Tctp	FBgn0037874	136.15490323082636	144.1740314920191	159.03350323354059	98.0428084456293	165.84812848511373	129.33813135817965
Non-DV	Non-DV	Ten-a	FBgn0267001	11.312345679982768	10.059257517822077	12.017141781905408	24.364961271027134	11.319075473827557	4.106456349831047
Non-DV	Non-DV	Tep4	FBgn0041180	0.238239775829674	0.2755210463749242	0.16909533268670782	0.13910297644430386	0.2873659453347309	0.2926352403158248
Non-DV	Non-DV	Tet	FBgn0263392	25.835931033421492	8.078913246255484	39.56266126711272	74.90084941256094	4.3057467805328935	40.63529405345977
Non-DV	Non-DV	tey	FBgn0036899	0.09244898354695254	0.009880803277440963	0	0.20772080335318466	7.209104918983106e-4	1.4825167975542424
Non-DV	Non-DV	TfAP-2	FBgn0261953	0.02850189076608553	0.0020643649993651995	0.0016081064567112868	0.17431482023572425	0.002808177249607781	0.006264893967854503
Non-DV	Non-DV	tfc	FBgn0035199	0	0	0	0.060276764382086505	2.7875204589273666e-4	0
Non-DV	Non-DV	TfIIFbeta	FBgn0010421	1.1127963079397034	1.1532365887706408	1.2704489402229353	1.177031490840149	1.244893238295306	0.9023641050636996
Non-DV	Non-DV	Thd1	FBgn0026869	0.28828020374178287	0.19093632600101926	0.12959420384347828	1.207317144205782	0.1558674727722285	0.5818226886621053
Non-DV	Non-DV	Tig	FBgn0011722	0.2344712580678381	0.05160718011503745	0.0530744357177168	0.19770018667182454	0.03349718836015496	2.4999969669435504
Non-DV	Non-DV	Timp	FBgn0025879	0.017145311723114256	0.006162285590606454	0.03403411777901105	0	0.0030547002577458226	0.018263238461371182
Non-DV	Non-DV	Tina-1	FBgn0035083	0.22434793593600014	0.10946272130177576	0.05731317127833615	0.6888270537346809	0.0715775561188604	0.7010912710334674
Non-DV	Non-DV	tinc	FBgn0261649	1.5201067849815304	1.3726039516580926	1.5327260684922666	1.5200410906050021	0.22480875544188844	0.8495779101908683
Non-DV	Non-DV	tio	FBgn0028979	0.15291655257292083	0.019932405712407175	0.03869859275268083	0.22420419094569127	0.015319461980202719	0.039780480647582626
Non-DV	Non-DV	Tis11	FBgn0011837	8.464391475215711	3.464361878317359	3.143611642592548	2.5460066120583282	7.116282216909233	8.035819562448985
Non-DV	Non-DV	TkR86C	FBgn0004841	0.009733819068807693	0.003608790605108542	0.04138460318494995	0	0.01697340921287366	0
Non-DV	Non-DV	tkv	FBgn0003716	1.8158976511847231	0.39700415867458627	1.8636034005498532	0.8069472514942239	2.088830679790636	1.3193104647958969
Non-DV	Non-DV	Tm2	FBgn0004117	0.6273214503213298	0	0.0018358078708115915	0.05263203091578392	0.001325018666563314	3.6601911868157235
Non-DV	Non-DV	TM4SF	FBgn0020372	0.05294441243417061	0.012693541435808463	0	0.03627752752550321	0.01701356565144101	0.13593680479795367
Non-DV	Non-DV	Tmhs	FBgn0262624	0.7827307394213546	1.2544144589480304	1.464653331689753	0.3521313510217382	0.9039838951791184	0.34273877405575354
Non-DV	Non-DV	tn	FBgn0265356	0.03597434915092827	0	0.00293798041523643	0	0.006520896256055108	0.5152890827879897
Non-DV	Non-DV	tnc	FBgn0039257	0.04075905094280276	8.891644282070458e-4	0.0018319587480970878	1.0104184777139527	0.008119914481845679	0.12444086804808169
Non-DV	Non-DV	Tnpo	FBgn0024921	5.243060336585821	6.683159958124534	4.565220594966364	6.462962854514137	3.9934909727870913	4.035796928181249
Non-DV	Non-DV	Tob	FBgn0028397	0.6001908567063617	0.1395752024449954	0.1045262248345422	3.280070203278955	0.1315561892511482	0.590915530734538
Non-DV	Non-DV	toc	FBgn0015600	1.598115199852385	13.53032596781723	5.509284205223686	2.207251559726492	0.6326132670162551	0.645686835348559
Non-DV	Non-DV	toe	FBgn0036285	0.08777475724775663	0.0013929554372058594	0.0018600750281184272	0.008097679093087907	0	0
Non-DV	Non-DV	Toll-7	FBgn0034476	1.0962080966038885	0.11123205691298549	0.6721742738864886	4.333568102779573	0.9855691933255102	1.6387804419611804
Non-DV	Non-DV	Tollo	FBgn0029114	10.993991791995079	6.01665596366755	12.204123090755175	3.853645741094043	2.343020615225555	1.7145423854267376
Non-DV	Non-DV	Tom	FBgn0026320	69.9767657423638	70.98844680490295	50.59340397916783	9.605649067604155	41.105211056618714	47.949634735816474
Non-DV	Non-DV	Tpi	FBgn0086355	0.1568431271239164	0.04874575346081424	0.03887750032166768	1.446005086488607	0.05255327835080458	2.0110325867717944
Non-DV	Non-DV	TpnC47D	FBgn0010423	1.5047962541208482	0.22994818896981392	0.04468642873996746	0.035195013533958194	0.015407432544199379	7.66422874745065
Non-DV	Non-DV	TpnC73F	FBgn0010424	0.6618366738193756	0.07003052536313234	0.03968989279454702	0.3408293698888797	0.0290967842244347	17.432170669321017
Non-DV	Non-DV	Tps1	FBgn0027560	0.007252985433621225	0.0074967721371429555	0.0056245151380092395	0.0017242521173541905	0.01612540291527509	0.003050534645910504
Non-DV	Non-DV	Traf4	FBgn0026319	8.84168113988529	5.621847136166327	8.971131673084901	16.086244390717347	15.997098718345146	15.215957634827225
Non-DV	Non-DV	TRAM	FBgn0040340	2.153098034034305	0.8752700245802053	1.179308703648387	0.9709373668984144	0.7254663078085285	1.4564852316481975
Non-DV	Non-DV	trbl	FBgn0028978	2.6905094657160746	1.4672105487020783	2.562927689695141	1.2642747721358647	1.5167484686758899	1.786628346857362
Non-DV	Non-DV	Tret1-1	FBgn0050035	0.00603793264038926	0.008729455925123314	0.0030147200080214505	0	0	0.14307378731342274
Non-DV	Non-DV	trn	FBgn0010452	14.616475965246044	16.52962718571974	20.411399979594048	15.21225664195661	10.924588749830923	6.526074548278935
Non-DV	Non-DV	trol	FBgn0284408	0.2096263839175798	0.03892680991269537	0.07091411131111344	0.08983509771843888	0.042239378942068466	1.5418157094593252
Non-DV	Non-DV	Trp1	FBgn0011584	1.542021297862141	0.6409831221599497	0.4626081211037684	1.6900528402176893	0.34161839528278165	5.642744088611824
Non-DV	Non-DV	trv	FBgn0085391	3.110809010343495	0.033699695608172764	0.12152452646461961	26.015388334509616	0.01120571747083904	0.1633713011425773
Non-DV	Non-DV	Trx-2	FBgn0040070	1.3264592292365245	0.4218913505622851	0.2803248015190973	1.6462030681876856	0.3565594471618177	1.4443964478716125
Non-DV	Non-DV	Trxr-1	FBgn0020653	0.22413204555410587	0.24774854724521778	0.253280449192039	0.2717381731270487	0.24038370925546976	0.16181941138683467
Non-DV	Non-DV	Tsf2	FBgn0036299	2.8542571678368205	0.8718546373653628	0.9464873801613097	1.4053351173287036	0.5227804339428972	0.6374792989604887
Non-DV	Non-DV	tsh	FBgn0003866	6.486844403045884	10.723801934623939	9.743646217931548	9.848061741626019	6.627272539578835	5.808564444894388
Non-DV	Non-DV	tsl	FBgn0003867	0.08347137050553038	0.017842405503478452	0.06429764217054157	0.0119133682396912	0.03685848478983723	0.22666239568277996
Non-DV	Non-DV	Tsp	FBgn0031850	0.8042975615914042	0.027464188573456547	0.08146199318206447	0.08926746968581985	0.033166795936475764	0.1321936046576593
Non-DV	Non-DV	Tsp39D	FBgn0032943	0.8148283208408941	0.235685615520136	0.1843903482748084	0.7488477217006321	0.11061190319246449	0.32072606658071284
Non-DV	Non-DV	Tsp42Ea	FBgn0029508	0.2777293799279736	0.10995874047510248	0.08521251026342089	0.2673823950668133	0.026461159967063417	0.079212615011684
Non-DV	Non-DV	Tsp42Ed	FBgn0029507	0.03970472368303608	0.013577319508593394	0.00962500970138543	0.03171941224616567	0.018108872527581872	0.041219691314353366
Non-DV	Non-DV	Tsp42Eg	FBgn0033128	0.06929159865372256	0	0.03558947217309018	0.030353427660600615	0	0.011510980392110102
Non-DV	Non-DV	Tsp42El	FBgn0033134	0.028752279028121656	0.0022205724565196854	0.0029672306984628383	0.035443075722525176	2.7875204589273666e-4	0.054210398757207
Non-DV	Non-DV	Tsp42Eq	FBgn0033138	0	0	0.007720105784536973	0.056096884086965226	0	0
Non-DV	Non-DV	Tsp66E	FBgn0035936	0.426766694948305	0.05420690341882014	0.048341658454091	1.0779164629055562	0.03163799264925875	0.060092054956024474
Non-DV	Non-DV	Tsp68C	FBgn0043550	0	0	0	0.025078749746198246	0	0
Non-DV	Non-DV	Tsp74F	FBgn0036769	0	0.01216516619616366	0	0.15470247907880108	0	0.018376891190728255
Non-DV	Non-DV	tsr	FBgn0011726	60.65627988683778	81.32930300573062	86.55824927296173	67.43580134800042	97.30047819883148	66.3207816211214
Non-DV	Non-DV	Ttd14	FBgn0284257	1.3076872599469038	2.343406057062368	0.9542230012871916	0.610628497495359	0.6437162452580487	1.577998964406813
Non-DV	Non-DV	ttk	FBgn0003870	8.544252705326098	1.1768131916650555	1.46262403475313	2.360937311977576	0.8123135405238505	9.323794365048933
Non-DV	Non-DV	tun	FBgn0034046	0.42555370366320683	0.46231221527775607	0.4578957888343905	0.8939993359875202	0.5217276733888343	0.44472027457267965
Non-DV	Non-DV	tutl	FBgn0010473	4.667598477979311	4.2106365308600875	3.3492850986099945	10.637836173951444	0.9651791004557521	0.9286872564352217
Non-DV	Non-DV	TwdlD	FBgn0039444	0.8126568697143296	0.007608835602132237	0.0025556565643980937	0	0.01670953214691553	0.03432457739672686
Non-DV	Non-DV	TwdlE	FBgn0031957	4.69533926277695e-4	0.007051739749176665	6.172858975055048e-4	0.02623980503054366	0.025320278200132232	0
Non-DV	Non-DV	TwdlV	FBgn0037227	0	0.00627796759673704	0.007603135273514047	0	0.006679519635523795	0
Non-DV	Non-DV	twe	FBgn0002673	0.10344291322786192	0.08166296092607558	0.10977713694690182	0.030854133601797153	0.0418965409102374	0.07058072124347768
Non-DV	Non-DV	tx	FBgn0263118	0.059634528954843155	0.0014792040357153547	0.0014415180583563037	0.05693311654471314	0.011667757461086808	0.8771599798425836
Non-DV	Non-DV	tyn	FBgn0284435	0.515105793465252	0.07527854007487478	0.16119497940323588	0.6943890168091812	0.10139540583151122	0.2510463070667512
Non-DV	Non-DV	TyrR	FBgn0038542	0.04368339588741538	0	0	0.13739335241128478	0	0
Non-DV	Non-DV	tzn	FBgn0037024	1.509501639130645	1.986035675185395	1.8954743355137162	1.1830882170526407	1.7619909494605968	1.28489502358034
Non-DV	Non-DV	U2af38	FBgn0017457	2.2252110654326454	3.1151077691037994	3.085351870014132	2.6908338929119804	3.427795830950001	2.221687235478525
Non-DV	Non-DV	Uba5	FBgn0030305	0.06673755372377489	0.04315751962425651	0.01010468848158384	0.11803371332201029	0.029020842825187056	0.09931703061765745
Non-DV	Non-DV	Ubc4	FBgn0015321	1.2755970995141637	1.8177008102528496	1.9327829784199824	1.199482122980399	2.3465191497399265	1.1034492911643086
Non-DV	Non-DV	UbcE2H	FBgn0029996	2.0193209722179852	3.1050661011918694	2.504982449047893	2.9601771051774586	2.694474278912734	2.2502086318006813
Non-DV	Non-DV	Ubi-p5E	FBgn0086558	3.5321556604614193	2.1673585371592137	2.338374869073189	5.479101426904992	1.9707450977706757	6.019138205408848
Non-DV	Non-DV	Ubi-p63E	FBgn0003943	7.5332346765568206	2.0064657774990775	2.4131605212885194	7.783728464697215	0.9908138292666117	5.177795348591078
Non-DV	Non-DV	UBL3	FBgn0026076	1.0514016258605567	0.9512491423274102	0.8382206786399101	1.2488763658728397	0.6064447672638373	0.7638467875695335
Non-DV	Non-DV	Ubx	FBgn0003944	13.144928544421917	6.006810153949878	7.367906878390006	13.041539752876051	5.6014148276181395	12.892387675316163
Non-DV	Non-DV	Uch	FBgn0010288	0.07064559435879522	0.1466343582855698	0.13469313434067254	0.09336845989822223	0.13032160998207845	0.06668293024512503
Non-DV	Non-DV	Uch-L5	FBgn0011327	2.804850615541411	3.802895411209566	3.301815021013537	3.477224315818043	3.834626922745508	2.0476277352091885
Non-DV	Non-DV	Uev1A	FBgn0035601	3.3565703154226196	5.98166682243019	4.44813508064094	4.436802237691571	5.107228897285127	3.5787792149293978
Non-DV	Non-DV	Ufm1	FBgn0085220	0.6144927324357377	0.46310638214476657	0.3333031398792816	0.6454693161364503	0.3063023039106217	0.4073529067662233
Non-DV	Non-DV	UGP	FBgn0035978	0.07994406514808222	0.05987450692925799	0.08210338021994996	0.34173209845409164	0.08395009772029775	0.2215458399157587
Non-DV	Non-DV	Ugt35B1	FBgn0026314	0	8.891644282070458e-4	8.159523006279706e-4	0	0.005418040730478275	0
Non-DV	Non-DV	Ugt35D1	FBgn0051002	0.0037512327642397814	0.003318313136833767	0	0	9.049059559996015e-4	0
Non-DV	Non-DV	Ugt37D1	FBgn0040260	0.015418536064256371	0.0022971311582086528	0.0072632546138239286	0.009496577073476705	0	0.14551724866063614
Non-DV	Non-DV	Ugt49B1	FBgn0027073	0.0038466941992178526	0.016048835689686763	0.044183328288698594	0	0.005800683068431434	0.021630369686163956
Non-DV	Non-DV	uif	FBgn0031879	2.1184970087384203	1.0152079374325136	1.9165885124189828	0.7259426889152506	0.3479912393299719	0.3119043212765526
Non-DV	Non-DV	UK114	FBgn0086691	0.9146888882726347	1.0350150070769142	1.1171011474207295	0.9632059246965936	1.4735530880913437	0.6847390225783255
Non-DV	Non-DV	unc-13-4A	FBgn0035756	0.35464257240521135	0.09366044126154312	0.004519074440658691	1.6199885122235995	0.0036700193769927305	0.018439347414105273
Non-DV	Non-DV	unc-4	FBgn0024184	0.07098133246229714	0.021210817349528743	0.00403157659511361	0.3734892739209624	0.0059034612173053756	0
Non-DV	Non-DV	unc-5	FBgn0034013	1.975957481036999	0.6100741152840703	0.4443557162718641	0.6760513247420253	0.5346974023161465	0.7217152202247042
Non-DV	Non-DV	unpg	FBgn0015561	0.30933659828749754	0.05494328313982478	0.4302372178357315	0.562860871155885	0.02191570181352765	0.06892457416044638
Non-DV	Non-DV	up	FBgn0004169	0.6591757281792388	0.010968784308131594	0.003799425091032412	0.15897122877636918	0.023307900856536046	6.471854150371117
Non-DV	Non-DV	uzip	FBgn0004055	0.47789889147125675	0.4124373902240527	0.38713445850115247	2.3060296473881285	0.23729421160010564	0.28597404468886367
Non-DV	Non-DV	VAChT	FBgn0270928	0.40744595998158345	0	0.0086179826278256	2.4320458210387734	0	0.07095004132796506
Non-DV	Non-DV	Vajk1	FBgn0028938	0.07297661216028856	0.495437825370173	0.008905869643631343	0.07168658127538105	0.06386889553970887	0.024973694249208984
Non-DV	Non-DV	Vajk3	FBgn0028544	0	0	0.005130412480609416	0.047438332669669105	0	0
Non-DV	Non-DV	Vajk4	FBgn0050101	0.0022575893244213907	0	0	0.2107345512324579	0	0
Non-DV	Non-DV	vari	FBgn0250785	0.43391270801584	0.10897533235785689	0.13807122009382522	0.41857767927566086	0.07181547760673827	0.0539657835983863
Non-DV	Non-DV	vas	FBgn0283442	0.035152889789373275	0.04215115350708472	0.02382168647893346	0.09045419043865328	0.020034831864519063	0.09505164975974925
Non-DV	Non-DV	VepD	FBgn0053200	0.20361987002112633	0.10712570201827767	0.22885056457086259	1.601514186995656	3.142666298613655	1.3511225039088446
Non-DV	Non-DV	verm	FBgn0261341	0.1286065037676397	0.005845500788738687	0.030162182809612678	0.047284927765497246	8.584148479054232e-4	0.009807379276292643
Non-DV	Non-DV	vg	FBgn0003975	0.1740285690068778	0.004636785310326859	0	0.48995441955996943	0.003326841745022123	0.2549406953418373
Non-DV	Non-DV	Vha100-2	FBgn0028670	0.22935651805302198	0.050421635265308226	0.07166515924298576	0.12049583263984455	0.08089931572871638	0.07023414121960024
Non-DV	Non-DV	Vha100-4	FBgn0038613	0.019433118816978318	0.00038596152435106277	0.0012439287535432521	0.027629092342202732	0.008397545249926947	0.007907630549149029
Non-DV	Non-DV	Vha13	FBgn0283536	1.4479669966228248	1.403608193275394	1.48950518972362	2.2524055151385705	1.6876583035153923	1.1758127546166794
Non-DV	Non-DV	Vha36-1	FBgn0022097	0.736732842459628	0.32750101852438945	0.3377607893229504	0.8785265484272992	0.2963376720334758	0.8217896685108632
Non-DV	Non-DV	Vha55	FBgn0005671	0.40658645924071785	0.2371398222668517	0.23985197695167876	1.1565011268215768	0.2163889342798696	0.5264206218622856
Non-DV	Non-DV	Vha68-2	FBgn0263598	0.29252360073721834	0.21164049281929576	0.26436063165090834	0.39585163393334327	0.2173218746952523	0.20143878033638835
Non-DV	Non-DV	VhaM9.7-d	FBgn0038458	0.0024461258677055072	0	0.016006399791509304	0	0	0.010599312174851284
Non-DV	Non-DV	vir-1	FBgn0043841	0.1285587855630032	0.1635478898639962	0.17931218546162342	0.1501336129973665	0.21080593658015365	0.05512457870239729
Non-DV	Non-DV	vkg	FBgn0016075	0.1851832851488069	0.03298515084431102	0.033928970327495034	0.20079119756901748	0.06551789570114674	0.5163974533420302
Non-DV	Non-DV	Vmat	FBgn0260964	0.02993788203801204	0.0045897876683083875	0.0013691542113832024	7.562817891321762	0.0016066695737589698	0
Non-DV	Non-DV	vn	FBgn0003984	0.5939531843228909	3.9626927672651826	1.6627048243412015	1.577359846515856	0.1999305410739508	1.6182751992176683
Non-DV	Non-DV	Vps11	FBgn0052350	0.42462972763593504	0.27526730526561455	0.23304557724506336	0.6632902543183509	0.15584602606183795	0.3721622962643475
Non-DV	Non-DV	Vsx1	FBgn0263511	0.3221809091608312	0.03523913975168258	0.07109229001362687	0.2844013545746729	0.010666759785470629	0.12415344813028231
Non-DV	Non-DV	vvl	FBgn0086680	21.174445887603433	1.6454133079311268	2.7235928260489786	6.855972338766056	0.31628466523716514	1.0823470201935403
Non-DV	Non-DV	w	FBgn0003996	0.08718952370224657	0.10426583947687694	0.133352322251238	0.12194453717217939	0.12095528554995053	0.02202258987669918
Non-DV	Non-DV	wake	FBgn0266418	2.9307028790105125	5.484928835781712	2.278312796493374	2.1910096647352657	2.6969591012443344	2.767406787440242
Non-DV	Non-DV	wat	FBgn0039620	0.05200848719936249	0.08939055380368265	0.007428295772044716	0.0026789458260871577	0.0017244681247338023	0.019628020734944754
Non-DV	Non-DV	wb	FBgn0261563	8.146229324559174	6.587428882371705	8.830528503166008	2.1851416493481044	3.0605547971215694	4.531299819883283
Non-DV	Non-DV	wbl	FBgn0004003	1.5370128794153166	0.23224452943487647	0.20333746076381312	0.22741028139138966	0.016466020636066347	0.0736542151364415
Non-DV	Non-DV	Wdr62	FBgn0031374	9.292338174106739	2.706808700009157	4.353281798890935	3.2311367133785405	0.6869536874216994	1.5946881425399175
Non-DV	Non-DV	wech	FBgn0259745	63.61601886147016	154.33442104204866	121.45286403432176	89.7363966405653	81.22022556148879	42.91808942175128
Non-DV	Non-DV	wgn	FBgn0030941	0.4902116976558684	0.12201756544061614	0.17147023502189165	0.11745518163531367	0.3363809463437124	0.8362144927017358
Non-DV	Non-DV	whd	FBgn0261862	0.5894529297629714	0.42314956889376626	0.4606425672924068	0.2539479389681617	0.4003205592921201	0.4828774931347497
Non-DV	Non-DV	wisp	FBgn0260780	1.4981842109181331	1.9321891299343945	1.613033740132848	1.4953194423173508	1.5063998008382435	0.9700313593953624
Non-DV	Non-DV	Wnt4	FBgn0010453	2.8776372038787974	0.6986824153165435	1.0157742690871643	5.647704009801073	0.11061807308420268	1.2466964170872445
Non-DV	Non-DV	Wnt6	FBgn0031902	0.09318592773110143	0.0031291400432893217	0.007876398951975913	0.010384404419195305	0.0025005673047650495	0.021675388743510583
Non-DV	Non-DV	wrapper	FBgn0025878	0.033506167614387815	0.008329574011031684	0.3312013081591719	0.044386861322801424	0.03145443646778683	0.05751285011944185
Non-DV	Non-DV	Wsck	FBgn0046685	0.2949495648041454	0.04529616014098477	0.03649339637854052	0.11808946632894962	0.01571440026623314	0.03975602333466134
Non-DV	Non-DV	wun	FBgn0016078	0.6418894314437312	0.5962971466616648	0.41758515185005773	0.539698584205309	0.3031001744741368	0.25005813432427554
Non-DV	Non-DV	wun2	FBgn0041087	1.5062798358238634	1.2504153798125222	1.4711656943672409	1.0587186999606986	0.21375943790864427	0.8630042403346463
Non-DV	Non-DV	wupA	FBgn0283471	0.1081330460250315	0.08000071929337238	0.022120565368729257	0.047069548245056846	0.0011926568536361755	1.8927583459730322
Non-DV	Non-DV	X11Lbeta	FBgn0052677	0.4760113658790456	0.04545036854783212	0.09393704312274792	3.946048686020982	0.0679095128993935	0.14265836113659042
Non-DV	Non-DV	Xrp1	FBgn0261113	0.4485865972463374	0.16268191053751418	0.22897416969069936	0.43128613974826857	0.09141983472003086	0.26663413906680344
Non-DV	Non-DV	yellow-b	FBgn0032601	0.013071416074155056	0.003703423646752845	0.009296911307385665	0	0	0.02209661870452985
Non-DV	Non-DV	yellow-c	FBgn0041713	0.00465935916632885	0.010435475006616245	0.019232674734347515	0.09519971929054746	0.0013621276182960846	0.048704372084659706
Non-DV	Non-DV	yellow-e	FBgn0041711	0.043469839593035194	0.013750569717446107	0.040031429224149866	0	9.049059559996015e-4	0.011452159145524813
Non-DV	Non-DV	yellow-e2	FBgn0038151	0.4570951573949135	0.11098991857195974	0.052867080087993235	0.04634808640667136	0.013166449262023771	0.04979834497480087
Non-DV	Non-DV	yellow-e3	FBgn0038150	3.666309823491593	3.0016578832560823	2.6619079737994698	0.7119800004619475	0.48669395998506043	0.5193283672378685
Non-DV	Non-DV	yip2	FBgn0040064	0.3175841918726014	0.23853947875084763	0.2448615693728538	0.23044070627613175	0.27311138585088424	0.2092098641817485
Non-DV	Non-DV	yrt	FBgn0004049	3.5154624287521727	2.893396075587963	2.6192304845926984	2.7941372898779537	1.7911852908342414	2.8385423013818447
Non-DV	Non-DV	Z600	FBgn0004052	5.024554264737326	12.334025589530777	3.2603530654154143	7.259784896016733	2.2102528658909275	4.354691546524167
[truncated: 7 more rows]

## Sheet: Table S6 Inferred burst kinetic
Burst kinetic values inferred for DV and non-DV genes (identified from Toll mutant PRO-seq) in DV-relevant scRNA-seq clusters from wild-type (PCNA:eGFP) embryos
Tissue of expression	Gene class	Gene name	Enhancer paired	Cluster	koff	ksyn	BF (kon)	BF low CI	BF high CI	BS	BS low CI	BS high CI	Promoter mean occupancy	Switching correlation time	Mean transcript synthesis rate			Term	Description
Dorsal ectoderm	DV	net	Yes	Dorsal ectoderm	84.5262301958294	262.069508725326	0.999836653265297	0.737354380059286	1.21894853780742	3.10045187296495	2.56116927318803	5.28382131339795	0.0116904318192189	0.0116923417250607	3.06370572364961			koff	The rate of transition to the OFF state
Dorsal ectoderm	DV	net	Yes	Mesoderm (early)	5.80385590001672	17.6154109173249	1.25697369701147	0.859061281129429	3.37899368037644	3.03512203279791	1.11722186425191	5.11786703606151	0.178020681527354	0.141626417442631	3.13590745688657			Ksyn	The rate of transcript synthesis
Dorsal ectoderm	DV	net	Yes	Neuroectoderm (early)	22.6492187341286	23.7003796381117	0.241638586973036	0.135492168914039	0.463329906885811	1.04641047076821	0.48329225125468	2.07933068118505	0.0105561178239613	0.0436855634532379	0.25018399993252			BF (kon)	Burst frequency (BF): The rate of transition to the ON state
Dorsal ectoderm	DV	ush	Yes	Dorsal ectoderm	2.68028021804755	21.1576883114292	0.539335304253328	0.403595712089408	0.669748942346402	7.89383444647497	5.5745369811556	11.5276438381705	0.167515437951391	0.310596092320165	3.54423942352809			BS (ksyn/koff)	The mean number of transcripts produced per active burst (ksyn/koff)
Dorsal ectoderm	DV	ush	Yes	Mesoderm (early)	34.9690466253256	56.4532719337031	0.229008952548457	0.142183813647443	0.419203651393261	1.61437835405034	0.800937769365639	2.71847947792684	0.00650629555492875	0.028410660293082	0.367301672243436			High and low CI	Inferred confidence intervals (CI) for BF and BS
Dorsal ectoderm	DV	dpp	Yes	Dorsal ectoderm	298.234312138467	615.593729165319	1.45508265094853	1.05574106529156	2.79668681106848	2.06412778178087	1.10909039742579	3.3461827946192	0.00485530244395529	0.0033367880792134	2.98889373769992			Promoter mean occupancy (kon/(kon + koff))	The ON state probability
Dorsal ectoderm	DV	dpp	Yes	Mesoderm (early)	74.2301287421645	72.752247881029	0.240080006072798	0.118884071264436	0.614524437860558	0.980090552364945	0.330973529676181	2.02289893442065	0.00322383957435168	0.013428188490524	0.234541575841904			Switching correlation time (1/(kon + koff))	The correlation time of the switching process between ON and OFF states
Dorsal ectoderm	DV	dpp	Yes	Neuroectoderm (early)	208.058694885927	439.413437903891	0.302668639342032	0.214737741909258	0.423691737327864	2.11196863531615	1.36839906563781	3.40936530325656	0.00145261402700182	0.00479935427125732	0.638298123552287			Mean transcript synthesis rate ((Ksyn x kon)/(kon + koff))	The transcriptional synthesis rate within the ON state
Dorsal ectoderm	DV	Thor	Yes	Dorsal ectoderm	67.7779391059892	438.341512178977	0.389736266816284	0.329540522355758	0.546618682280213	6.46731839239773	4.117721596462	8.18840628525293	0.00571731784434245	0.0146697095732112	2.50613774949692
Dorsal ectoderm	DV	Thor	Yes	Mesoderm (early)	34.963178711346	57.8806614135742	0.228762784964951	0.163778697480175	0.38673869616682	1.65547480369086	0.77686059154677	2.88068950313087	0.00650043092930611	0.028415596226904	0.376249241661493
Dorsal ectoderm	DV	Thor	Yes	Neuroectoderm (early)	62.0230627998641	307.341501326054	0.483034547933843	0.405034006200602	0.600335696024409	4.95527772173687	3.55811412271832	6.83140358621277	0.00772779886170353	0.0159984392312285	2.37507330410173
Dorsal ectoderm	DV	CG9171	Yes	Dorsal ectoderm	77.9757821423733	48.7028499829228	0.341065723089183	0.185214846559043	1.060709045234	0.624589438474601	0.199873803797848	1.24580277736403	0.00435494701823402	0.0127686446435876	0.212098331312628
Dorsal ectoderm	DV	CG9171	Yes	Mesoderm (early)	19.4091206439138	12.3879174445781	1.49502650276103	0.48600231148227	3.72497120194827	0.638252379994487	0.237142046095208	3.17410857396521	0.0715181773392195	0.0478373976696326	0.885961276664948
Dorsal ectoderm	DV	rau	No	Dorsal ectoderm	60.1376638264023	200.029174278827	0.299565104350173	0.189598194422416	0.392551306980731	3.32618797524701	2.22197951327312	6.56767044698563	0.00495663202383762	0.0165460928254301	0.99147101093223
Dorsal ectoderm	DV	rau	No	Neuroectoderm (early)	43.5942321876079	32.4187191751112	0.58081601939153	0.344117061466914	1.15381769326343	0.743646981453811	0.376255512442769	1.35165341965561	0.0131480562662861	0.0226372135535452	0.426243143795291
Dorsal ectoderm	DV	slam	No	Dorsal ectoderm	68.0077180276454	706.906349778638	0.337987794898237	0.267762686216247	0.483075025550037	10.3945018342076	5.1560935760033	15.5097282351379	0.00494526745799957	0.014631497150625	3.49584096741356
Dorsal ectoderm	DV	slam	No	Mesoderm (early)	190.609999086358	950.513262798566	0.296772325936417	0.222928745929326	0.529152014006277	4.98669150283097	2.14002747770377	8.9456129512461	0.001554540594558	0.00523815888039056	1.47761145268615
Dorsal ectoderm	DV	slam	No	Neuroectoderm (early)	250.807099451688	1116.33506191591	0.413263083405322	0.356486413783563	0.533245968701555	4.45097074347748	3.08721117889767	5.61118419069058	0.00164502223957898	0.00398056905064894	1.83639600367345
Dorsal ectoderm	DV	salm	No	Dorsal ectoderm	21.5351912788964	307.432829033676	0.408354645381417	0.337087374683273	0.467813205803729	14.2758346119241	11.5756034004299	20.2586708629615	0.018609328081731	0.0455714861878191	5.72111837858239
Dorsal ectoderm	DV	salm	No	Mesoderm (early)	22.4077472139418	277.265649327101	0.162222655607267	0.13210378202892	0.211686766886714	12.3736512501618	7.9297848910249	18.0110382637613	0.0071875441812678	0.0443066608320634	1.99285910448644
Dorsal ectoderm	DV	salm	No	Neuroectoderm (early)	6.63771170993429	94.5613177806806	0.199597709462041	0.181766485254274	0.260504863295184	14.2460718261017	9.54890144745662	16.5552474483228	0.029192434804225	0.146256361773414	2.76047510431412
Dorsal ectoderm	DV	prd	No	Dorsal ectoderm	20.7527198530827	152.43841893911	0.490533660030327	0.381199244112145	0.586947593716584	7.3454670047245	5.80948536737412	10.4634696558232	0.0230912679984509	0.0470737685911774	3.51999638498313
Dorsal ectoderm	DV	prd	No	Mesoderm (early)	37.2694210621614	169.591682683275	0.378375319812594	0.308251523501462	0.473585094244934	4.55042439216898	3.22727038534965	6.05051018808099	0.0100503975312022	0.026561979613734	1.70446382895241
Dorsal ectoderm	DV	prd	No	Neuroectoderm (early)	2.43776505679175	16.471320769744	0.24046177908654	0.193753820503004	0.333211793147215	6.7567301959038	3.94303024936217	9.07045399008835	0.0897839480454924	0.373381368076712	1.47886020823134
Dorsal ectoderm	DV	B4	Yes	Dorsal ectoderm	999.999984029845	961.276516306373	0.65665654520918	0.342215877882725	1.16158874405272	0.961276531658108	0.49588799793349	2.87165289816109	0.000656225640827022	0.000999343790318848	0.630814297925117
Dorsal ectoderm	DV	B4	Yes	Mesoderm (early)	270.908216465024	242.036965247117	0.661408301869769	0.396526048805459	1.17629422073377	0.893427923321643	0.480305177499596	1.50467071815124	0.00243550177026425	0.00368229694634798	0.589481457328741
Dorsal ectoderm	DV	B4	Yes	Neuroectoderm (early)	0.979735248007098	1	0.506394906943521	0.256089755612898	3.92418392875428	1.02068390622274	0.0922597635174666	2.05837056091341	0.340747346560872	0.672888573499962	0.340747346560872
Dorsal ectoderm	DV	Ance	Yes	Dorsal ectoderm	11.0838740238396	296.114774705055	0.350878669608693	0.302082246737874	0.423570030810989	26.715819222427	20.1128388096027	34.3564674790375	0.0306852871256004	0.0874527002733487	9.08636688395708
Dorsal ectoderm	DV	Ance	Yes	Mesoderm (early)	69.5870483433798	124.98818129987	0.338605436741369	0.225247937005172	0.715593150272497	1.79614144119336	0.757671425389676	3.70760140882537	0.00484236354523194	0.0143009031155356	0.605238212711331
Dorsal ectoderm	DV	Ance	Yes	Neuroectoderm (early)	40.3270157550352	28.8625863524658	0.611917028836541	0.418489628316365	1.2750944120174	0.715713419703317	0.3180735431688	1.10639066183584	0.0149470684071572	0.0244266260012024	0.431411052617788
Dorsal ectoderm	DV	CG5888	No	Dorsal ectoderm	148.156639352191	224.727386433411	1.15276816641689	0.824247345036455	1.5900374362862	1.51682292076833	0.999979089590145	2.30310468340421	0.00772066667181185	0.00669750162845816	1.73504524267982
Dorsal ectoderm	DV	CG5888	No	Mesoderm (early)	310.965295219002	230.151110402891	1.36935963248868	0.531908448637412	2.77534332709839	0.740118315263457	0.372242024539256	3.47182035956431	0.00438427056113829	0.00320169403063993	1.00904473795268
Dorsal ectoderm	DV	CG5888	No	Neuroectoderm (early)	10.7137352918782	14.3387344522513	0.957349058526667	0.511765366981504	1.44687079297917	1.33835063697355	0.834744635085588	2.93238399030242	0.0820274303384207	0.0856818415475945	1.17616954142316
Dorsal ectoderm	DV	grnd	Yes	Dorsal ectoderm	206.072091224678	293.476185970558	1.21292183539409	0.660998144048499	1.66692843110552	1.42414328998381	1.06975734281225	3.71242176209177	0.00585146903525814	0.00482427545164684	1.71726681479238
Dorsal ectoderm	DV	grnd	Yes	Mesoderm (early)	10.683903483511	9.66034437622764	0.175688695759577	0.0979142438838963	0.405566732567866	0.904196148077983	0.292870004234516	1.74155868064005	0.0161782038274828	0.0920844893152487	0.156287020362287
Dorsal ectoderm	DV	grnd	Yes	Neuroectoderm (early)	101.429627092041	76.5233041549842	1.34750264851672	0.655616708890102	1.93117828592161	0.754447259138042	0.512255018745576	2.49922059898804	0.0131109192474848	0.0097297910782712	1.00329086132672
Dorsal ectoderm	DV	tup	Yes	Dorsal ectoderm	2.6433617143747	26.7862989301724	0.476039025702031	0.318385256288424	0.577874334436148	10.133421689702	8.01224263501526	17.2928346700733	0.152605921895858	0.320574393393073	4.08774784241699
Dorsal ectoderm	DV	tup	Yes	Neuroectoderm (early)	21.7690607556009	39.6894313539628	0.091235546884353	0.0489376502870879	0.205087500849478	1.82320366503415	0.570969055406077	3.88418797434396	0.00417357320421959	0.0457450341094559	0.165646747189612
Dorsal ectoderm	DV	cad	No	Dorsal ectoderm	39.3411492918641	78.2797954872872	0.179401026082314	0.123386156642908	0.314319862382793	1.98976890345894	0.967097732406074	3.3701721324295	0.00453943643595589	0.0253032913751177	0.355346155834167
Dorsal ectoderm	DV	cad	No	Mesoderm (early)	124.68354133833	308.402908422791	0.0964126523876416	0.0537915454753228	0.237201004987029	2.47348531419985	0.680502823449187	4.765142248415	0.000772661387539971	0.00801410777947866	0.238291019143316
Dorsal ectoderm	DV	cad	No	Neuroectoderm (early)	71.0929643165885	55.2337130637689	0.259120224639092	0.147550917036078	0.651933591566825	0.776922352228896	0.302833408805895	1.6255665955672	0.00363157189176962	0.0140150075001971	0.200585199840452
Dorsal ectoderm	DV	Ptr	No	Dorsal ectoderm	129.492525419478	327.40652072776	1.24421589733394	1.04260517755873	1.59671821134388	2.52838161636866	1.82768444412473	3.11959539098324	0.0095169566320982	0.00764895919790993	3.11591365883225
Dorsal ectoderm	DV	Ptr	No	Mesoderm (early)	39.4247688106766	41.8242795678946	0.424116837300916	0.220748505941349	1.33182749270032	1.06086302671147	0.258487203751372	2.62887030544163	0.0106431291717298	0.0250948046285142	0.445141209955643
Dorsal ectoderm	DV	Ptr	No	Neuroectoderm (early)	84.1837225031171	227.593078136921	0.910909097169693	0.738105120426528	1.1439369478258	2.70352832316835	2.05199497902009	3.80014155544896	0.0107046599772414	0.0117516226487386	2.43630651462948
Dorsal ectoderm	DV	septin	No	Dorsal ectoderm	221.83051629408	1116.15015998885	0.875972742198779	0.727107780423911	1.16083557631943	5.03154470645139	3.4031597682542	6.4478028734242	0.00393330587711831	0.00449021492066673	4.39015998403068
Dorsal ectoderm	DV	septin	No	Mesoderm (early)	397.790709217096	1482.21270270522	1.25494362866209	1.0581520993175	1.84591057780803	3.7261119185574	2.42541511281706	4.58204372641728	0.00314486229761576	0.00250597893466221	4.6613548457848
Dorsal ectoderm	DV	septin	No	Neuroectoderm (early)	297.760410794156	620.812140533718	1.32998112354638	0.896963900836151	1.58827977691843	2.08493848755095	1.74903721739644	4.2625928770836	0.00444675308698093	0.00334347082695709	2.76059830235355
Dorsal ectoderm	DV	eve	No	Dorsal ectoderm	41.4204815489736	264.088201504898	0.395344171898661	0.326872611890038	0.478319680941023	6.37578781387786	4.8296878326968	8.66674141465176	0.00945441504701236	0.0239143908498942	2.49679946604634
Dorsal ectoderm	DV	eve	No	Mesoderm (early)	7.00075440091268	53.8455393899391	0.202451402775743	0.164872692565211	0.286598413092697	7.69139099964988	4.76089068335491	10.3779941123654	0.0281057362920378	0.138827076062154	1.51336853059616
Dorsal ectoderm	DV	eve	No	Neuroectoderm (early)	54.8509903306995	298.782210771605	0.254489415544746	0.210826436762151	0.322267136474067	5.44716164594716	3.60217970333594	7.50751779452353	0.00461822339115178	0.0181470155891013	1.37984299464547
Dorsal ectoderm	DV	egr	Yes	Dorsal ectoderm	3.05509649649031	47.5425642969662	0.479484074464283	0.369454819711275	0.584159892704166	15.561722633502	11.6173888290056	22.7365697899528	0.135655154788221	0.28291899984329	6.44939391873389
Dorsal ectoderm	DV	egr	Yes	Mesoderm (early)	210.337384957329	365.216096458565	0.510633067182894	0.332953691938454	0.77705887016258	1.736334682171	1.00430169610349	3.09957674481957	0.00242180634168224	0.00474275266786594	0.884482658487785
Dorsal ectoderm	DV	egr	Yes	Neuroectoderm (early)	45.2328236888461	67.7410491848827	0.242406628498351	0.163100082816602	0.443087416860199	1.49760823358871	0.638113342038415	2.31148281172816	0.00533052008327918	0.0219899930802241	0.36109502314242
Dorsal ectoderm	DV	psq	Yes	Dorsal ectoderm	622.652291289374	4367.51424604348	2.15700426706979	1.84410787291378	4.86124738954972	7.01437111393155	2.87722567937374	8.64647862155663	0.00345226020549006	0.00160048835238506	15.0777956285268
Dorsal ectoderm	DV	psq	Yes	Mesoderm (early)	267.727615175283	1247.10195549544	1.75930549971757	1.44245897473382	4.94823394082867	4.65809981790243	1.76037239213574	6.09751968875344	0.00652835208221211	0.00371075522884464	8.14152064788945
Dorsal ectoderm	DV	psq	Yes	Neuroectoderm (early)	508.792577834795	1408.81191199044	2.72365082226781	2.19468120356158	3.6666962058524	2.76893172849679	2.02575089953691	3.35979348423193	0.00532466160344217	0.00195497218656269	7.50144669424745
Dorsal ectoderm	DV	CG30020	No	Dorsal ectoderm	32.8966764555859	34.4437015129742	0.732933917409037	0.518260756217728	1.12618701118803	1.04702678884528	0.656948953095681	1.53422977477922	0.0217943029752612	0.029735699846318	0.750676466363221
Dorsal ectoderm	DV	CG30020	No	Mesoderm (early)	295.255983613849	142.29518434425	1.64788295017426	0.781319770421859	4.63266996466314	0.481938359394441	0.180884194599334	1.62437466836627	0.00555022394704623	0.00336809355692363	0.789770139696814
Dorsal ectoderm	DV	shn	Yes	Dorsal ectoderm	266.248437751626	746.909593908196	1.50686181827395	1.21903076976645	1.96925764207282	2.80531070986024	2.10583093350607	3.55727897994777	0.0056277572122548	0.00373475334234772	4.20342585401916
Dorsal ectoderm	DV	shn	Yes	Mesoderm (early)	195.210514227979	574.782109862842	1.14480876368278	0.684905194119549	2.75984285797422	2.94442188288881	1.42435996928082	7.23462723198563	0.00583029146468005	0.00509280820486066	3.35114722918412
Dorsal ectoderm	DV	shn	Yes	Neuroectoderm (early)	130.428909117134	288.797235743972	0.776175651078096	0.645852928406432	0.993913558679791	2.21421184688903	1.60760482172615	2.90836609365729	0.00591574368058444	0.00762165583572167	1.70845042232266
Dorsal ectoderm	DV	Kank	No	Dorsal ectoderm	25.1001086697423	33.8821305347729	0.65470545073995	0.35526117736637	0.897667289548719	1.34987983440952	0.946199163723305	3.00199455705644	0.0254207018414968	0.0388276923810031	0.861307538079135
Dorsal ectoderm	DV	Kank	No	Mesoderm (early)	44.5030987685266	54.6054618296375	0.187155106578964	0.0986038467627169	0.418403862121223	1.22700358718066	0.421806095344504	2.48410186240431	0.0041878282254113	0.0223762434376557	0.228678294311776
Dorsal ectoderm	DV	Kank	No	Neuroectoderm (early)	102.255748087842	425.477163180607	0.24461477478001	0.187051237225693	0.34969397185773	4.16091194027648	2.35555750888238	6.31348747878365	0.00238647715918684	0.00975606302331113	1.01539153168613
Dorsal ectoderm	DV	hbs	Yes	Dorsal ectoderm	218.365260172515	968.448449404911	0.511745616268024	0.395333763593709	0.614737659619364	4.43499322483715	3.44636934496314	6.50315656095178	0.00233805106399281	0.00456877594974505	2.26428192755334
Dorsal ectoderm	DV	hbs	Yes	Mesoderm (early)	229.71076005279	183.616233327685	0.44552497348887	0.226327121092475	0.704114686498718	0.799336667056816	0.450848027669821	2.06781087374593	0.00193574975994247	0.00434487374475054	0.355435079585607
Dorsal ectoderm	DV	hbs	Yes	Neuroectoderm (early)	31.349844298839	333.031152148567	0.125984160849349	0.099419731953063	0.19580081687913	10.6230560182048	4.49367313106427	17.6871940604155	0.00400256854273746	0.0317704107861916	1.33298001334147
Dorsal ectoderm	DV	Alk	Yes	Dorsal ectoderm	1.4315132776557	22.3501697200229	0.275517437303773	0.210762044015527	0.355517515400726	15.6129671089215	10.2303372541819	22.3455839809124	0.161401569924484	0.585812540592593	3.60735248089036
Dorsal ectoderm	DV	Alk	Yes	Mesoderm (early)	257.170570593057	485.909435602027	0.111469868714087	0.0682373863802503	1.32351055476548	1.88944417116421	0.103928928778938	4.34000136193719	0.000433259424225726	0.00388678509469684	0.210524842294782
Dorsal ectoderm	DV	Alk	Yes	Neuroectoderm (early)	23.8455029056433	31.1724761958338	0.0933959917348735	0.001	1.3583137567422	1.30726855789887	0.00272440545682843	2.95513477885696	0.00390143223108321	0.0417730157216847	0.1216173033531
Dorsal ectoderm	DV	CG13868	Yes	Dorsal ectoderm	237.903901701799	577.587064588518	0.918365468574686	0.729281677496977	1.15329106330314	2.42781669597203	1.8793544034023	3.36101379908604	0.00384539297551988	0.004187214248689	2.22104924091983
Dorsal ectoderm	DV	CG13868	Yes	Mesoderm (early)	142.515809950525	114.558415290272	1.05658891025506	0.651320498908732	1.88052086185608	0.803829521300423	0.438273655377833	1.45688686275358	0.00735927600735861	0.00696512705739273	0.843066997086723
Dorsal ectoderm	DV	CG13868	Yes	Neuroectoderm (early)	14.8607905603558	20.6887002359168	0.698504011243963	0.376908325318949	1.13277986751023	1.39216686702443	0.76296609715061	3.08499065204067	0.0448930385648033	0.064270265942859	0.928778617546668
Dorsal ectoderm	DV	hbn	No	Dorsal ectoderm	42.6588774710204	191.859494772382	0.124950387353282	0.0952482543719018	0.178024875824214	4.49752797416478	2.41181809366921	6.52245574294418	0.00292050509755467	0.0233733176776579	0.560326632497006
Dorsal ectoderm	DV	hbn	No	Neuroectoderm (early)	2.08433652400807	4.59987070821286	0.0389891492152939	0.00301116233397592	0.216104331385694	2.20687525993525	0.0984342142130687	4.08986576752474	0.0183623029227097	0.470959312841504	0.0844642193495037
Dorsal ectoderm	DV	Magi	Yes	Dorsal ectoderm	192.836953779578	365.220674553205	1.13441764318306	0.880099606842341	1.68007024335854	1.89393509591874	1.16853479319578	2.57980143339758	0.00584837666951683	0.00515539995755609	2.13594807228216
Dorsal ectoderm	DV	Magi	Yes	Mesoderm (early)	309.741704062068	228.438613113215	1.49229128026284	0.642481824134012	2.36944695226851	0.737513257392808	0.45333660119934	4.79278700714636	0.00479475668659347	0.00321301662082282	1.09530756770073
Dorsal ectoderm	DV	Magi	Yes	Neuroectoderm (early)	999.970562025277	713.23135900611	1.79336050065643	1.1123168089491	2.96610089861573	0.713252355710928	0.398761010545201	1.3832675840969	0.00179020272174955	0.000998239183418099	1.27682872012987
Dorsal ectoderm	DV	cv-2	Yes	Dorsal ectoderm	36.6772905705036	183.159442454654	1.71299754587511	1.1501726597323	2.1238804918087	4.99381060066507	3.82785502801127	10.065881099716	0.0446205962477339	0.0260482546254547	8.17268353072916
Dorsal ectoderm	DV	cv-2	Yes	Mesoderm (early)	40.7966304918529	43.5552020602042	0.318830045292282	0.194943391354097	1.46127354809647	1.06761763251262	0.189477504701911	2.13301275066382	0.0077545050238277	0.0243217511596779	0.337749033189684
Dorsal ectoderm	DV	cv-2	Yes	Neuroectoderm (early)	34.2403672703434	124.805155249157	0.218138551176543	0.153604940014753	0.285128975237523	3.64497127801707	2.48971734928943	5.6789910852665	0.00633047040131124	0.0290204109597661	0.790075341235842
Dorsal ectoderm	DV	CG3502	No	Dorsal ectoderm	49.8445081511473	278.376176707236	0.126950263028262	0.0913374383174454	0.194505881203675	5.58489163666928	2.71754637171828	9.56289049439164	0.00254045543310078	0.020011423155029	0.707202270561721
Dorsal ectoderm	DV	CG3502	No	Mesoderm (early)	8.83563191197354	40.1874544516893	0.102528183211792	0.072682114036148	0.16697314676682	4.5483395926928	2.16430352978172	7.56351209012545	0.0114708376354794	0.111879848800053	0.460983764998552
Dorsal ectoderm	DV	CG3502	No	Neuroectoderm (early)	69.0637697409806	393.197608086547	0.128109624321325	0.10413149177809	0.225896459563267	5.69325435841701	1.9570977187408	8.14185763131764	0.00185151242452837	0.0144525630633683	0.72801025666708
Dorsal ectoderm	DV	Dll	No	Dorsal ectoderm	1.45028606704196	25.0064310185476	0.0719334256635359	0.051558745242433	0.10093816308427	17.2424127810531	10.3128580883843	24.0695924795565	0.047255619842107	0.656935484529017	1.18169439782036
Dorsal ectoderm	DV	Dll	No	Neuroectoderm (early)	3.09844457255041	18.9674558458057	0.0431162617809902	0.0176555707065518	0.091563826818339	6.12160566428758	1.5151606107797	15.8009919504896	0.013724471386901	0.318313110181368	0.260318305038069
Dorsal ectoderm	DV	lov	No	Dorsal ectoderm	23.5067483447845	67.2382845741229	0.338899087562382	0.246436609884848	0.454245188780288	2.8603822012261	1.94265688362176	4.15282670262988	0.0142121990406795	0.0419363744615082	0.955603883521285
Dorsal ectoderm	DV	lov	No	Neuroectoderm (early)	9.81518915738451	4.41289246227708	0.634286984629407	0.270382461420758	1.58077661287147	0.449598310487681	0.174672484059423	1.21292549115008	0.0607003620094549	0.0956985772692784	0.267864169969014
Dorsal ectoderm	DV	Svil	No	Dorsal ectoderm	123.17076203368	1226.59578562126	1.09136021016408	0.934739532985243	1.27209175716358	9.95849798579517	8.1931583580596	11.714509652023	0.00878272630836341	0.00804750459707797	10.7728550761035
Dorsal ectoderm	DV	Svil	No	Mesoderm (early)	129.393837817584	599.42687563779	0.998668698211224	0.789514967836622	1.20272119551028	4.63257668021908	3.47512030985755	6.75492588927251	0.0076589424108528	0.00766915236711754	4.59097592002726
Dorsal ectoderm	DV	Svil	No	Neuroectoderm (early)	176.000176703565	523.418015524101	1.37373384193036	1.15890882376	1.71759954584256	2.97396301144451	2.27200406890047	3.79782505660595	0.00774484724222171	0.00563780770759692	4.05379257406099
Dorsal ectoderm	DV	spo	No	Dorsal ectoderm	4.71270170223528	12.5634130471232	0.658731358488522	0.455598729876759	0.821010611818836	2.66586214042877	1.84797930961497	4.16966071152585	0.122636054669507	0.186170057170041	1.5407274092826
Dorsal ectoderm	DV	spo	No	Mesoderm (early)	4.63264648628927	6.97518974661791	0.586564527520865	0.304385934477384	0.984988183154574	1.50565983553064	0.784754106345779	3.55798984731494	0.112385670165242	0.191599840924994	0.783911374203379
Dorsal ectoderm	DV	spo	No	Neuroectoderm (early)	1.94196607185836	3.14346276893635	0.347474971311796	0.127264795224543	0.707107963673056	1.61870117840329	0.679223803469317	5.24875712456016	0.151772840951018	0.436787836482268	0.477092274865222
Dorsal ectoderm	DV	CG43163	Yes	Dorsal ectoderm	21.6009273432589	28.3164034022636	1.32064268881979	0.836822010217927	1.93860640713977	1.31088832216735	0.858716064288424	2.43448661203028	0.0576157168541052	0.0436270289775309	1.63146988075144
Dorsal ectoderm	DV	CG43163	Yes	Mesoderm (early)	644.072498891224	245.486644027138	1.12880384268242	0.475945732413819	3.71776423116483	0.381147533002489	0.119460188870097	1.49453932612492	0.00174953745117896	0.00154990387614332	0.429488077489715
Dorsal ectoderm	DV	Doc3	Yes	Dorsal ectoderm	2.14377533216896	41.5188304913454	0.271310523881515	0.216507149939699	0.336211880562017	19.3671556288218	13.4588007014066	25.8001523014706	0.112339908414355	0.414063954494502	4.66422161486888
Dorsal ectoderm	DV	Doc3	Yes	Mesoderm (early)	14.5284790809608	41.4953077100187	0.12113387255245	0.0719392003790888	0.206754494548097	2.85613569588279	1.36306062668918	5.50477120611455	0.00826874218020892	0.0682611890957966	0.34311400114258
Dorsal ectoderm	DV	Doc3	Yes	Neuroectoderm (early)	42.2580774098419	25.0271833064472	0.303788740248098	0.160777306460331	1.05871810390242	0.592246141813787	0.151853950190316	1.25754411881704	0.00713758036775969	0.0234952103949955	0.178633532228421
Dorsal ectoderm	DV	Doc1	Yes	Dorsal ectoderm	2.55484217114625	47.9681135958574	0.420748355763337	0.348137292431667	0.517233242887919	18.7753725602298	13.3672671522061	26.4183179369544	0.14139995135699	0.33606774553036	6.78268892914083
Dorsal ectoderm	DV	Doc1	Yes	Mesoderm (early)	19.0146292604866	70.9084609946702	0.207816989343039	0.157380102231247	0.305267224330211	3.72915296024317	2.11741541283889	5.2185471667649	0.010811162462992	0.052022515084877	0.766602891814109
Dorsal ectoderm	DV	Doc1	Yes	Neuroectoderm (early)	86.2776221802999	97.3052688189838	0.301882965545579	0.169982379569455	0.91380660495345	1.12781583868455	0.318096523848319	2.32999119941596	0.0034867716676949	0.0115500775653022	0.339281254435469
Dorsal ectoderm	DV	scyl	Yes	Dorsal ectoderm	999.999999999998	7218.18617795084	2.48712411803006	1.14036760653288	1.64461902483818	7.21818617795085	13.3370529967938	20.2409104039669	0.00248095367830105	0.000997519046321701	17.9079855488489
Dorsal ectoderm	DV	scyl	Yes	Mesoderm (early)	297.964600030966	2351.70127099039	1.25766405494321	1.0762129083704	2.15917678335617	7.89255257418493	4.17203512781143	9.79801916198814	0.0042031098814964	0.00334199730442816	9.88445885042735
Dorsal ectoderm	DV	scyl	Yes	Neuroectoderm (early)	485.229586604633	3235.12745337299	1.58076536309227	1.31735986658821	2.84199536730449	6.66720979652253	3.38699517718895	8.14354267349537	0.00324718929394721	0.00205418803432984	10.5050712311475
Dorsal ectoderm	DV	bbg	Yes	Dorsal ectoderm	4.40137338063774	20.6071509018749	0.556755988775672	0.422042798703939	0.75334229015703	4.68198199055973	2.90834007517345	7.36406327596726	0.112291541283753	0.20168896886172	2.3140087362384
Dorsal ectoderm	DV	bbg	Yes	Mesoderm (early)	68.0114370956206	77.2082097237189	0.317282537625055	0.162263900231949	0.674415148294893	1.13522391263646	0.477273368694786	2.44929331239109	0.00464347260314651	0.0146351344700662	0.358514206590078
Dorsal ectoderm	DV	bbg	Yes	Neuroectoderm (early)	10.3138617065236	38.1597458262639	0.24251494891848	0.178087648118544	0.316081497771877	3.69985044516618	2.52260490359681	5.73681394950867	0.0229733133663299	0.0947294732501303	0.876655798846258
Dorsal ectoderm	DV	geko	No	Dorsal ectoderm	45.7730372772728	54.9013088195318	0.513479578362129	0.3750439466526	0.741931824340631	1.19942464134429	0.745173279555029	1.73002618907031	0.0110935022387544	0.0216045636598438	0.609047792300022
Dorsal ectoderm	DV	geko	No	Mesoderm (early)	71.3495771836866	40.773969446778	0.273622946355269	0.0925009811948631	1.32213239026174	0.571467569342522	0.0961757766572619	1.48462938783656	0.00382031165681607	0.0139619564356851	0.155769270772188
Dorsal ectoderm	DV	geko	No	Neuroectoderm (early)	7.48428465178033	5.84661594406193	0.235892345107195	0.121916639132082	0.56078563259726	0.781185673192047	0.273939118705992	1.74000123255424	0.0305553027090308	0.129530708998403	0.178645119994258
Dorsal ectoderm	DV	Ac78C	No	Dorsal ectoderm	130.090720771133	284.095237724015	0.687476399648048	0.512661089094357	0.887989129596013	2.18382399636189	1.55775886724516	3.11052345030742	0.00525681202616889	0.00764653452665445	1.49343526224491
Dorsal ectoderm	DV	Ac78C	No	Mesoderm (early)	19.8361173534931	32.6441720354035	0.405963534806293	0.230971099364981	0.548284975405318	1.64569363316732	1.06540503468776	3.22464240155867	0.0200554249855287	0.0494020355673034	0.654692743470729
Dorsal ectoderm	DV	zen	No	Dorsal ectoderm	2.46324209560711	24.465496484482	0.245062608410178	0.175589191742083	0.321171093879638	9.93223383447092	6.28479923884175	14.2547199313909	0.0904856119205019	0.369234672345648	2.21377542033724
Dorsal ectoderm	DV	zen	No	Mesoderm (early)	43.0789484877964	44.6486637140556	0.204619012216854	0.113368282400764	0.811456989439311	1.03643810448864	0.19931319880858	2.31456212145998	0.0047274063584706	0.023103456063313	0.211072376739042
Dorsal ectoderm	DV	zen	No	Neuroectoderm (early)	51.6638892194816	27.1613968877142	0.465109568958015	0.204418563357909	1.02369089876363	0.525732717727182	0.237369268935331	1.51925423916615	0.00892228087567183	0.019183180633459	0.242341612007785
Dorsal ectoderm	DV	grn	Yes	Dorsal ectoderm	74.8511788370599	603.194561842321	0.320988191905283	0.269898404768589	0.397166828307468	8.05858466378182	5.58594193971625	10.7022875983775	0.00427004042309437	0.0133027959618975	2.57566516205741
Dorsal ectoderm	DV	grn	Yes	Mesoderm (early)	24.0890331645533	74.6219600618018	0.0742820749374836	0.0385274276406494	0.323581038017172	3.09775654141267	0.31397412811152	7.31724429026898	0.00307416735664162	0.0413850496129634	0.229400393710606
Dorsal ectoderm	DV	grn	Yes	Neuroectoderm (early)	39.0297849294232	53.407369501825	0.10101029917476	0.0538445433621505	0.232389569963581	1.36837468098787	0.409401014430754	2.56037095799286	0.002581350534398	0.0255553201553433	0.137863141804327
Dorsal ectoderm	DV	CG45263	Yes	Dorsal ectoderm	13.0659988671401	152.672008408578	0.907059618970752	0.70372795956264	1.10949459366928	11.6846794463249	9.54680473066691	16.8752879095575	0.064914894607531	0.071566293162946	9.91068733536292
Dorsal ectoderm	DV	CG45263	Yes	Mesoderm (early)	6.53170463652615	18.8545095691323	0.206135035633672	0.11014272751536	0.285503857511088	2.8866139267375	1.83938154873803	5.12005631143437	0.0305936391578749	0.14841552317309	0.576828062256734
Dorsal ectoderm	DV	CG45263	Yes	Neuroectoderm (early)	434.053057575972	1835.81717182269	0.182766687074201	0.134765409361228	0.274712428546779	4.22947641948443	1.97885120720054	6.42802424539525	0.000420892696691664	0.00230289613183603	0.772682040081316
Dorsal ectoderm	DV	phu	Yes	Dorsal ectoderm	12.4647071987857	107.889785022285	0.712356536350451	0.618479019520505	0.832994150036456	8.65562129151302	6.81961202993099	11.325567172938	0.0540603392887126	0.0758894409331524	5.83255838409099
Dorsal ectoderm	DV	phu	Yes	Mesoderm (early)	189.551181879235	590.477285355171	0.721762826385398	0.539495430882919	2.45890735334248	3.11513375702067	0.862289707390102	4.89073555255467	0.00379330244508524	0.00525560794545511	2.23985893030506
Dorsal ectoderm	DV	phu	Yes	Neuroectoderm (early)	255.194696156781	567.943513790617	0.445034817716888	0.3139472340064	0.594194157618835	2.22553024159129	1.56407391860645	3.77198939093137	0.00174086718062336	0.00391175501628015	0.988714223605995
Dorsal ectoderm	DV	CG12420	No	Dorsal ectoderm	27.264144890428	174.150673363159	1.07659032324549	0.88496109618434	1.43113044960329	6.38753476637736	4.77997983909324	8.54493566516485	0.037987381595029	0.0352848997198045	6.61552808407757
Dorsal ectoderm	DV	CG12420	No	Mesoderm (early)	141.57810586915	409.60442282313	0.582453953622133	0.405708893780408	0.774267434523111	2.89313393697818	1.91528936797326	4.68539453563283	0.00409715573959657	0.00703429981738025	1.67821311193393
Dorsal ectoderm	DV	CG12420	No	Neuroectoderm (early)	54.6662920797786	132.213586789616	0.59637786212343	0.406990895881224	0.746798361408724	2.418557794201	1.82622743094954	4.19279395481305	0.0107916946964453	0.0180953978707744	1.42680866335551
Dorsal ectoderm	DV	CG4702	No	Dorsal ectoderm	6.1167636848468	18.2459221456441	0.219394801439809	0.159073630032619	0.322758118378268	2.98293723376058	1.88312013286047	4.49171200246179	0.0346258386551799	0.15782433507058	0.631780356330046
Dorsal ectoderm	DV	CG4702	No	Mesoderm (early)	1.69584303453551	18.7314581478939	0.0414987226040664	0.0267898168349334	0.0963561687810045	11.0455140991421	2.77859779927671	20.6048573303801	0.0238863323428037	0.575591990401725	0.447425834585911
Dorsal ectoderm	DV	CG4702	No	Neuroectoderm (early)	25.2532215613203	157.285473811829	0.112050226403641	0.0805587704960444	0.157792014191367	6.22833302396313	3.49873873207699	9.61589420383582	0.00441746602762089	0.0394239812752163	0.694803237202009
Dorsal ectoderm	DV	Dtg	Yes	Dorsal ectoderm	5.71527532894428	139.605400159839	0.702403004716482	0.596700696985359	1.03526640400463	24.4267147468514	13.8430362324188	33.8555925444426	0.10944814747607	0.155819588955556	15.2795524251498
Dorsal ectoderm	DV	Dtg	Yes	Mesoderm (early)	839.996925231169	1925.64941283522	1.62647986059613	1.26307343747716	2.35535159173235	2.29244816855166	1.50459907644681	3.0439876036098	0.00193255065241299	0.00118817988419769	3.72141502909339
Dorsal ectoderm	DV	Dtg	Yes	Neuroectoderm (early)	41.8384153876629	103.442234554249	1.69423716934313	1.31821091846224	3.96113466756768	2.47242238014472	0.997057769339637	3.72400236548682	0.0389187671742384	0.0229712627478994	4.02584424259977
Dorsal ectoderm	DV	CG14317	No	Dorsal ectoderm	67.8638982977673	464.570066939279	0.419646872852798	0.351342959682788	0.547593042018301	6.84561421598386	4.29196039372039	9.6744347127122	0.00614565151537206	0.0146448166611927	2.85508573588188
Dorsal ectoderm	DV	CG14317	No	Mesoderm (early)	1000	3202.4972001656	0.405431009867781	0.300008723352242	0.872241938039952	3.2024972001656	1.04592807196661	5.23117422560787	0.000405266702179451	0.000999594733297821	1.29786547905004
Dorsal ectoderm	DV	CG14317	No	Neuroectoderm (early)	226.00514924586	619.407007503394	0.576425820126207	0.439716484362908	0.859269276688231	2.74067652692979	1.65878288849023	3.89121478205305	0.00254401012067436	0.00441342152250806	1.57577769590526
Dorsal ectoderm	DV	bnl	Yes	Dorsal ectoderm	4.6974134018531	77.1627547923271	0.248271312087339	0.197172937170504	0.302833738641173	16.4266476444008	11.8081820291357	22.1017977523691	0.0501995833635603	0.202196471841663	3.87353814175939
Dorsal ectoderm	DV	bnl	Yes	Mesoderm (early)	55.1474240364505	180.844528965794	0.193215482771563	0.132368561883731	0.296415811246926	3.2792924080418	1.69395322676382	5.80596765786421	0.00349138507343146	0.0180699032155684	0.631397889042916
Dorsal ectoderm	DV	bnl	Yes	Neuroectoderm (early)	1.32878177779574	18.9131543209841	0.0486780662512087	0.0307202225060455	0.097470062098336	14.233454008045	3.67935756231938	30.9684701113021	0.0353390093087531	0.725973976171981	0.668372136607141
Dorsal ectoderm	DV	tld	Yes	Dorsal ectoderm	109.205370964052	168.937628684311	0.56201883838272	0.424217374962063	0.888014305148596	1.54697179445433	0.895808134477711	2.44832545439687	0.00512008930333747	0.0091101738120935	0.864975745557737
Dorsal ectoderm	DV	tld	Yes	Neuroectoderm (early)	1.09803287722829	3.50719568684656	0.312992884103296	0.0975264066676175	0.650460311396525	3.19407165266271	1.22750834239466	13.6054305246469	0.22181939740627	0.708704282660509	0.777964033842174
Dorsal ectoderm	DV	CG31098	No	Dorsal ectoderm	345.501829826568	158.735786255115	0.514906625658156	0.30126803320186	1.72365296894085	0.459435443033097	0.136059516208243	0.88452129084902	0.00148809745718542	0.00289003361586837	0.236214319890565
Dorsal ectoderm	DV	CG31098	No	Neuroectoderm (early)	16.1583406000467	3.57782199409832	1.01631511601854	0.405267477836737	7.27308565183628	0.221422612795274	0.0331856598972449	0.552604702590737	0.0591752832091927	0.0582253301918941	0.211718629772846
Dorsal ectoderm	DV	toy	No	Dorsal ectoderm	50.8815196033855	137.525240270912	0.0778327389127062	0.0367670409800164	0.136084803787752	2.7028524569019	0.621887413260944	5.49116967510797	0.00152734945275398	0.0196234833065169	0.210049100467637
Dorsal ectoderm	DV	toy	No	Mesoderm (early)	9.94580069354291	1.91505464788844	0.737665425509059	0.15864380508595	9.22058261280943	0.192549067379939	0.00646399994662579	0.616696604182839	0.069047387550897	0.0936025807407847	0.1322295204539
Dorsal ectoderm	DV	toy	No	Neuroectoderm (early)	25.2410665919814	41.1213586801198	0.0782557281094406	0.0202856468773384	0.641252062959998	1.62914504940861	0.00859422244839117	3.17784500673079	0.00309075128947447	0.0394955278564664	0.127095892365523
Dorsal ectoderm	DV	prage	No	Dorsal ectoderm	47.2313460511944	441.142642989388	0.307462205820973	0.25318246913191	0.385055054553139	9.34003961079639	6.32196551092867	12.0883255838456	0.00646760440772304	0.0210354452849042	2.85313610223276
Dorsal ectoderm	DV	prage	No	Mesoderm (early)	999.999999971135	650.921574186778	0.56685070636173	0.308235700110175	1.14691725933777	0.650921574205567	0.345386457146412	1.16549972569651	0.000566529568691895	0.000999433470460157	0.368766318676285
Dorsal ectoderm	DV	prage	No	Neuroectoderm (early)	53.7375519168983	29.5868165878779	0.477801888435698	0.253017627561204	1.91659617026642	0.550579911672048	0.136968787918958	1.22827181228734	0.00881303643523745	0.0184449594037624	0.260749692591656
Dorsal ectoderm	DV	bnb	No	Dorsal ectoderm	676.848303636511	8475.23559026118	1.48069798002378	1.27042165422839	2.66655401099982	12.5216175393011	6.47404188259999	15.5357557741444	0.00218286108436335	0.0014742108882517	18.5002619507924
Dorsal ectoderm	DV	bnb	No	Mesoderm (early)	236.386325443817	1878.92311070473	1.79007633114558	1.46171248493584	4.60246580523869	7.94852708665374	3.00801239535574	10.3720784348282	0.00751575856300368	0.00419856876058122	14.1215324585046
Dorsal ectoderm	DV	bnb	No	Neuroectoderm (early)	19.2612104516029	255.007161206695	1.40367862027354	1.12407382365057	1.67476010870027	13.2394151368339	10.2149012799271	18.8069586703687	0.0679257757150923	0.0483912590346751	17.3215592378683
Mesoderm	DV	CG3036	No	Dorsal ectoderm	84.3624793972292	198.01234231971	0.544707832734697	0.413276772012386	0.868453958097882	2.34716124673564	1.23246360358102	3.52957455112054	0.00641533244128559	0.0117775659826251	1.27031500345858
Mesoderm	DV	CG3036	No	Mesoderm (early)	9.92116462862325	68.5919550256468	1.41261580652163	1.08982994685566	1.89443909443978	6.91369991258427	4.3818000968194	10.3557165873167	0.124637654188293	0.0882318133585069	8.54914037058552
Mesoderm	DV	CG3036	No	Neuroectoderm (early)	119.600715365237	184.618986287529	0.822433946809937	0.633939905039814	1.1376231185557	1.54362777616956	1.07551604566906	2.14952882304246	0.0068295336196432	0.00830405122032431	1.26086157367513
Mesoderm	DV	Ndae1	No	Dorsal ectoderm	18.2148627431156	109.64034445908	0.317561948968591	0.270038706111886	0.41054952762708	6.01927920102057	3.45704526093703	7.6732295465012	0.0171354776422878	0.0539594800256835	1.8787396711713
Mesoderm	DV	Ndae1	No	Mesoderm (early)	1.26309389319872	17.7834172902842	0.429787896394109	0.331398146271173	0.516327293000097	14.0792520540564	11.3424245612585	20.2989006756829	0.253879449254092	0.590708699300569	4.51484418751305
Mesoderm	DV	Ndae1	No	Neuroectoderm (early)	14.5457069717483	84.3772970974742	0.350033252650179	0.269210877569869	0.444437196347252	5.80083850591501	3.95603807716588	9.16207645298317	0.0234988827260052	0.0671332867608721	1.98277220923085
Mesoderm	DV	gcm	No	Dorsal ectoderm	70.8524959238494	211.737390409755	0.0348053971115676	0.001	0.724995539615496	2.98842528620764	0.00308170524853112	6.02934074009278	0.000490996221650151	0.0141068989983444	0.103962258673253
Mesoderm	DV	gcm	No	Mesoderm (early)	1.01376178822539	22.6957873440738	0.0301298564364118	0.00417581342935282	0.0687245203068802	22.3876926588476	6.22518299853256	68.2774593520702	0.0288630113963344	0.957953830853755	0.655068768760783
Mesoderm	DV	gcm	No	Neuroectoderm (early)	7.35732681120765	69.6281109159696	0.016113418007112	0.00182479404348425	0.249419259207066	9.46377844870271	0.00399466045334656	43.529937183641	0.00218533242369932	0.135621903604486	0.152160568385601
Mesoderm	DV	sna	Yes	Dorsal ectoderm	43.7633917833405	316.321777790649	0.202800614395783	0.152921506189145	0.274950887388585	7.2279995882555	4.04513313318013	11.2185838108857	0.00461264902271193	0.0227447487595375	1.45908133918854
Mesoderm	DV	sna	Yes	Mesoderm (early)	4.74574123395758	87.1101406941398	0.414296311372943	0.251212863132116	0.470013366377004	18.3554341460578	16.1963115037269	39.8108478302961	0.0802893986203361	0.193797039501182	6.99402081006535
Mesoderm	DV	sna	Yes	Neuroectoderm (early)	53.5135719688285	305.816990711308	0.346951884371335	0.28311110688263	0.425870879949547	5.71475570514046	4.18857090554071	7.67575724691579	0.00644167303899557	0.0185664737076372	1.96997306393179
Mesoderm	DV	CadN	No	Dorsal ectoderm	8.94517311585091	46.1395291484608	0.0865655256641196	0.0557569142509078	0.140073667468953	5.1580364684839	2.15402146916058	12.714848824461	0.00958459152772811	0.110720652987391	0.442228540169702
Mesoderm	DV	CadN	No	Mesoderm (early)	380.292243836079	2026.0798626282	1.91470983825132	1.27587496275029	3.76609213565848	5.32769178301077	2.63123091472771	10.5991052735894	0.0050096153925101	0.0026163835858729	10.149880866277
Mesoderm	DV	CadN	No	Neuroectoderm (early)	58.9247577032666	113.665102543533	0.152813327080928	0.0988343840746555	0.271795762176316	1.92898718592834	1.00478923473083	3.32372038978336	0.002586655551604	0.0169268976797694	0.294012468517867
Mesoderm	DV	Cyp310a1	Yes	Dorsal ectoderm	76.114696514901	159.246989804265	0.409286309014382	0.290312595874615	0.600338924669264	2.09219765821558	1.20142796941711	3.48483951539039	0.0053484710794022	0.0130677986573312	0.851727919449968
Mesoderm	DV	Cyp310a1	Yes	Mesoderm (early)	3.54118276437355	31.0856907610279	0.923231189972357	0.740632771211023	1.31722221471852	8.77833560972023	5.01704364012961	11.4414363323891	0.206797846125723	0.223993565611573	6.42845389471087
Mesoderm	DV	Cyp310a1	Yes	Neuroectoderm (early)	38.6224165156653	47.3362286481793	0.349062239265841	0.225030112920641	0.572666748208271	1.22561540469586	0.654082663503633	2.1207283527897	0.00895686410723313	0.0256597910048119	0.423984167350658
Mesoderm	DV	sns	Yes	Dorsal ectoderm	2.05956305096504	8.56494159976227	0.0286478833744224	0.0124716786462789	0.148846651843036	4.15862073062002	0.157937639591473	8.42250074188864	0.0137188647484428	0.478878825675873	0.11750127538545
Mesoderm	DV	sns	Yes	Mesoderm (early)	0.394031740351696	1.37806800928156	0.0987946354072044	0.0397799354653021	0.476561008051948	3.49735279714155	0.571663422331921	10.4459041735319	0.200465397687109	2.02911217659588	0.27625495152051
Mesoderm	DV	sns	Yes	Neuroectoderm (early)	19.226201552357	11.4361503082232	0.112022741789579	0.001	0.387118011160851	0.594821097504888	0.00288995176381636	4.41951087980894	0.00579281427734225	0.051711056030242	0.0662474947833073
Mesoderm	DV	Mef2	Yes	Dorsal ectoderm	25.9926467564178	66.9382957904582	0.17956207316563	0.126283802395868	0.328497936539668	2.57527817069765	1.03928506980468	4.0884389025884	0.00686079170217625	0.0382084678641897	0.459249704316995
Mesoderm	DV	Mef2	Yes	Mesoderm (early)	5.12263367587781	33.9094222450006	1.12060706052212	0.845552976007846	1.52787733711481	6.6195290138895	3.93709996330347	9.78297581534786	0.179491246267127	0.160173224487357	6.0864444589534
Mesoderm	DV	CG9005	Yes	Dorsal ectoderm	128.347231061787	361.424609780463	1.14898497286338	0.957854817298937	2.02567673281325	2.81599070576341	1.55974202919596	3.48064818864095	0.00887273009240623	0.00772223336419669	3.20682301133529
Mesoderm	DV	CG9005	Yes	Mesoderm (early)	10.9688879443094	68.6722806578059	0.813813562435801	0.595490068072508	1.05551555861819	6.2606420091503	4.56191540664245	10.2482827571041	0.0690685036848231	0.0848701801897921	4.74309166965887
Mesoderm	DV	CG9005	Yes	Neuroectoderm (early)	181.992384765837	283.458834799268	1.54483425847728	1.2237580485216	1.95205798449728	1.55753129541097	1.1417452596184	2.01149036561477	0.008417008096176	0.0054484861725377	2.38587530743805
Mesoderm	DV	Mdr49	Yes	Dorsal ectoderm	73.6107747638993	432.561354918673	0.208063347019605	0.170687234100392	0.285390438132856	5.87633204929684	3.40882983533601	8.62550227350625	0.00281856708049201	0.0135466775905822	1.21920319526679
Mesoderm	DV	Mdr49	Yes	Mesoderm (early)	1.24788898958974	35.5983851338705	0.454210941735865	0.363652372008536	0.704943988732682	28.5268845472976	13.7713102569227	39.7446238269717	0.266853275402063	0.587509570734307	9.49954567199747
Mesoderm	DV	Mdr49	Yes	Neuroectoderm (early)	55.0691912772517	235.500207006606	0.224015123177107	0.16906283806857	0.290864488887316	4.27644208212457	2.79815894347782	6.60735847600893	0.00405140410116223	0.0180854044303035	0.954106504491118
Mesoderm	DV	Zasp52	Yes	Dorsal ectoderm	24.7775236924249	50.7483582303732	0.280705611513397	0.199587126864649	0.419410457890127	2.04816102126816	1.22944311682119	3.05031992395431	0.0112021327647951	0.0399070496111565	0.568489846492025
Mesoderm	DV	Zasp52	Yes	Mesoderm (early)	5.4074222951282	6.75836602895214	0.358973156249854	0.182154347870889	0.675854025390454	1.2498313725268	0.567529192937634	3.24863205953202	0.0622526081113751	0.173418560768499	0.420725911873588
Mesoderm	DV	Zasp52	Yes	Neuroectoderm (early)	123.661042784424	218.115059068297	0.430821531493951	0.312335748360417	0.544469913865981	1.76381384271951	1.29757908810563	2.65652148140409	0.0034717951403901	0.00805854602566177	0.757250802119212
Mesoderm	DV	Asph	Yes	Dorsal ectoderm	200.179105603954	226.70347241746	0.894183773837006	0.597768419281258	1.3419229536961	1.13250317376272	0.67733633354688	1.92011071928192	0.00444705399013466	0.00497331099070612	1.00816258159145
Mesoderm	DV	Asph	Yes	Mesoderm (early)	3.9214622698207	14.3216913673635	1.61285935068738	1.00018817759016	2.58251843205668	3.65213034881969	1.61220934135008	7.85473605282432	0.291428554623703	0.180690619116602	4.17374981495751
Mesoderm	DV	Asph	Yes	Neuroectoderm (early)	210.56265378713	211.979928843212	1.40393927787074	0.379989406073003	1.89657604969587	1.00673089472701	0.716345290317722	6.95977678368636	0.00662339879869756	0.0047177245505538	1.40402760604812
Mesoderm	DV	GEFmeso	Yes	Dorsal ectoderm	46.6919466930633	32.9289600571316	0.503462686032144	0.305490325696057	1.11698342980776	0.705238534464952	0.284966572252082	1.16071431765905	0.0106676198523483	0.0211885014486798	0.351273628022641
Mesoderm	DV	GEFmeso	Yes	Mesoderm (early)	189.309277068224	300.193314941932	0.795395583927482	0.480291954970874	1.00384593011733	1.58572955108664	1.2387631013021	2.87674513381833	0.00418398755186242	0.00526025997177762	1.25600509286936
Mesoderm	DV	GEFmeso	Yes	Neuroectoderm (early)	51.1878970273681	18.4388515833581	0.740587478323113	0.381587942240198	14.5081620943515	0.360218970775447	0.0154823969411924	0.802835269881619	0.0142616809516547	0.0192572536926319	0.262969018396766
Mesoderm	DV	edl	Yes	Dorsal ectoderm	70.6026568328513	164.651183334611	0.430818942805734	0.319315181075891	0.611714994650758	2.33208197425793	1.5489873614417	3.38821391210942	0.00606501284220382	0.0140778694704208	0.998611541408472
Mesoderm	DV	edl	Yes	Mesoderm (early)	24.0375369305423	86.2652303118673	0.554789722859588	0.429251216391866	0.725968640083513	3.58877161837067	2.676538843763	5.30678513694177	0.0225594646118139	0.0406630903246265	1.94609741045055
Mesoderm	DV	edl	Yes	Neuroectoderm (early)	45.3098672435002	395.99748724239	0.266610389155994	0.199914018490951	0.32500428829226	8.73976269041477	6.44469356173965	13.1857298716488	0.00584973659669048	0.0219411427109384	2.31648099331928
Mesoderm	DV	twi	Yes	Dorsal ectoderm	55.6638281946855	472.664392770585	0.210793392914574	0.173331450591125	0.325507168556718	8.49141009701004	3.97498607645302	12.5434078284833	0.00377261423746902	0.0178972129311373	1.78318041771096
Mesoderm	DV	twi	Yes	Mesoderm (early)	39.4497732379178	480.118470981559	1.21981627192656	0.920982151199771	1.458888600684	12.1703734033148	10.1244252946129	20.8958369355245	0.0299933263804223	0.0245883966878481	14.4003500014192
Mesoderm	DV	twi	Yes	Neuroectoderm (early)	65.1224115158024	164.477390157932	0.280698935158856	0.185646476526273	0.437432951647084	2.52566491825968	1.23973395451501	4.84595665075299	0.00429182852655489	0.0152897926888323	0.705908755053112
Mesoderm	DV	retn	No	Dorsal ectoderm	214.337900624321	813.475362226635	0.826757021537054	0.606586495880071	0.994750754880136	3.79529406538532	2.94341111146389	6.00600427363336	0.00384243876565371	0.00464760342586519	3.12572926672382
Mesoderm	DV	retn	No	Mesoderm (early)	339.640271207606	718.741686284214	2.0448245773186	1.48673715140297	3.70748495439692	2.11618511470591	1.10801449336873	3.55825108511693	0.00598452962257893	0.00292667140690695	4.30133091255021
Mesoderm	DV	retn	No	Neuroectoderm (early)	15.0646617609697	40.8984464907335	0.630969421170797	0.495599008283092	0.828563289602517	2.71485992448202	1.95253523784962	3.82868443156656	0.0402003215957798	0.0637119965674184	1.64413070169528
Mesoderm	DV	rho	No	Dorsal ectoderm	5.38083227047994	57.7159961560388	0.392358474514993	0.314198835050563	0.494902575900069	10.7262210109535	8.211508664405	14.5861959481776	0.0679621533127323	0.173214439669597	3.92250337935378
Mesoderm	DV	rho	No	Mesoderm (early)	5.55089143172892	10.3640935930797	0.282513226986189	0.187726124041548	0.479689438304062	1.86710435982201	0.871428361257613	2.95888927626856	0.0484302467452029	0.171426475361348	0.501935610003227
Mesoderm	DV	rho	No	Neuroectoderm (early)	14.5952812052494	214.017286237891	0.180016530896624	0.151024330378804	0.219089802629246	14.6634575400243	10.052322413373	19.4585671108828	0.0121836144429249	0.0676805312392195	2.60750409964356
Mesoderm	DV	sty	Yes	Dorsal ectoderm	102.692419852633	219.749669213954	0.677865839364388	0.511340087460976	0.945748629951372	2.13988208213713	1.35696886085373	3.06914090177653	0.00655764695653604	0.00967395991319599	1.44104074952069
Mesoderm	DV	sty	Yes	Mesoderm (early)	7.20382494781707	41.3587937121308	1.05099772308218	0.794396906391141	1.31821818496869	5.74122691927203	3.90970006893167	8.9543874121623	0.127319236885277	0.121141306102832	5.2657700539241
Mesoderm	DV	sty	Yes	Neuroectoderm (early)	244.040748815876	587.901187224358	0.974312968980838	0.762868244153008	1.25764520354201	2.40902877932044	1.69897483854182	3.35474430857445	0.00397654316384992	0.00408138174329087	2.33781444707627
Mesoderm	DV	ImpE2	No	Dorsal ectoderm	6.58573687613781	10.0423432831794	0.0686522137016025	0.00930885013386263	0.171167509520064	1.52486251304178	0.505251774474145	9.72647365162624	0.0103168319096982	0.150276755161026	0.103605167632048
Mesoderm	DV	ImpE2	No	Neuroectoderm (early)	5.46336505258094	16.5347756144691	0.0306260104530329	0.001	0.229779153943183	3.02648193106882	0.00156736813797736	7.53018076686683	0.00557445581939483	0.182017041623611	0.092172376146465
Mesoderm	DV	CG11357	Yes	Dorsal ectoderm	48.7497024909218	55.3986643203211	0.620189666496778	0.44187880793301	1.02036614587303	1.13638979295591	0.611377838549489	1.72247983979686	0.0125621029213365	0.0202552599631258	0.695923722896448
Mesoderm	DV	CG11357	Yes	Mesoderm (early)	914.261365317542	1515.27802517911	2.59218846277007	1.62788170955153	3.98790391504161	1.65737947884609	1.03608331015019	3.92108898890319	0.00282726554538849	0.00109068672513387	4.28409335227321
Mesoderm	DV	ltl	No	Dorsal ectoderm	41.2091479993512	77.3237082653121	0.168044847443478	0.105282688370415	0.291753825435511	1.87637240805195	0.821516650071869	3.20312487128097	0.00406129164116303	0.0241679034076249	0.314034130041641
Mesoderm	DV	ltl	No	Mesoderm (early)	10.4670179909028	26.2490643878579	1.38154767207801	0.943522313667276	2.16187293652391	2.50778821730044	1.3376810983145	4.55686707770488	0.116600414883505	0.084398401329231	3.06065179792806
Mesoderm	DV	ltl	No	Neuroectoderm (early)	31.2303317694503	83.0109525605832	0.130385836488854	0.0895790054406627	0.188988932972951	2.6580233976824	1.57541145240669	4.28867694521801	0.00415761648464834	0.0318870254362616	0.345127704772242
Mesoderm	DV	Pka-C3	Yes	Dorsal ectoderm	115.694620304646	444.601461228621	0.14958815578307	0.109673132289677	0.210275248244501	3.84288794118428	2.16949521773996	6.11810835347725	0.00129128730534826	0.00863228307474333	0.574108222823807
Mesoderm	DV	Pka-C3	Yes	Mesoderm (early)	15.7214258461092	100.89230419771	0.415163320069647	0.331775809955153	0.509050400336443	6.41750342400901	4.88298495159748	9.01402484350434	0.0257280715146296	0.0619709648489985	2.59576441767445
Mesoderm	DV	Pka-C3	Yes	Neuroectoderm (early)	35.1111820293825	62.990095311624	0.261734811196959	0.181929689039785	0.478337228862164	1.79401807831224	0.797423329987527	3.05905232130417	0.00739929964997117	0.028270216010369	0.46608259019095
Mesoderm	DV	kni	No	Dorsal ectoderm	56.5733434608567	207.825984956612	0.309297300189985	0.241159792399196	0.419892130102998	3.67356730648963	2.23691188109715	5.31544182056475	0.00543746380357559	0.0175800558240749	1.13004627064402
Mesoderm	DV	kni	No	Mesoderm (early)	98.3607128244971	756.277963036371	0.188915920939418	0.144682072992568	0.226732847609618	7.68882149507986	5.28475952420736	13.0165594425667	0.00191696227925329	0.0101471716609212	1.44975632777124
Mesoderm	DV	kni	No	Neuroectoderm (early)	26.6057573376639	80.176788368939	0.323965262558235	0.248630596678261	0.440098535135975	3.01351272776731	2.10501632252139	4.50837544259231	0.0120300259816105	0.037133691083463	0.96452884720042
Mesoderm	DV	Six4	Yes	Dorsal ectoderm	62.056303078458	300.973196931052	0.0645374206685405	0.0344900709114046	0.38556386759042	4.85000204653717	0.312279123543536	15.3355717690017	0.00103890127934518	0.0160976572751629	0.312681439340279
Mesoderm	DV	Six4	Yes	Mesoderm (early)	1.50609657166412	11.4029922055058	0.403746984461464	0.29032444168143	0.605766966430003	7.57122247008799	4.76421980617983	12.5157373578792	0.211403171305051	0.523603096595334	2.4106287146107
Mesoderm	DV	Six4	Yes	Neuroectoderm (early)	143.99691079191	201.918799181827	0.08385350329441	0.0443055312696298	1.12964537177961	1.40224396531408	0.0962123387113676	3.39787042238646	0.000581989578585273	0.00694055174465287	0.117514636844276
Mesoderm	DV	Mes2	No	Dorsal ectoderm	9.17749200077509	29.6093272704694	0.216724383149686	0.177478569188636	0.30278266649454	3.22629834686522	2.02654637324939	4.2253676767084	0.0230699798996052	0.106448474160249	0.68308658497056
Mesoderm	DV	Mes2	No	Mesoderm (early)	13.7472075468589	45.1755629001977	1.4107918422757	1.01823880379075	1.77749298764191	3.28616286225487	2.34399968759347	5.41567687471745	0.0930724303424216	0.0659717667436251	4.20459943120834
Mesoderm	DV	Mes2	No	Neuroectoderm (early)	49.989110552946	55.6087124797109	0.312231344151257	0.196863141127447	0.527402349428172	1.11241652161049	0.551966691347759	2.21131044052533	0.006207216992143	0.0198801853446718	0.345175345015256
Mesoderm	DV	cas	No	Mesoderm (early)	30.0516611849885	66.4699608821162	0.150117021323381	0.0763457314327239	0.263041759874805	2.2118564585481	1.21020376396605	4.86749716262556	0.00497046962923554	0.0331106331941412	0.330386921821033
Mesoderm	DV	cas	No	Neuroectoderm (early)	0.727543426710429	3.1171144141198	0.0481988494106093	0.0181282560268849	0.157160352225365	4.28443760149653	1.01429845440279	12.7304082932426	0.0621325547082713	1.28908792363402	0.193674281867239
Mesoderm	DV	CG14688	Yes	Dorsal ectoderm	66.2248628029747	88.8970781069239	0.334835574413974	0.222611352400648	0.518652313865525	1.34235201621181	0.768146975198378	2.29360820314972	0.0050306053449263	0.0150241065446251	0.447206116273022
Mesoderm	DV	CG14688	Yes	Mesoderm (early)	74.6218339437966	252.976118848622	1.32906435065751	1.09805929127169	1.69125875183791	3.39010857116105	2.45307033581526	4.74471936423632	0.0174989944885821	0.0131664012204714	4.42682770947492
Mesoderm	DV	CG14688	Yes	Neuroectoderm (early)	46.4956739065607	35.7775227220302	0.344080259838811	0.190773225972112	0.789258971823624	0.769480678867671	0.300204582278224	1.6623277802958	0.0073459023421954	0.0213493861741347	0.262818187961711
Mesoderm	DV	Ect3	No	Dorsal ectoderm	41.6133015203854	195.775027101217	0.168845091188156	0.114374007021579	0.228738940877306	4.70462616395172	3.24106682900885	8.30122747595739	0.00404108225357158	0.0239336673937907	0.791142987711224
Mesoderm	DV	Ect3	No	Neuroectoderm (early)	45.7640133679007	747.18324649665	0.0948992334223375	0.0646147313672084	0.160965192475307	16.3268732680847	3.34483381173786	36.1097794798699	0.00206937382592015	0.0218060120328965	1.54620145346621
Mesoderm	DV	ry	Yes	Dorsal ectoderm	1.41126285508634	1.5427644261815	0.160953444296938	0.0831644941445339	0.991240429069005	1.09318006962431	0.123070258250413	1.85447206437244	0.102373601113329	0.63604479892001	0.157938349977739
Mesoderm	DV	ry	Yes	Mesoderm (early)	14.4031072803789	16.044136232726	0.71603211370869	0.423556226957359	1.04981785193907	1.11393575847224	0.708761667263543	2.27764226439746	0.0473593168926465	0.0661413307949958	0.759839332114463
Mesoderm	DV	wntD	Yes	Dorsal ectoderm	23.4495642114131	69.150958464006	0.336551650377049	0.276845278770661	0.466967826695586	2.94892296677946	1.90512020199639	4.13282578711211	0.0141490797544497	0.0420413322549392	0.978422426403857
Mesoderm	DV	wntD	Yes	Mesoderm (early)	1.47055039803905	28.0194845428807	0.267026423897216	0.209725126373615	0.343741237910338	19.0537397291817	12.9974261585394	26.3625326871504	0.153677478040744	0.575514122527056	4.30596372055151
Mesoderm	DV	wntD	Yes	Neuroectoderm (early)	23.4050789080797	630.352845208612	0.16263361867858	0.127168947780254	0.224206655809859	26.932310191486	13.6673094316499	46.9075399385821	0.0069006959624923	0.042430931676743	4.3498733338766
Mesoderm	DV	Act87E	No	Dorsal ectoderm	8.78239958061474	30.1916329972181	0.102051725829365	0.0670795667300481	0.277322298098069	3.43774303595337	0.860451022372173	5.54920790242741	0.0114865535652544	0.112556191205041	0.346797809645049
Mesoderm	DV	Act87E	No	Mesoderm (early)	118.375608564062	687.074983549272	0.759624636132072	0.627260649378289	0.957957560221973	5.80419388659313	4.48418029481046	8.22790939419177	0.0063761543560804	0.00839382249178634	4.38089614931156
Mesoderm	DV	DNaseII	No	Dorsal ectoderm	242.252834769015	1919.83216544678	1.12492632099948	0.948685430536509	1.33515610059255	7.92491104294945	6.47541775305196	9.65244156380476	0.00462214097114412	0.00410883885003012	8.87373490963189
Mesoderm	DV	DNaseII	No	Mesoderm (early)	126.783800876616	345.451989867243	0.944469742214935	0.678040032194261	1.60650112466157	2.72473287185504	1.42766238636082	4.38792125332234	0.00739436725823556	0.00782912032829614	2.55439888316667
Mesoderm	DV	DNaseII	No	Neuroectoderm (early)	77.5353098769407	278.634782059759	0.721870126418052	0.568304117639118	1.02489559524408	3.59365020275267	2.34167665455434	4.94904727667429	0.00922433093534765	0.0127783802068651	2.57021943981769
Mesoderm	DV	htl	Yes	Dorsal ectoderm	35.7486270599169	109.805358428355	0.0922077404071254	0.058982615196798	0.393638708375633	3.0715965187786	0.593777897753832	6.05944992937592	0.00257270068961373	0.0279011358293183	0.282496321351912
Mesoderm	DV	htl	Yes	Mesoderm (early)	113.143322003319	429.156101980814	1.32937027705947	1.05087187900169	1.59979172677183	3.79303077178717	2.99970742016527	5.65338943760136	0.0116129904047634	0.00873570788001295	4.98378569444886
Mesoderm	DV	htl	Yes	Neuroectoderm (early)	105.767269265326	306.468809566859	0.069420451845992	0.0515165341590724	0.229777957135461	2.89757702638664	0.484301160531298	4.52921409907021	0.000655920475512837	0.00944851924859239	0.201019167300947
Mesoderm	DV	tin	Yes	Dorsal ectoderm	22.1686109888616	70.4799882679435	0.0768751656660816	0.0528227566654097	0.296915750209377	3.17926947716098	0.661780998017077	5.57397524121606	0.00345576469455737	0.0449529398033168	0.243562255129177
Mesoderm	DV	tin	Yes	Mesoderm (early)	23.6077454082713	103.448968202828	1.00433821557909	0.570526058904169	1.18213462832045	4.38199270679119	3.55988659342679	11.1463868827281	0.0408067123015068	0.0406304486561612	4.22141228334053
Mesoderm	DV	tin	Yes	Neuroectoderm (early)	12.5231980091081	15.6651486739518	0.0864130208695019	0.0204903819088155	0.597130615261644	1.2508904404896	0.0236643105339417	2.20072926102148	0.00685294896599641	0.0793045873994558	0.107352464407338
Mesoderm	DV	Tl	No	Dorsal ectoderm	90.0364265107258	324.276083544118	0.297470639350035	0.218164573786928	0.466678347131016	3.60160988292319	1.79537192998089	6.33174937173433	0.00329301235455206	0.0110700416072901	1.06784514939654
Mesoderm	DV	Tl	No	Mesoderm (early)	5.89352422922423	8.37843203018831	0.739528326899848	0.346599984569241	1.25388073223503	1.42163359380829	0.717078001369627	4.07708582628559	0.111491401680071	0.150760150253405	0.934123130926894
Mesoderm	DV	Tl	No	Neuroectoderm (early)	69.7510503445907	342.81751131508	0.188901447146553	0.122491813147481	0.264424331285631	4.91487238717496	2.6281670662286	8.69751401493747	0.00270090902706155	0.0142979795436196	0.925918910945676
Mesoderm	DV	zfh1	Yes	Dorsal ectoderm	26.0472948790849	88.4245901773321	0.127760773411874	0.0903725954632904	0.41327209818432	3.3947705735974	0.726256657221025	6.00126413896882	0.00488101248410095	0.0382043122763948	0.431601528557069
Mesoderm	DV	zfh1	Yes	Mesoderm (early)	9.95469942396093	86.0514250360036	1.13147843966564	0.901831873118061	1.43634463728948	8.64430168819343	5.96686855098365	12.671087232742	0.10206208610255	0.0902024135189975	8.78258795127173
Mesoderm	DV	vnd	Yes	Dorsal ectoderm	83.0813652778133	181.637058365203	0.0488902391752631	0.001	0.227334746750544	2.18625509773259	0.0033864028545232	4.46608091181485	0.000588116070030265	0.0120293146433989	0.106823672937601
Mesoderm	DV	vnd	Yes	Neuroectoderm (early)	1.03012435999088	3.49180283941338	0.208095852245383	0.0946040418024273	0.423422910254407	3.38969058012013	1.25235969379595	9.45509612013468	0.168060454989307	0.807610786932617	0.586833973924768
Mesoderm	DV	CG12177	Yes	Dorsal ectoderm	92.4591944955621	103.736732134322	0.50974394943075	0.364972582715775	0.966120910807082	1.12197313312416	0.560201982185375	1.73068256844966	0.00548294901455018	0.0107562807183355	0.568783213228537
Mesoderm	DV	CG12177	Yes	Mesoderm (early)	200.715361654374	758.306157829201	1.69102541647243	1.4086530588703	3.59246326550797	3.77801754474069	1.79797823741429	4.73828296488737	0.00835460501491258	0.00494055555494886	6.33534842903893
Mesoderm	DV	CG12177	Yes	Neuroectoderm (early)	50.8011132915238	24.3939251987811	0.958093929092236	0.341493465690421	1.56340778943837	0.480184854587649	0.271710211552824	2.27635080533977	0.0185105989936921	0.0193202340935719	0.451546167236758
Mesoderm	DV	if	Yes	Dorsal ectoderm	40.4439296174803	23.4530548251252	0.166159848839893	0.0179083449462204	1.67177637373928	0.579890605263751	0.0125492014314508	1.28027726100481	0.00409159031717221	0.0246244224807568	0.0959602920305913
Mesoderm	DV	if	Yes	Mesoderm (early)	36.4439957957467	46.1531692163263	1.35004626602801	0.788181928597378	1.93625399969318	1.26641352597545	0.805684719541246	2.8049716690754	0.0357211399569632	0.0264591968851993	1.6486438170338
Mesoderm	DV	Him	No	Dorsal ectoderm	20.8004195249389	33.7498414877946	0.0750672412062209	0.0322745014154803	0.20964267848819	1.62255580697926	0.482141188965617	3.61629142233321	0.0035959516559854	0.0479030746062292	0.12136279838728
Mesoderm	DV	Him	No	Mesoderm (early)	1.24688432474895	11.1737453045905	0.1874221287597	0.103490473730982	0.248527074416171	8.96133272574439	5.55498858392605	18.9810586950223	0.130670909484665	0.697201074117575	1.46008346130085
Mesoderm	DV	Him	No	Neuroectoderm (early)	14.3421660211235	29.8658856884353	0.0381014352166605	0.001	0.25148009378686	2.08238320797904	0.00154980156707612	5.96308663136355	0.00264956373950207	0.0695397358245313	0.0791315677681919
Mesoderm	DV	CG14207	Yes	Dorsal ectoderm	1.20449965643983	2.86055437929748	0.218812530913995	0.0973039191687415	0.522227938962673	2.3748901579204	0.905176249316879	5.19422717449937	0.153734741301418	0.702586550501733	0.439766587479935
Mesoderm	DV	CG14207	Yes	Neuroectoderm (early)	48.2438221945374	22.0024455369796	0.669528895317032	0.363421159155831	2.10565733607702	0.456067627648933	0.135257793113405	0.916001749904346	0.0136880602207585	0.0204443158712023	0.301170799514136
Mesoderm	DV	meso18E	Yes	Dorsal ectoderm	51.2368399482129	42.6958304972873	0.124837212138821	0.0475437989973823	0.339642959300339	0.83330335244019	0.235572760019144	2.04213795824629	0.00243055170782445	0.0194697691992804	0.103774423732165
Mesoderm	DV	meso18E	Yes	Mesoderm (early)	210.632818460281	251.118629018967	0.573914567029975	0.155786369890291	0.766907898599649	1.19221036329777	0.860738019223412	6.83402066778622	0.00271731189060039	0.00473469754333396	0.682367636584508
Mesoderm	DV	fog	No	Dorsal ectoderm	54.0225993027275	39.9691158514482	0.790659236611101	0.347133997720647	1.47596085062345	0.739859176850645	0.368752744049756	2.22100227291901	0.0144245983121704	0.0182437612112098	0.576538441049741
Mesoderm	DV	fog	No	Mesoderm (early)	3.10974009407551	14.8518814616851	0.5944745561973	0.423711944968888	0.830710627168884	4.77592371464742	2.70549317994588	7.64459108597484	0.160485990236424	0.269962757132973	2.38351890325252
Mesoderm	DV	fog	No	Neuroectoderm (early)	14.2777101091843	13.5245439153079	0.868797487395493	0.455047150700479	1.37697873177952	0.947248810340259	0.554597376513506	2.4501907273723	0.0573595914342442	0.0660218201208184	0.775762313316555
Neuroectoderm	DV	robo2	Yes	Dorsal ectoderm	999.278028757498	7827.65304955533	1.89179604132673	1.66402510259124	3.43425097957966	7.83330847300649	3.92659864623068	9.24005388336947	0.00188958555728232	0.000998831542092212	14.7910201498567
Neuroectoderm	DV	robo2	Yes	Mesoderm (early)	259.360868140403	1408.97157397749	2.43002508914317	2.00663599823846	3.22136914470077	5.43247554683058	3.91960927334362	6.91633755018045	0.00928231329656089	0.00381984257612495	13.0785155756076
Neuroectoderm	DV	robo2	Yes	Neuroectoderm (early)	32.6487481389179	236.236987300994	2.7578258469892	1.82661735803387	3.38032566137273	7.23571348879363	5.4523214280687	16.0791240676719	0.0778902202762374	0.0282433426176176	18.4005509782691
Neuroectoderm	DV	aop	No	Dorsal ectoderm	618.813991707257	5181.37130960056	1.72237251973196	1.42802324427412	2.18863066463241	8.37306747913955	6.14611130125596	11.036424778607	0.00277561899515356	0.00161150910349261	14.381512627871
Neuroectoderm	DV	aop	No	Mesoderm (early)	829.861918202854	3128.82204895949	1.37892350159025	1.02579165335323	1.68366789851987	3.77029235867969	3.09104503131171	5.63968236643891	0.00165887361689639	0.00120302077307645	5.1903203489826
Neuroectoderm	DV	aop	No	Neuroectoderm (early)	17.6459117506902	173.837873254901	1.68031682548203	1.28649615131365	4.09700276669018	9.85145317005802	3.73595072558274	16.1579090595719	0.0869448904042112	0.0517431528897948	15.1143148382485
Neuroectoderm	DV	ed	Yes	Dorsal ectoderm	693.324861740217	4066.08299404614	2.37801288896415	1.93078754248779	4.15855742188176	5.86461443750976	3.11696353482783	7.62861057915466	0.00341814440573019	0.00143739523935849	13.8984588393335
Neuroectoderm	DV	ed	Yes	Mesoderm (early)	6.44734828252118	42.2663815723849	2.09281324633335	1.68220016561815	3.09925130989407	6.55562251646454	3.39308962649541	9.05995575806311	0.245055464028683	0.117093803977983	10.3576077490341
Neuroectoderm	DV	ed	Yes	Neuroectoderm (early)	47.9531430601424	189.989405206955	3.25109033405093	1.87045116263228	4.35098444881334	3.96198023909866	2.87658175679201	12.0502535557602	0.0634926082971025	0.0195296352217901	12.0629228854047
Neuroectoderm	DV	mid	Yes	Dorsal ectoderm	2.46495973022909	20.8989339861807	0.238833837311363	0.184793880482926	0.313019865156579	8.47840787412719	5.49726354659004	12.2017763293951	0.0883328668943546	0.369850720855759	1.8460627540352
Neuroectoderm	DV	mid	Yes	Mesoderm (early)	1.07964406747635	15.686457005288	0.13594513807583	0.105247770838961	0.205136472125829	14.5292856023881	8.3515051281108	21.6830798220792	0.111834769060883	0.822646331040552	1.75429129656985
Neuroectoderm	DV	mid	Yes	Neuroectoderm (early)	1.24421517486195	18.0118340705562	0.191749591155397	0.149516277196095	0.243676449131361	14.4764622988581	10.3045566790558	18.7667553173588	0.133533632365657	0.696395916992799	2.40518562900887
Neuroectoderm	DV	SoxN	Yes	Dorsal ectoderm	19.1484664025957	216.303567167638	0.308322828778559	0.261183967214249	0.388941139071841	11.2961300722399	6.93190211089176	14.401262988388	0.0158465420533716	0.0513959414427685	3.42766357341625
Neuroectoderm	DV	SoxN	Yes	Mesoderm (early)	79.8784809407214	278.533479989249	0.491634401339864	0.396552171375978	0.748988146104551	3.48696515893876	1.8623543423544	4.8647219712328	0.00611712947340477	0.0124424357952446	1.70382535977223
Neuroectoderm	DV	SoxN	Yes	Neuroectoderm (early)	999.999999828754	9999.99956859681	1.54088195308695	1.10141260526164	3.63053879625968	9.99999957030926	6.06479655525594	18.3736573083711	0.00153851128907046	0.000998461488881912	15.385112226986
Neuroectoderm	DV	Trim9	Yes	Dorsal ectoderm	27.9142677134029	40.406251099834	0.540996452816532	0.354942572068944	0.802388535705188	1.44751248768862	0.882914927179194	2.55273317674005	0.0190121746772878	0.0351428823207745	0.768210703964396
Neuroectoderm	DV	Trim9	Yes	Mesoderm (early)	4.60990611094992	3.04403378989316	0.239202397582324	0.104346713498279	0.990173698901575	0.660324465754879	0.116935296339761	1.56344244120482	0.049329149298564	0.206223473498366	0.150159597291513
Neuroectoderm	DV	Trim9	Yes	Neuroectoderm (early)	25.558499161806	28.2036923687988	1.33277976469957	0.43884484097128	1.68542732352518	1.10349563917061	0.832714734182418	5.84435272624251	0.0495617842625516	0.0371867772720301	1.39782531658978
Neuroectoderm	DV	nub	Yes	Dorsal ectoderm	23.1993284485333	107.839411832423	0.461701160774012	0.383543248809987	0.55652490826302	4.64838506302713	3.55007199182918	5.81711541676505	0.0195131475002422	0.0422635877014684	2.10428634942544
Neuroectoderm	DV	nub	Yes	Mesoderm (early)	12.2371362412379	66.1272949715071	0.348486134164644	0.278463539118995	0.446008678429395	5.40382109571229	3.75815856607565	7.33813269270831	0.0276892253533467	0.0794557448310549	1.83101357247329
Neuroectoderm	DV	nub	Yes	Neuroectoderm (early)	14.9390272816537	91.7852871837837	0.429340878264338	0.315839708859042	0.51359000676059	6.14399354478072	4.98763630632298	10.0929439809262	0.0279366601448353	0.065068717094381	2.56417437434947
Neuroectoderm	DV	Socs36E	No	Dorsal ectoderm	132.038479373579	401.270594140148	0.978608106637277	0.792986395434245	1.24997686713711	3.03904283087677	2.24452102369967	4.16322854863918	0.00735701048019734	0.00751783112187546	2.95215196648408
Neuroectoderm	DV	Socs36E	No	Mesoderm (early)	270.130253834194	554.590690883034	1.50477206830289	1.02981098493245	2.13097936689927	2.05304916058547	1.39644661910858	3.87787651945878	0.0055396834900188	0.00368141036553566	3.07225689400286
Neuroectoderm	DV	Socs36E	No	Neuroectoderm (early)	31.6613663756249	59.9730954163314	1.64077862005327	1.14424837027454	2.15456779391161	1.89420427106085	1.29762155773258	3.40064138233037	0.0492694575759671	0.0300280957917208	2.95484188031437
Neuroectoderm	DV	ptc	No	Dorsal ectoderm	224.328948110861	1716.75841598264	1.51420207557462	1.3206329967643	3.76277779055266	7.65286170349377	3.11595861363511	9.12598454698113	0.0067046623921276	0.00442785180411489	11.5102855880074
Neuroectoderm	DV	ptc	No	Mesoderm (early)	201.636306845242	953.435536816052	1.69010224278219	1.43896386492115	3.41617362818489	4.72849137009746	2.27911363388217	5.96618204920818	0.00831226130615679	0.00491820026963187	7.9252053205909
Neuroectoderm	DV	ptc	No	Neuroectoderm (early)	3.97726048310055	40.4782399004875	1.07281255373501	0.868741624092141	1.48901842767073	10.1774173636552	6.02368415161695	14.1387275930671	0.212435057059541	0.198016938112763	8.59899720292984
Neuroectoderm	DV	magu	Yes	Dorsal ectoderm	17.9791589577043	8.49061690655154	0.161770977197864	0.001	1.14480775984139	0.47224772451957	0.00226583342475423	1.52342136155698	0.00891745780279022	0.0551239657276915	0.0757147179838306
Neuroectoderm	DV	magu	Yes	Mesoderm (early)	2.99766880456886	4.75371747705209	0.0778307565571296	0.0269977031132935	0.331183902870297	1.58580476595905	0.202379985396641	4.78178151986838	0.0253067038411914	0.325150428450682	0.120300920336453
Neuroectoderm	DV	magu	Yes	Neuroectoderm (early)	67.2868558699554	168.378661314179	0.231302755848276	0.161012621633516	0.32106597521379	2.50240049318998	1.61310322137763	3.65712469845604	0.00342578590050408	0.0148108304543991	0.576829243875866
Neuroectoderm	DV	ths	Yes	Dorsal ectoderm	40.7907664880261	114.590982843486	0.268064612071251	0.176215574747456	0.403993238937119	2.80923828379454	1.51343782265198	4.8065235306195	0.00652879307298681	0.0243552963688153	0.748140815015302
Neuroectoderm	DV	ths	Yes	Mesoderm (early)	19.1238584712413	18.5266273157337	0.156446563097602	0.0694118330099225	0.446589187951606	0.968770363135361	0.191452421427229	2.10185613215559	0.00811431991449125	0.0518663993240234	0.150330980976415
Neuroectoderm	DV	ths	Yes	Neuroectoderm (early)	2.07172331793906	16.2263426982406	0.450250485178098	0.34434177044011	0.571920801271931	7.83229235184868	5.5577199578715	11.0736203129816	0.178530992122753	0.39651482452514	2.89690506044068
Neuroectoderm	DV	sca	Yes	Dorsal ectoderm	119.082983079156	620.511140487784	0.555318201828601	0.459432595090541	0.665775710630153	5.21074568710898	4.17526700921417	7.08274496427029	0.00464164231590326	0.00835852723829121	2.88019076717749
Neuroectoderm	DV	sca	Yes	Mesoderm (early)	421.560181137528	950.755523828107	0.877597875330634	0.665051384587948	1.27411146447028	2.25532573134068	1.50719656690202	3.1370502402827	0.00207746067925407	0.00236721252141978	1.9751572163365
Neuroectoderm	DV	sca	Yes	Neuroectoderm (early)	153.971458766573	932.251600672588	1.79667137349282	1.49542997956376	3.54175806405589	6.05470395708802	2.90264639171519	8.35310968072094	0.0115342680937189	0.00641979844722284	10.7528398929562
Neuroectoderm	DV	Letm1	Yes	Dorsal ectoderm	4.46110488065716	10.7298005485784	0.97847972401982	0.685115981544091	1.45488947704461	2.40518903626355	1.32005385838759	4.32921619273445	0.179881331963937	0.183837567144409	1.93009081438566
Neuroectoderm	DV	Letm1	Yes	Neuroectoderm (early)	2.01168035287206	7.25556541924412	0.7971149904337	0.515914239518382	1.16417547492619	3.60671883526892	2.00763576901653	7.32394817390716	0.283792477915301	0.356024515058854	2.05907488900386
Neuroectoderm	DV	gsb	Yes	Dorsal ectoderm	42.9848665655637	105.357869732517	0.10632650710986	0.0697113025086566	0.306850562999128	2.4510456388603	0.518593569340945	4.24974984882312	0.00246747651963453	0.0232065981165454	0.259968069723699
Neuroectoderm	DV	gsb	Yes	Mesoderm (early)	135.766509572179	795.326098814451	0.133519797993442	0.108635864965599	0.214278525059159	5.85804335193296	2.66966637608129	8.84370534837058	0.00098248542411829	0.00735835013895502	0.781396299506061
Neuroectoderm	DV	gsb	Yes	Neuroectoderm (early)	0.789013090108147	11.8497434445433	0.131976275792237	0.0935365775574012	0.212211505224357	15.018437074243	7.20733664607365	23.0588402930173	0.143298370946133	1.08578886686968	1.69804893173267
Neuroectoderm	DV	scrt	Yes	Dorsal ectoderm	25.1777119793639	39.8318302733732	0.0875038370275341	0.0520714507586152	0.322979869634236	1.58202740209356	0.301361862211664	2.92086557397796	0.00346341142159426	0.0395801091614355	0.137954015911805
Neuroectoderm	DV	scrt	Yes	Mesoderm (early)	10.6439185517899	57.6243655628615	0.11334306013447	0.0800583425883677	0.169926608231735	5.41382999902523	2.63713969528692	8.52058092521846	0.0105364231366122	0.0929604611355277	0.607154698549132
Neuroectoderm	DV	scrt	Yes	Neuroectoderm (early)	12.8572945143718	94.786878693699	0.0932516877186978	0.0691694602496483	0.130663648419003	7.37222582773897	4.18715597897622	11.762873462059	0.00720059882135666	0.0772168203869717	0.682522287001926
Neuroectoderm	DV	Blimp-1	No	Dorsal ectoderm	3.80435333923832	27.0317297252403	0.239779274604396	0.172628093895632	0.301715470554888	7.10547294501631	4.77234814062002	11.077522893028	0.0592906557474531	0.247271812150048	1.60272898139742
Neuroectoderm	DV	Blimp-1	No	Mesoderm (early)	11.1172554319909	74.9086535264731	0.169870777401432	0.118703023230155	0.229405748765723	6.73805274914491	4.50524383639384	10.3671156256488	0.0150499581780239	0.0885965108787277	1.1273721027455
Neuroectoderm	DV	Blimp-1	No	Neuroectoderm (early)	46.6559171370879	304.90473327525	0.211093441152961	0.159141626195639	0.267674531488307	6.53517821500232	4.54849308219444	9.63584376212344	0.00450409442694359	0.0213369700277891	1.37331970989378
Neuroectoderm	DV	dally	Yes	Dorsal ectoderm	9.01514941833468	18.4205068887053	0.94209538032019	0.612928463462121	1.31749788282643	2.04328359230989	1.31355144313709	3.67864765032961	0.09461406236065	0.100429387869935	1.74283898748275
Neuroectoderm	DV	dally	Yes	Mesoderm (early)	313.301771451125	303.311838246471	0.709073644701618	0.453136626396614	1.25100262219314	0.968114022597498	0.521394582611383	1.7030031549738	0.0022581183286368	0.00318460338430295	0.684914021236877
Neuroectoderm	DV	dally	Yes	Neuroectoderm (early)	4.83150951012568	12.6001420666779	0.979969747571168	0.648496665177091	1.44439544879253	2.60791002072356	1.5190201219251	4.96827137056371	0.168626558594918	0.172073228804108	2.12471859451095
Neuroectoderm	DV	ind	Yes	Dorsal ectoderm	7.06095000126144	6.54001889863697	0.173274560690365	0.0892758497963759	0.420083745576177	0.92622365226614	0.230427386852118	1.58201870059409	0.0239520572255522	0.13823181620038	0.156646906916346
Neuroectoderm	DV	ind	Yes	Mesoderm (early)	81.7743666445085	161.931946701143	0.0419659354710175	0.001	0.374504445518445	1.98022868712757	0.00177854263825303	14.1272776059399	0.000512928582199571	0.0122224984726913	0.0830595238342339
Neuroectoderm	DV	ind	Yes	Neuroectoderm (early)	1.79453500933356	28.8468733041222	0.10768642731104	0.0750131565252333	0.143851201182903	16.0748456586729	10.5405932832151	24.2221118908342	0.0566108788580325	0.525701151682917	1.63304685005267
Neuroectoderm	DV	Toll-6	Yes	Dorsal ectoderm	9.88355598181197	100.350093979896	0.240143931733928	0.195419956667272	0.308606557336239	10.1532377784436	5.62453344725396	13.819595956038	0.0237209650409142	0.0987781155644451	2.38040107114956
Neuroectoderm	DV	Toll-6	Yes	Mesoderm (early)	225.319685312099	2612.70168283087	0.478845570180552	0.425449946960579	0.653550425941674	11.5955322732317	8.00404095758478	12.6622868782852	0.00212067619886419	0.00442872677732944	5.54069427351185
Neuroectoderm	DV	Toll-6	Yes	Neuroectoderm (early)	4.32449815707189	101.043643102196	0.421253738516777	0.356886027046673	0.543153798663041	23.365403205678	15.770437129258	28.5229785356985	0.0887643829228296	0.210714765963542	8.96907662824106
Neuroectoderm	DV	CG6885	No	Dorsal ectoderm	64.3515917768123	159.010690769054	0.413680998801105	0.276136792246488	0.564535052773417	2.4709674831439	1.60187812853778	4.27829407206241	0.00638738912185778	0.0154403734770733	1.01566315647735
Neuroectoderm	DV	CG6885	No	Mesoderm (early)	89.105456925185	98.5660951540265	0.54170874621396	0.119175010443942	0.988355181403848	1.1061734999775	0.520080238471205	9.04128350464209	0.0060426756624921	0.0111548423478941	0.595602944334117
Neuroectoderm	DV	CG6885	No	Neuroectoderm (early)	9.7338188930847	11.9490539060907	0.530407309400498	0.140774142322369	0.804475691018688	1.22758128513977	0.786213869889327	9.29286468226353	0.0516753332337974	0.0974257562404341	0.617471342425846
Neuroectoderm	DV	wnd	Yes	Dorsal ectoderm	3.06587396345146	3.00775042893838	0.274923967409138	0.115783810105935	0.567190955581038	0.98104177301286	0.382820272957581	2.83889997625	0.0822929051977462	0.299329687306888	0.247516520907107
Neuroectoderm	DV	wnd	Yes	Neuroectoderm (early)	0.51717745275609	1	0.300632189176358	0.154414828885489	2.17521628441541	1.9335723061222	0.17234020922177	4.34904488075111	0.36760655996422	1.22277844222654	0.36760655996422
Neuroectoderm	DV	hkb	No	Dorsal ectoderm	48.977558558382	64.3445708077499	0.267607589012556	0.173825863706515	0.482274588804637	1.3137561916454	0.568650777832921	2.06314393583045	0.00543418999159402	0.0203065616025525	0.349660622696887
Neuroectoderm	DV	hkb	No	Mesoderm (early)	27.9928461245123	109.744302066843	0.0990635715145103	0.0603470418676752	0.178187737826039	3.92044101477571	1.45719751497133	7.24172596456845	0.00352640929671369	0.0355974375121046	0.38700332706987
Neuroectoderm	DV	hkb	No	Neuroectoderm (early)	27.2245038359345	159.828964139305	0.168476884691475	0.123364592945944	0.22999971299706	5.8707760149642	4.16269705416383	9.69250485716148	0.00615036700130328	0.0365057023256704	0.983006786894867
Neuroectoderm	DV	mfas	No	Dorsal ectoderm	51.5320858340339	38.8298062255267	0.824544873451933	0.223697018953908	1.31933465670697	0.753507365306022	0.454061341042703	5.88624229614508	0.015748623666382	0.0190997775541928	0.611516005284356
Neuroectoderm	DV	mfas	No	Neuroectoderm (early)	125.35883029153	259.090781042176	0.570696914177905	0.454626606086784	0.917793058715013	2.06679322421597	1.05401452064022	2.82657489287952	0.00453187530233209	0.00794094937215546	1.17416711166697
Neuroectoderm	DV	ems	Yes	Dorsal ectoderm	53.2879471053847	101.41438547352	0.227883374027276	0.150342646129859	0.378169059188016	1.90313928350361	1.01129611338205	3.1212868208941	0.00425824231794263	0.018686059639581	0.431847027871489
Neuroectoderm	DV	ems	Yes	Mesoderm (early)	11.7775099626425	24.7541000274422	0.147667862767767	0.0727769628261556	0.203959753364411	2.10181100300154	1.17693372307933	4.63530643367633	0.0123828646356212	0.0838561918858092	0.306526669816444
Neuroectoderm	DV	ems	Yes	Neuroectoderm (early)	2.36022112019824	12.9160034633347	0.120861056081509	0.0773000656206	0.177628443302277	5.47237008973545	3.36769471868963	8.88318010950805	0.0487130403164371	0.403049931018185	0.629177797436665
Neuroectoderm	DV	Meltrin	Yes	Dorsal ectoderm	4.5191121947075	18.4952100801084	0.432471549916339	0.328994717533476	0.576453136479361	4.09266450648622	2.54499225834404	6.57264982485697	0.087340045573478	0.201955586651593	1.61537249128772
Neuroectoderm	DV	Meltrin	Yes	Mesoderm (early)	41.5094208255942	25.950822132239	0.510585638726797	0.199396389703237	0.86221317102711	0.62517909467525	0.321976546383523	2.08351218889126	0.0121510128552772	0.0237981876763654	0.315328773333849
Neuroectoderm	DV	Meltrin	Yes	Neuroectoderm (early)	0.735768371253517	8.13234390657938	0.457762446432434	0.333809947379792	0.591196349087886	11.0528587858763	7.61859839490706	17.0453625478476	0.383536344138944	0.837850171258105	3.11904945121007
Neuroectoderm	DV	cic	Yes	Dorsal ectoderm	430.105898448618	935.182345778949	1.23639906904834	0.975648436003648	1.63006518073258	2.17430718609563	1.58657436574047	3.1807655769766	0.00286639885808486	0.00231834440015483	2.6806056080419
Neuroectoderm	DV	cic	Yes	Neuroectoderm (early)	9.44290819745322	29.7496952628503	0.723881337368546	0.575221807094293	0.954663722489594	3.15048019537814	2.08906217349874	4.55603133377832	0.0712005825328847	0.098359467024959	2.11819563289074
Neuroectoderm	DV	E(spl)mdelta-HLH	No	Mesoderm (early)	45.8331836749128	30.7445365671832	0.284533860008111	0.117171139420121	2.79568565576955	0.670792079058901	0.0613189614642179	1.49563365570153	0.00616972988293834	0.0216836403328675	0.189685485995641
Neuroectoderm	DV	E(spl)mdelta-HLH	No	Neuroectoderm (early)	169.526510792065	673.677607387993	0.415637664002091	0.32379801770713	0.497528860176994	3.97387762091263	2.98385540561519	5.68102945220286	0.00244575973516976	0.0058843554061488	1.64765356663506
Neuroectoderm	DV	E(spl)m3-HLH	No	Dorsal ectoderm	66.8584239441914	62.1317516166362	0.229293112230507	0.141052490749004	0.515109996635747	0.929303264290215	0.371615443810262	1.67308769848361	0.00341781062601471	0.0149058582386845	0.212354560888246
Neuroectoderm	DV	E(spl)m3-HLH	No	Mesoderm (early)	4.83233601394034	4.92179541700962	0.0993260540663295	0.0218182933302214	0.41895424924613	1.01851266195297	0.0673029724928124	2.35186178825675	0.0201404825993027	0.202771395568105	0.09912733495361
Neuroectoderm	DV	E(spl)m3-HLH	No	Neuroectoderm (early)	9.62683375988929	23.7986667129944	0.15513838891081	0.0924248515604139	0.262666616077075	2.47211776027054	1.27663221528573	4.61841725191871	0.0158596228399444	0.102228874176734	0.37743787816163
Neuroectoderm	DV	Dr	No	Dorsal ectoderm	33.1612633497132	93.875165852481	0.0782859985541834	0.052640023910771	0.18214474981567	2.83086819891295	0.871748712121795	4.72056170766892	0.0023552063758128	0.0300846437333581	0.221095389146247
Neuroectoderm	DV	Dr	No	Neuroectoderm (early)	19.5122074267167	105.732369943908	0.166092428646775	0.100384682157022	0.211642100210487	5.4187805424381	3.98727884392357	9.94485108489642	0.00844038508751076	0.0508173982178365	0.892421918541732
Neuroectoderm	DV	tll	No	Dorsal ectoderm	11.1190553575851	53.6272070635858	0.13892596609693	0.107443455911076	0.189359851798117	4.82300027645807	2.86879591929825	7.11878774113708	0.0123402199828391	0.0888258712862157	0.66177153222991
Neuroectoderm	DV	tll	No	Mesoderm (early)	53.6209373895069	115.748376399489	0.118433815338712	0.0700827767417573	0.309224067081566	2.15864141946425	0.531270861283788	4.40159545773622	0.00220385562174261	0.0186083308676643	0.255092710035594
Neuroectoderm	DV	tll	No	Neuroectoderm (early)	40.8414861019476	76.2998316483943	0.154562961581371	0.101385758612133	0.268619524352788	1.86819430267391	0.903590725311596	3.13495670883844	0.00377019164314724	0.0243925944778328	0.287664987654317
Neuroectoderm	DV	l(1)sc	Yes	Dorsal ectoderm	46.244968463485	88.0991063500024	0.37828463825598	0.264506203024916	0.57943794522685	1.90505279335556	1.13761746718715	2.87492595061463	0.00811364744177095	0.0214485247912197	0.714805088859004
Neuroectoderm	DV	l(1)sc	Yes	Mesoderm (early)	26.2112757155363	58.7562467034074	0.196523479333436	0.142445570089698	0.393745901911632	2.24164009951566	0.916005321058623	3.31986080714394	0.00744187267872041	0.0378676008788446	0.437256507046244
Neuroectoderm	DV	l(1)sc	Yes	Neuroectoderm (early)	44.5351053274885	140.795248785952	0.67594835728378	0.489522498332674	0.834016834812967	3.16144416299492	2.46606056104206	4.63726258658918	0.0149509534105693	0.0221184847177498	2.10502320502829
Neuroectoderm	DV	CG9650	Yes	Dorsal ectoderm	36.1572057938732	143.340953283995	0.0518748280622903	0.0245654980920964	0.139012478346403	3.96438137673471	0.863803018346578	10.2270132363661	0.00143264692644155	0.0276173816850296	0.205356976155518
Neuroectoderm	DV	CG9650	Yes	Mesoderm (early)	93.0465787240141	67.7286733885344	0.24497996588104	0.114034753136229	0.542391292655994	0.727900738719526	0.266979180050914	1.76087849480952	0.00262596069056326	0.0107190834202271	0.177852833942289
Neuroectoderm	DV	CG9650	Yes	Neuroectoderm (early)	81.3795718514143	167.629453941224	0.131276866874253	0.0723272038529593	0.268116125813055	2.05984684027692	0.911696812537695	3.88783335503766	0.00161054471813883	0.0122683055780234	0.269974731649535
Neuroectoderm	DV	brk	Yes	Dorsal ectoderm	26.360270126477	66.2447052970534	0.141891720408224	0.0909299788548101	0.194796706160198	2.51305107949236	1.6574302660211	4.51959741888934	0.00535396777168578	0.0377327708500704	0.354672017205246
Neuroectoderm	DV	brk	Yes	Mesoderm (early)	42.7242889264838	21.2307489133412	0.526534999757314	0.244401552487696	5.13198353745185	0.496924570233884	0.0507603005484631	1.16624382932863	0.0121739877292339	0.0231209468218542	0.258462876753461
Neuroectoderm	DV	brk	Yes	Neuroectoderm (early)	277.98661853471	515.870974534832	1.30711186789977	1.01565638716031	1.60996480798487	1.85574031316337	1.49450423222874	2.54785386496762	0.00468006161833827	0.00358045989273899	2.41430794793523
Neuroectoderm	DV	NetA	Yes	Dorsal ectoderm	35.4483812508602	77.1764846435678	0.138547209965605	0.0936986397184411	0.257310610306223	2.17715116798725	0.944679841115291	3.8539881581915	0.00389320506033889	0.028100205419549	0.300463880553505
Neuroectoderm	DV	NetA	Yes	Mesoderm (early)	4.56652529543274	27.2721737868636	0.940978852927035	0.707171105718992	1.44339697731955	5.97219374086028	3.12497483626374	9.36144220594539	0.17085395263974	0.181570448802624	4.65955868856356
Neuroectoderm	DV	NetA	Yes	Neuroectoderm (early)	10.6627870962863	24.0871510920185	0.579917529806271	0.376634932729617	0.785648782978411	2.25899203224339	1.62176460245031	4.30100767197727	0.0515816744362715	0.0889465687534969	1.24245558572578
Neuroectoderm	DV	CG14411	No	Dorsal ectoderm	480.281069788818	404.445591320026	1.56740754433556	1.14940237174551	2.25999513021003	0.842101879005689	0.560231034462203	1.20166033617945	0.00325290546316668	0.00207534120587994	1.31562327355859
Neuroectoderm	DV	CG14411	No	Mesoderm (early)	405.712364747455	208.416997630694	2.59946173953123	0.692241071442656	5.9698371158994	0.513706299684576	0.243800160663833	6.06733842733545	0.00636636406517135	0.00244910858596419	1.32685848428695
Neuroectoderm	DV	sog	Yes	Dorsal ectoderm	6.83687586123938	196.038372950234	0.205838121503067	0.181174338803988	0.280282572102837	28.6736774118781	14.7740639172985	37.8037382108214	0.0292271022232985	0.14199071585903	5.7296335659056
Neuroectoderm	DV	sog	Yes	Mesoderm (early)	123.976417330322	893.350326986899	0.432113186700377	0.356027273199017	0.574588330224279	7.20580854185082	4.17921050094658	9.47159000525712	0.00347334049284709	0.00803803401458209	3.10290986502179
Neuroectoderm	DV	sog	Yes	Neuroectoderm (early)	6.42148419794143	315.563745272863	0.50905003164007	0.43186385632837	0.621408771162342	49.1418705622642	35.194177666374	56.6263634789203	0.0734503307793069	0.144289021145255	23.1782614722487
Neuroectoderm	DV	upd1	No	Dorsal ectoderm	9.76663595447647	23.4928794783877	0.187607328424337	0.121613206217782	0.299498297590805	2.40542184513593	1.27188003175242	3.4645357537028	0.0188469703916726	0.100459670472167	0.442769603944305
Neuroectoderm	DV	upd1	No	Mesoderm (early)	49.634636483111	72.4629191464297	0.163058738813182	0.102798983930081	0.325943614120087	1.45992646024689	0.599628870695826	2.51612264534168	0.00327442340627429	0.0200812506591617	0.237274278540031
Neuroectoderm	DV	upd1	No	Neuroectoderm (early)	8.75076402703766	31.6976869106239	0.258192493937537	0.18426605610887	0.374812629450147	3.62227650210725	2.08197186928203	5.79987985763478	0.0286595338024329	0.111000646708832	0.908440929473961
Non-DV	Non-DV	Parp	No	Dorsal ectoderm	999.999999999778	2508.41892731174	1.12714206572001	0.926598512285585	1.5068765935545	2.50841892731229	1.82670735945068	3.12661989401382	0.0011258730468485	0.000998874126953373	2.82416126046491
Non-DV	Non-DV	Parp	No	Mesoderm (early)	339.192474632429	591.604559131105	1.68987669275922	1.08728366813842	2.28306851806112	1.74415590962684	1.19652827964848	3.41536696245611	0.00495736046817849	0.00293356343064543	2.9327970542307
Non-DV	Non-DV	Parp	No	Neuroectoderm (early)	112.054131231696	175.211264403402	1.61745861912254	0.915419014145649	2.10727740393437	1.56363056388447	1.25120680577877	3.74229893370762	0.0142292249210667	0.00879727292731975	2.49312048990049
Non-DV	Non-DV	Alg-2	No	Dorsal ectoderm	36.6220346329166	29.9780435891423	0.92399967525939	0.635369923443361	1.49534976750214	0.818579412357321	0.49079872390363	1.18407222839729	0.0246097808273238	0.0266339712948656	0.73775308236075
Non-DV	Non-DV	Alg-2	No	Mesoderm (early)	150.874527715787	91.7242705889569	1.04956823007649	0.491903269650644	1.94342080445353	0.607950672506786	0.321647356688794	2.17840482479724	0.00690850403645313	0.00658223433073012	0.633677493604528
Non-DV	Non-DV	Alg-2	No	Neuroectoderm (early)	48.8959516833793	20.5396448575529	1.68389041553585	0.698976557174843	3.74785865214794	0.420068413650178	0.181969346014891	2.18706386487947	0.0332917293858449	0.0197707220604678	0.683800298279013
Non-DV	Non-DV	Tim17b	No	Dorsal ectoderm	113.571899931901	501.621279623049	1.04137056873293	0.837205170827457	1.6876559052175	4.41677281020944	2.53774763674297	6.04241082565974	0.00908595107865079	0.00872499314985056	4.55770640666523
Non-DV	Non-DV	Tim17b	No	Mesoderm (early)	210.127911856204	701.348952127228	1.48389817210349	1.27776545896089	2.57007638666492	3.33772389365948	1.9753558535104	4.07573426718765	0.00701235990517253	0.00472563416884071	4.91811127143174
Non-DV	Non-DV	Tim17b	No	Neuroectoderm (early)	587.512250040078	1215.67611094296	1.89833141905677	1.510652043045	5.25605071626806	2.06919278850787	0.679995538708109	2.61876693919477	0.00322072843408629	0.00169661019237968	3.91536261715343
Non-DV	Non-DV	CG41128	No	Dorsal ectoderm	185.766242164838	169.950516138975	1.2343613156565	0.88884263278502	1.7881378102235	0.914862216936972	0.571510018465577	1.38849698278327	0.00660084134854278	0.00534757632535826	1.12181639413633
Non-DV	Non-DV	CG41128	No	Mesoderm (early)	205.310347337625	172.782767635943	1.63779023913459	1.13796428519198	2.71960241857108	0.841568726937123	0.48987145239118	1.2732184415833	0.00791401294214167	0.00483212853089382	1.36740505924991
Non-DV	Non-DV	CG41099	No	Dorsal ectoderm	243.496599165002	344.175243214396	0.860429627043648	0.595865549279381	1.166688421482	1.41347043200865	0.966875707549762	2.16382311207533	0.00352119859738472	0.00409237256216201	1.21190938366107
Non-DV	Non-DV	CG41099	No	Mesoderm (early)	102.553689239015	117.195374552763	1.10402529259077	0.823493634894971	1.81522557369569	1.14277092732981	0.700061587551762	1.8441711474274	0.0106506814044617	0.00964713532918088	1.24821059643803
Non-DV	Non-DV	CG41099	No	Neuroectoderm (early)	300.931342386099	232.374354251776	1.42060321296135	0.92015777402773	2.20177518285973	0.772183955347649	0.462674419748237	1.29217586175591	0.00469850858788641	0.0033074038866152	1.09181289905653
Non-DV	Non-DV	CG12581	No	Dorsal ectoderm	417.415576532854	1244.60762484048	1.63570615061739	1.31608533785007	2.12030067667118	2.98169904242307	2.23097052354624	3.85654004968451	0.00390335555148011	0.00238634277312389	4.85814608183556
Non-DV	Non-DV	CG12581	No	Mesoderm (early)	253.14234548403	412.982550465484	0.937096389976166	0.294721416110571	1.82434501102461	1.63142420789309	0.777685364967772	11.2053267801021	0.00368820233177644	0.00393577690750708	1.52316320560978
Non-DV	Non-DV	CG12581	No	Neuroectoderm (early)	236.431289772042	383.526783656278	1.79689599499411	1.47324286812701	2.83867958765651	1.62214901431219	0.940385229583008	2.16880321706636	0.00754275145574629	0.00419765611185027	2.89284720574108
Non-DV	Non-DV	beta-Man	No	Dorsal ectoderm	50.4471764152466	25.2363547795546	0.665349929486269	0.355456432652113	2.37754216619137	0.50025306811676	0.131562843374193	1.04395986777112	0.0130173555695283	0.0195646756580845	0.328510603444227
Non-DV	Non-DV	beta-Man	No	Mesoderm (early)	42.0714238791093	13.0078346014107	2.00461056745395	0.398132377768893	7.77600679513618	0.309184558116888	0.0860035667231812	3.58527307029653	0.0454807378346229	0.0226880664868428	0.591605915302896
Non-DV	Non-DV	beta-Man	No	Neuroectoderm (early)	48.3836603993654	19.1564196849924	0.798892549384703	0.120619080217384	1.62295060834692	0.395927458296306	0.197506698067599	4.82033868788614	0.0162434135986633	0.0203324134280308	0.311165648012906
Non-DV	Non-DV	CG14641	No	Dorsal ectoderm	173.975865909059	532.510411168234	0.978611548598384	0.816418119984147	1.33404312946232	3.06082920401492	2.10046780805753	3.88225506606826	0.00559352102797842	0.0057157725514171	2.97860818248695
Non-DV	Non-DV	CG14641	No	Mesoderm (early)	999.999999788458	1928.87214001326	1.71777545324176	1.09510318893962	2.47624359523121	1.92887214042129	1.30158976277269	4.44190058775741	0.00171482976113435	0.000998285170450045	3.30768735111765
Non-DV	Non-DV	CG14641	No	Neuroectoderm (early)	239.642387196114	479.159076150467	1.40790367312941	1.01701146197577	1.97105209117534	1.99947547575689	1.4291286736561	3.55745295837108	0.00584070514104097	0.00414851189929675	2.79862687944847
Non-DV	Non-DV	CG9776	No	Dorsal ectoderm	278.795072487912	627.200622008605	1.0412474560859	0.788498509613294	1.3991658104128	2.24968331187344	1.53340796259858	3.24369458650564	0.00372091605655148	0.0035735175484016	2.3337608651109
Non-DV	Non-DV	CG9776	No	Mesoderm (early)	709.201080076022	1288.21865111068	1.35801598089129	0.781908928487576	1.73681752603962	1.81643639202099	1.38045579618405	4.53819557333743	0.00191119357760289	0.00140734247939302	2.46203521255099
Non-DV	Non-DV	CG9776	No	Neuroectoderm (early)	230.923920588374	284.288649872017	1.7726882750238	1.01770344936447	2.43506183811063	1.2310922538803	0.892969604230035	3.69498328479306	0.00761802367332495	0.00429744122565637	2.16571766478261
Non-DV	Non-DV	Skp2	No	Dorsal ectoderm	120.192280071914	175.184989744033	0.781791952861509	0.562415991031734	1.09880831843684	1.45753944961536	0.951839659927417	2.05570920781606	0.00646247530381054	0.00826623410506674	1.13212866981912
Non-DV	Non-DV	Skp2	No	Mesoderm (early)	242.572250316991	265.625924758462	1.13023334848822	0.79851138591578	1.51940230801506	1.09503838304399	0.796329435772172	1.70849123472297	0.00463775884221043	0.0041033640074537	1.23190898126888
Non-DV	Non-DV	Skp2	No	Neuroectoderm (early)	11.1166896525867	12.9840144214421	1.01809704589901	0.511489645022865	1.51960070505764	1.16797489425468	0.684593987356948	3.24575084801497	0.0838990475231062	0.0824077113876908	1.08934644298527
Non-DV	Non-DV	CG1103	No	Dorsal ectoderm	256.389096357155	364.110038384267	0.870991105798679	0.639945740394775	1.15902732715172	1.42014634614981	1.06379005300723	1.91586252724735	0.00338564413309587	0.00388711676911018	1.232747015257
Non-DV	Non-DV	CG1103	No	Mesoderm (early)	279.204367398082	227.820725989592	1.79089491910483	0.90938300349737	2.65458302741172	0.815964048530699	0.511446130630493	2.261111266876	0.00637339898308773	0.00355877886251051	1.45199238334837
Non-DV	Non-DV	Cont	No	Dorsal ectoderm	158.227450883569	180.059124259046	0.921980526603173	0.584376256614378	1.40446585836203	1.13797652211146	0.678541598414861	1.91816034782686	0.00579317512122914	0.00628340290718804	1.04311403900781
Non-DV	Non-DV	Cont	No	Neuroectoderm (early)	157.437338055888	68.5759441414026	2.50481685136568	1.25345811357908	5.18070465483384	0.43557611547687	0.212446118247742	1.38140564066116	0.0156607671868505	0.00625226039113875	1.07395189581697
Non-DV	Non-DV	tub	No	Dorsal ectoderm	48.234451921158	19.0340303859348	0.999284368093194	0.295234020368032	2.06791664744545	0.394614837068057	0.171087608231896	2.6301735805877	0.0202967404753183	0.0203112758724006	0.386328774942642
Non-DV	Non-DV	tub	No	Mesoderm (early)	40.6589860157397	13.1213831561069	1.17775138867546	0.398370309229877	4.84964841398617	0.322717914092285	0.0694485609312785	1.44242143205633	0.0281511289298378	0.0239024374757881	0.369381748965368
Non-DV	Non-DV	CG14646	No	Dorsal ectoderm	48.82064397289	13.4918847912602	1.29459353943794	0.7156800930145	8.37615093209999	0.276356141446069	0.042002043699293	0.524925438023618	0.0258323337112686	0.019954010988255	0.348526870321823
Non-DV	Non-DV	CG14646	No	Mesoderm (early)	1.34663822917135	1.16650063269681	0.532010332739893	0.200317598514796	4.45363397278937	0.866231633283288	0.0840356112120433	2.46188489449023	0.283187789098059	0.532297535725708	0.330338735154897
Non-DV	Non-DV	CG9855	No	Mesoderm (early)	12.979400750561	3.97275480677642	0.846587802193014	0.302578426915211	4.05364613704375	0.306081527423728	0.0755982300584441	1.06047898182464	0.0612316290414099	0.0723275587987384	0.243258248601012
Non-DV	Non-DV	CG9855	No	Neuroectoderm (early)	50.5746584520356	12.3842056086458	0.965997435781725	0.230845781209876	2.15610639285045	0.244869782371162	0.116429333686386	1.66222262661067	0.0187424358332634	0.0194021589903044	0.232110178965984
Non-DV	Non-DV	CG9853	No	Dorsal ectoderm	187.186323447665	158.453252702067	0.911447904448332	0.622680761472428	1.56173989458013	0.84650015975322	0.488023537283397	1.41958904381742	0.00484560714301144	0.00531638409541828	0.767802213126532
Non-DV	Non-DV	CG9853	No	Mesoderm (early)	353.434880593942	203.950378694716	1.46755367499634	0.802099746608666	3.93967642729924	0.577052209312165	0.200883981732091	1.15324561638925	0.00413509047358141	0.00281767579887102	0.843353268023841
Non-DV	Non-DV	CG14647	No	Dorsal ectoderm	319.615970631563	165.517318510801	1.22571437062078	0.73307850861492	3.33354334727508	0.517863103598164	0.180796717106106	0.922106620515889	0.00382030898077486	0.00311680198286327	0.632327298380585
Non-DV	Non-DV	CG14647	No	Mesoderm (early)	193.528174144935	98.9845324120861	1.33603235103676	0.451912738737721	3.34712316692928	0.511473499140003	0.195892893122945	2.52017316543085	0.00685622246928339	0.0051317787806283	0.678659975235255
Non-DV	Non-DV	lost	No	Dorsal ectoderm	479.169076473739	1598.89932756227	1.51573645893236	1.146922579883	2.06562169163125	3.33681659786721	2.32913188002571	4.9711599634865	0.00315328551714545	0.00208036528946894	5.0417860929757
Non-DV	Non-DV	lost	No	Mesoderm (early)	707.780277440166	1234.17644201628	2.93865809565727	1.60298670967276	5.35795326138698	1.74372821814128	0.91531920874958	7.16606195885262	0.00413476825890641	0.0014070259704648	5.10303357833896
Non-DV	Non-DV	lost	No	Neuroectoderm (early)	249.780606321017	496.927603936572	2.56909810320649	1.88548122990043	4.392381516548	1.98945631230441	1.12193352044406	2.88209633444666	0.0101807058148465	0.00396275479014989	5.0590737469548
Non-DV	Non-DV	eIF3a	No	Dorsal ectoderm	183.274026989605	1362.67676276964	1.29021339764608	1.06262307572727	2.34040104934194	7.4351875448611	3.55689780717453	9.67998962552948	0.00699059251639952	0.00541816766835119	9.52591798008897
Non-DV	Non-DV	eIF3a	No	Mesoderm (early)	374.374829894356	1502.18506981389	2.16267785269886	1.73118884873095	2.92515840357489	4.01251619997474	2.98891522828874	5.77935631815136	0.00574359209428792	0.00265577792231994	8.6279382911404
Non-DV	Non-DV	eIF3a	No	Neuroectoderm (early)	323.322967265885	1336.57970183134	1.77972644577229	1.26127852735565	2.29399005656424	4.13388418748552	3.25796208976699	7.48962542540997	0.00547435158242884	0.00307595113587994	7.31690720576267
Non-DV	Non-DV	CG14650	No	Dorsal ectoderm	387.41990773073	281.927769386955	1.10507399433407	0.74817354281441	1.99603580081119	0.727705943244675	0.368741739826321	1.16250493750814	0.00284428041004597	0.0025738370684942	0.801881631515275
Non-DV	Non-DV	CG14650	No	Neuroectoderm (early)	171.138945884692	102.827051419919	1.25921391022867	0.782887651572667	2.41754464135278	0.600839574466006	0.288960693953663	0.991498299909336	0.00730410296563833	0.00580052595218863	0.751059371224075
Non-DV	Non-DV	CG31522	No	Dorsal ectoderm	75.3135238237391	34.7620802413317	0.568355405069805	0.216313463219813	1.93049462527665	0.461564915255958	0.129193051598181	1.49311818594203	0.00749000170852419	0.0131783768425749	0.260368040399429
Non-DV	Non-DV	CG31522	No	Mesoderm (early)	211.158624814599	50.9927875166024	1.33097218873662	0.691399684325031	7.96659590649709	0.241490431950743	0.0407266623305533	0.466167347570338	0.00626370517666202	0.00470611274200074	0.319403787140169
Non-DV	Non-DV	CG31523	No	Dorsal ectoderm	150.972005782393	161.286680157928	1.12893431198686	0.826253960747627	2.06891069419036	1.06832176814556	0.567272373065181	1.59608765678328	0.0074222704428148	0.0065745813232942	1.19711335895591
Non-DV	Non-DV	CG31523	No	Neuroectoderm (early)	2.99394034036346	3.52264613788469	1.42375583549254	0.549554433812159	3.27102610473153	1.17659196156762	0.354465339727074	4.95386851942814	0.322284688402471	0.226362330090804	1.13529491290034
Non-DV	Non-DV	Fip1	No	Dorsal ectoderm	226.808139399597	853.547765862084	1.39596544948192	1.20399565258627	3.08572797633912	3.76330306364481	1.5487479024234	4.63937597609258	0.0061171794013308	0.00438204212260486	5.22130481138347
Non-DV	Non-DV	Fip1	No	Mesoderm (early)	366.434240856894	1013.27430078689	1.89856004310627	1.49840255199627	2.57035729789741	2.76522821234551	2.00113573325429	3.85122482898891	0.00515446910638218	0.00271493605119217	5.22289107969703
Non-DV	Non-DV	Fip1	No	Neuroectoderm (early)	147.040671731832	366.714325313382	1.72727374405884	1.00261709987591	2.1412634287462	2.49396524780696	1.94335288038619	6.7961435241959	0.0116105236147041	0.00672187813578469	4.2577453339013
Non-DV	Non-DV	5-HT2A	No	Dorsal ectoderm	1.98544843727559	16.4192681697903	0.628550152339929	0.513934311381519	0.823387136107932	8.26980336609529	5.33258680924369	11.3433207506591	0.240455429026218	0.382555676951259	3.94810217206346
Non-DV	Non-DV	5-HT2A	No	Mesoderm (early)	74.1711839646422	74.3709124378288	0.181133367717453	0.0967924537578501	0.735974348178617	1.00269280416612	0.214884562363389	2.51638988348627	0.00243614959447431	0.0134494799338928	0.181178668176101
Non-DV	Non-DV	5-HT2A	No	Neuroectoderm (early)	2.04041811611996	15.041858182874	0.344898969241087	0.264281474345494	0.47476198572796	7.37194894714889	4.78000231867037	10.0635800310962	0.144592503595337	0.419231474983812	2.17493993338776
Non-DV	Non-DV	CG9775	No	Dorsal ectoderm	119.76328168173	1509.83811117529	0.942160062747394	0.789914453694463	1.68976827088235	12.6068532021999	6.06321394123122	17.0053126784679	0.00780544811510538	0.0082846306309612	11.7849630389874
Non-DV	Non-DV	CG9775	No	Mesoderm (early)	117.243428662063	573.99684454841	1.30294279066473	0.814102016633473	1.74342917267194	4.89576986189023	3.51033161386499	10.5890178300283	0.0109909968116089	0.00843551757633312	6.30879748830512
Non-DV	Non-DV	CG9775	No	Neuroectoderm (early)	172.351731692692	1097.38300108774	1.13363291977906	0.906716290301777	1.46935445246183	6.36711328810086	4.33864862027138	8.96148935718371	0.00653445852514045	0.00576417499097855	7.17080370680199
Non-DV	Non-DV	MED31	No	Dorsal ectoderm	199.017855278772	173.988122408603	1.40815945056483	0.958587663724591	2.04483018687045	0.874233732269358	0.598117852586475	1.71558401360271	0.00702583171384445	0.004989372269615	1.22241126825061
Non-DV	Non-DV	MED31	No	Mesoderm (early)	247.71224134707	216.771360804726	1.42472735216364	0.957931342687201	3.67448232738473	0.875093453702223	0.321308805196973	1.3145812400702	0.00571865090758015	0.00401385633461421	1.23963973920333
Non-DV	Non-DV	MED31	No	Neuroectoderm (early)	231.242493673479	156.179573440264	1.49831171537745	0.71173395567375	2.44979127250694	0.675393051507195	0.427960636379651	2.25464134876349	0.00643768381257474	0.00429662515917323	1.00543471179122
Non-DV	Non-DV	Dlip2	No	Dorsal ectoderm	189.616508450888	165.970544554717	0.878470833589079	0.356606987429417	1.31092361098295	0.875295858523336	0.60300617080631	5.39425900512598	0.00461151699057227	0.00524948218454956	0.76537598614861
Non-DV	Non-DV	Dlip2	No	Mesoderm (early)	36.620601628464	30.8829544439475	0.924163018186706	0.519590767736135	1.6517962640487	0.843321875409691	0.431558400113123	2.03328884658941	0.0246149636809389	0.0266348719831224	0.760182801997858
Non-DV	Non-DV	Dlip2	No	Neuroectoderm (early)	45.1465767893053	20.3634249050791	1.29761936787764	0.66708806309925	2.87884192059097	0.451051360994948	0.192899035743505	1.1049790803736	0.0279393223533476	0.0215312155821507	0.568940292641191
Non-DV	Non-DV	rpk	No	Dorsal ectoderm	902.855509975814	1438.15762464426	0.990645543065389	0.770157203322837	1.3711729361075	1.59289898411628	1.12976579972225	2.18627007730911	0.00109603336476735	0.00110638297667585	1.57626874040466
Non-DV	Non-DV	rpk	No	Mesoderm (early)	202.449035446178	303.63906650768	1.36660838413161	0.847562253138148	2.49980767098834	1.49982965262585	0.861966081876846	3.1699073019512	0.00670512016864321	0.00490639472617013	2.03593642882864
Non-DV	Non-DV	rpk	No	Neuroectoderm (early)	3.83757948787155	9.49513204721367	0.802882823262656	0.476451044528839	1.15104358533082	2.47425026041088	1.5030903778497	5.34290036499938	0.173017852410145	0.215495770238372	1.64282735515965
Non-DV	Non-DV	Karybeta3	No	Dorsal ectoderm	232.870644877591	748.576150913374	1.27643849989179	1.08274595833954	1.62394175842716	3.21455781301616	2.45997361317923	4.01591587099649	0.00545143881990606	0.00427081980085073	4.08081708874502
Non-DV	Non-DV	Karybeta3	No	Mesoderm (early)	541.815117027103	1085.00091689221	1.70633351344327	1.32045067958156	2.56787280214054	2.00252979807121	1.27631800820784	2.75106259280336	0.00313940417944182	0.00183985378866919	3.40625641318961
Non-DV	Non-DV	Karybeta3	No	Neuroectoderm (early)	998.84849988114	1504.73330706563	1.83231510218378	1.37427888470938	2.61480505992486	1.50646800515262	1.03437957130318	2.36830174317875	0.00183106848332484	0.000999319648210368	2.75526973437703
Non-DV	Non-DV	eIF3f1	No	Dorsal ectoderm	218.842632572418	1490.16385005143	1.41922347171567	1.1447085724889	3.86345659689023	6.80929411483989	2.57582290997381	9.3492197274502	0.00644334655670613	0.00454005072852755	9.60164211215683
Non-DV	Non-DV	eIF3f1	No	Mesoderm (early)	737.738854420253	3469.47710044198	2.28452096680912	1.54989895687781	3.59770110109778	4.7028526146538	2.62150954474234	7.42620778352824	0.00308709297948085	0.00135130866572554	10.710598399244
Non-DV	Non-DV	eIF3f1	No	Neuroectoderm (early)	264.024710854174	1292.88587636575	1.77510372010906	1.38965761546687	2.2556881865807	4.89683663390067	3.99895935664885	7.16735967434207	0.00667834822590883	0.00376222986310824	8.63434209872979
Non-DV	Non-DV	atms	No	Dorsal ectoderm	127.649851123844	304.442105361473	0.974203831072034	0.395164858776967	1.38289255787074	2.38497814671249	1.52618514496809	3.26260699482632	0.00757404072988915	0.00777459550898554	2.305856905901
Non-DV	Non-DV	atms	No	Mesoderm (early)	452.082655174784	674.974338224023	1.60612519966036	0.693978956696102	2.24291652227296	1.4930330338886	1.08926779650803	6.0614796152882	0.00354014749567924	0.00220415413221078	2.38950871311153
Non-DV	Non-DV	atms	No	Neuroectoderm (early)	276.110707799572	292.491897503863	2.10693268841804	1.13056838818418	2.96472888444211	1.05932833911019	0.780799904787225	3.53633574327128	0.0075729658432963	0.00359430839196973	2.21503114923768
Non-DV	Non-DV	ctrip	No	Dorsal ectoderm	576.612458961595	680.214601259133	2.08528435572513	1.6217483206178	3.15537564408345	1.17967378381679	0.774974703999448	1.56030993413587	0.00360340848017044	0.00172801779780168	2.45109106251292
Non-DV	Non-DV	ctrip	No	Mesoderm (early)	439.733624068558	327.178657351528	2.44731015837503	1.25248773509673	4.51227843955999	0.744038298286961	0.39435942556334	2.89216414805287	0.00553463518876876	0.00226151767883956	1.81081450999188
Non-DV	Non-DV	Hus1-like	No	Dorsal ectoderm	47.7503663686755	17.9193185051425	0.989230431972844	0.434513583051766	2.78667174875289	0.375270806652861	0.145181851478418	1.10544609036582	0.0202962374928733	0.0205171988617415	0.363694744090811
Non-DV	Non-DV	Hus1-like	No	Mesoderm (early)	39.0942709824612	17.6736544579407	0.925017756018513	0.335451839212044	3.91429663970968	0.452077862402642	0.132430136158843	1.99372265795761	0.0231142977593473	0.0249879503490143	0.408514111636657
Non-DV	Non-DV	CG1129	No	Dorsal ectoderm	49.1793615038108	29.7264471044918	1.13308601773601	0.730675570097515	2.21183155502954	0.604449634877597	0.287773810365931	0.99417012727576	0.0225209878181886	0.0198757971289657	0.669468953118288
Non-DV	Non-DV	CG1129	No	Mesoderm (early)	41.771973696385	17.5959544775053	1.26342979378948	0.275443322585837	4.20574257665405	0.421238283002847	0.139242976930322	3.75903161679805	0.029357916769107	0.023236682333612	0.516580567023597
Non-DV	Non-DV	CG1129	No	Neuroectoderm (early)	0.666770936027839	1.09420726614688	0.582510560916056	0.244028134317708	6.14167598478483	1.64105423170574	0.0958794316032966	4.92990983780079	0.466276465585255	0.800460106426206	0.510203096676672
Non-DV	Non-DV	CG14657	No	Dorsal ectoderm	155.124232444324	157.366635011626	1.21363440621924	0.855955627112568	1.86355125566571	1.01445552723754	0.654808211915295	1.44963654911396	0.00776289475267983	0.00639640299656887	1.22162062517863
Non-DV	Non-DV	CG14657	No	Neuroectoderm (early)	182.251095063594	135.161655117904	1.20738168968668	0.701264738289951	1.80287322672617	0.741623281170084	0.492398895360092	1.98791345671938	0.00658122595943275	0.00545082471901707	0.889529393381846
Non-DV	Non-DV	opa	No	Dorsal ectoderm	12.7029873990949	99.3287952883557	0.82875033267672	0.633208651214039	1.00350150625338	7.81932565684766	6.00965524320851	11.9407560031199	0.0612449301859339	0.0739003385834228	6.08338513288826
Non-DV	Non-DV	opa	No	Mesoderm (early)	3.11413819419153	30.6418319091891	0.480388156209092	0.318896815645799	0.597705082529224	9.83958642758438	7.38963424613615	18.0861834636811	0.133644355161161	0.278200770426553	4.09510786646026
Non-DV	Non-DV	opa	No	Neuroectoderm (early)	18.7028873206817	116.480565399652	0.595055788069587	0.404188304039955	0.683826148645565	6.22794563226862	5.12280076812561	11.2467667011915	0.0308351923682343	0.0518189940951021	3.59170064125896
Non-DV	Non-DV	Cdep	No	Dorsal ectoderm	6.40481626488344	6.05746155718469	1.44676576245379	0.500880408580235	2.62617733134379	0.945766639770255	0.424160495456458	5.30926171460707	0.184264235846549	0.127362867320019	1.11617352500448
Non-DV	Non-DV	Cdep	No	Mesoderm (early)	282.282067601924	140.170748395549	1.58726047032134	0.840526916799385	3.53684091668961	0.496562709726283	0.217888641855294	0.938392117347991	0.00559151804494137	0.00352274762050199	0.783767269026648
[truncated: 9,264 more rows]
