# Supplementary material for: Tissue-specific RNA Polymerase II promoter-proximal pause release and burst kinetics in a Drosophila embryonic patterning network
Source: Genome Biol. 2024 Jan 2;25:2. doi: 10.1186/s13059-023-03135-0 (PMC10763363; doi:10.1186/s13059-023-03135-0)
Supplement: Supplementary file 6 — Additional file 6: Table S7 and S10. Pearson correlation, coefficient of determination (R2) and P-values associated with comparisons between tissue-specific Toll mutant epigenomic data at DV enhancers and promoters with burst frequency and size kinetics inferred from DV tissue clusters in scRNA-seq. Correlations are made for enhancer-paired DV genes that have a significant change in at least one burst kinetic between the cluster of activity and inactive clusters (n = 29 genes, 60 enhancers). P-values for statistical tests performed for each Figure panel are listed in Table S10. [file 13059_2023_3135_MOESM6_ESM.xlsx]

## Sheet: Table  S7 Fig. 5g
Pearson correlation, coefficient of determination (R2) and P-values associated with comparisons between tissue-specific Toll mutant epigenomic data at DV enhancers and promoters with burst frequency and size kinetics inferred from DV tissue clusters in scRNA-seq. Correlations are made for enhancer-paired DV genes that have a significant change in at least one burst kinetic between the cluster of …
Region	Kinetic	Epigenomic data type	Pearson correlation	R2	P-value	Significant	Correlation direction
Enhancer	Burst frequency	ATAC-seq	0.6942488371029839	0.4819814478188455	1.240310217254838e-25	Yes	Positive
Enhancer	Burst frequency	CBP ChIP-seq	0.621435812495675	0.3861824690521598	1.9670802102680834e-19	Yes	Positive
Enhancer	Burst frequency	Cdk9 CUT&Tag	0.5685181374019856	0.323212872555023	7.459525282070324e-16	Yes	Positive
Enhancer	Burst frequency	Combined chromatin state	0.7360521667521267	0.5417727921805006	4.17954128139038e-30	Yes	Positive
Enhancer	Burst frequency	CycT CUT&Tag	0.6493466955978873	0.4216511310838953	1.308741957136434e-21	Yes	Positive
Enhancer	Burst frequency	BRD4/fs(1)h CUT&Tag	0.6789968628223053	0.4610367397225325	3.469759326035739e-24	Yes	Positive
Enhancer	Burst frequency	H3K27ac ChIP-seq	0.6800139221188242	0.46241893427542624	2.7960597037100527e-24	Yes	Positive
Enhancer	Burst frequency	H3K27me3 ChIP-seq	-0.27264891928076873	0.07433743318497114	3.3537866944883247e-4	Yes	Negative
Enhancer	Burst frequency	PROseq	0.5648042022624394	0.3190037868933106	1.2597701914397056e-15	Yes	Positive
Enhancer	Burst size	ATAC-seq	0.46860861379067836	0.21959403291882115	1.3157964474502855e-10	Yes	Positive
Enhancer	Burst size	CBP ChIP-seq	0.4957032211049001	0.24572168341377348	7.261691807670472e-12	Yes	Positive
Enhancer	Burst size	Cdk9 CUT&Tag	0.40154496755384106	0.16123836096781527	6.273915331515372e-8	Yes	Positive
Enhancer	Burst size	Combined chromatin state	0.49882727844003816	0.24882865371589535	5.11383509425198e-12	Yes	Positive
Enhancer	Burst size	CycT CUT&Tag	0.451257264845129	0.2036331190755069	7.394808658357508e-10	Yes	Positive
Enhancer	Burst size	BRD4/fs(1)h CUT&Tag	0.43443906324783593	0.1887372996756572	3.6021594248010628e-9	Yes	Positive
Enhancer	Burst size	H3K27ac ChIP-seq	0.3328113099928372	0.11076336805914838	9.818487895383577e-6	Yes	Positive
Enhancer	Burst size	H3K27me3 ChIP-seq	-0.281412680002055	0.079193096465939	2.1022456748197673e-4	Yes	Negative
Enhancer	Burst size	PROseq	0.4610741218084879	0.21258934580146832	2.8178446808326545e-10	Yes	Positive
Promoter	Burst frequency	ATAC-seq	0.5400514205985274	0.29165553689048757	9.597540201338043e-8	Yes	Positive
Promoter	Burst frequency	CBP ChIP-seq	0.13694814795980093	0.018754795229619526	0.21137151090408596	No	Positive
Promoter	Burst frequency	Cdk9 CUT&Tag	0.13881316253754653	0.01926909409367531	0.205159213487749	No	Positive
Promoter	Burst frequency	Combined chromatin state	0.3721367391243987	0.13848575260614077	4.5322402410847933e-4	Yes	Positive
Promoter	Burst frequency	CycT CUT&Tag	0.41042720747494243	0.16845049263567943	9.568400716647378e-5	Yes	Positive
Promoter	Burst frequency	BRD4/fs(1)h CUT&Tag	0.44469577117191794	0.1977543288981868	2.0093211949506647e-5	Yes	Positive
Promoter	Burst frequency	H3K27ac ChIP-seq	0.21484502996221008	0.04615838689946295	0.04831714772722006	No	Positive
Promoter	Burst frequency	H3K27me3 ChIP-seq	-0.20393564419615157	0.041589746973699326	0.061195437379346254	No	Negative
Promoter	Burst size	ATAC-seq	0.35926693483629585	0.12907273046666726	7.335554158808818e-4	Yes	Positive
Promoter	Burst size	CBP ChIP-seq	0.3262048421593091	0.10640959904817977	0.0023134221208438305	No	Positive
Promoter	Burst size	Cdk9 CUT&Tag	0.10844950947664891	0.011761296105725762	0.3231680507348701	No	Positive
Promoter	Burst size	Combined chromatin state	0.4329889366720261	0.18747941928037182	3.4901650235127146e-05	Yes	Positive
Promoter	Burst size	CycT CUT&Tag	0.621123296267421	0.3857941491661065	2.265431890651462e-10	Yes	Positive
Promoter	Burst size	BRD4/fs(1)h CUT&Tag	0.44622134848152467	0.1991134918406703	1.867009663521331e-5	Yes	Positive
Promoter	Burst size	H3K27ac ChIP-seq	0.30470879987367744	0.0928474527204568	0.004576242913037901	No	Positive
Promoter	Burst size	H3K27me3 ChIP-seq	-0.10409341319597673	0.010835438670788343	0.34309738619714636	No	Negative

## Sheet: Table  S7 Fig. 5j and S8h
Pearson correlation, coefficient of determination (R2) and P-values associated with comparisons between tissue-specific Toll mutant combined chromatin state at DV enhancers and promoters with burst kinetics inferred from DV tissue clusters in scRNA-seq. Correlations are made for enhancer-paired DV genes that have a significant change in at least one burst kinetic between the cluster of activity a…
Kinetic gene class	Region	Kinetic	Epigenomic data type	Pearson correlation	R2	P-value	Significant	Correlation direction
Both	Enhancer	Burst frequency	Combined chromatin state	0.786144	0.618022	0.0001096	Yes	Positive
Both	Enhancer	Burst size	Combined chromatin state	0.705882	0.498269	0.001062	Yes	Positive
Both	Enhancer	k syn	Combined chromatin state	0.141817	0.0201121	0.5746	No	Positive
Both	Enhancer	k off	Combined chromatin state	-0.435645	0.189786	0.07075	No	Negative
Both	Enhancer	Promoter mean occupancy	Combined chromatin state	0.42733	0.182611	0.07692	No	Positive
Both	Enhancer	Switching correlation time	Combined chromatin state	0.219581	0.0482156	0.3813	No	Positive
Both	Enhancer	Mean transcript synthesis rate	Combined chromatin state	0.803055	0.644897	6.008e-05	Yes	Positive
BF	Enhancer	Burst frequency	Combined chromatin state	0.800194	0.64031	8.137e-14	Yes	Positive
BF	Enhancer	Burst size	Combined chromatin state	0.507773	0.257834	5.535e-05	Yes	Positive
BF	Enhancer	k syn	Combined chromatin state	0.438547	0.192324	0.0006444	Yes	Positive
BF	Enhancer	k off	Combined chromatin state	-0.250159	0.0625795	0.06055	No	Negative
BF	Enhancer	Promoter mean occupancy	Combined chromatin state	0.413191	0.170727	0.001401	Yes	Positive
BF	Enhancer	Switching correlation time	Combined chromatin state	0.277216	0.0768485	0.03683	Yes	Positive
BF	Enhancer	Mean transcript synthesis rate	Combined chromatin state	0.824084	0.679114	3.427e-15	Yes	Positive
BS	Enhancer	Burst frequency	Combined chromatin state	0.470547	0.221414	8.89e-07	Yes	Positive
BS	Enhancer	Burst size	Combined chromatin state	0.693035	0.480298	1.889e-15	Yes	Positive
BS	Enhancer	k syn	Combined chromatin state	0.162888	0.0265325	0.1072	No	Positive
BS	Enhancer	k off	Combined chromatin state	-0.54976	0.302236	3.78e-09	Yes	Negative
BS	Enhancer	Promoter mean occupancy	Combined chromatin state	0.696633	0.485298	1.176e-15	Yes	Positive
BS	Enhancer	Switching correlation time	Combined chromatin state	0.648269	0.420253	4.045e-13	Yes	Positive
BS	Enhancer	Mean transcript synthesis rate	Combined chromatin state	0.756904	0.572904	2.2e-16	Yes	Positive
Both	Promoter	Burst frequency	Combined chromatin state	0.372837	0.139008	0.1711	No	Positive
Both	Promoter	Burst size	Combined chromatin state	0.572068	0.327262	0.02586	Yes	Positive
Both	Promoter	k syn	Combined chromatin state	0.0270565	0.000732057	0.9237	No	Positive
Both	Promoter	k off	Combined chromatin state	-0.351123	0.123287	0.1994	No	Negative
Both	Promoter	Promoter mean occupancy	Combined chromatin state	0.320445	0.102685	0.2442	Yes	Positive
Both	Promoter	Switching correlation time	Combined chromatin state	0.223258	0.0498443	0.4238	Yes	Positive
Both	Promoter	Mean transcript synthesis rate	Combined chromatin state	0.509084	0.259166	0.0526	Yes	Positive
BF	Promoter	Burst frequency	Combined chromatin state	0.61705	0.380751	0.0006073	Yes	Positive
BF	Promoter	Burst size	Combined chromatin state	0.475886	0.226468	0.01211	Yes	Positive
BF	Promoter	k syn	Combined chromatin state	0.205757	0.0423359	0.3032	No	Positive
BF	Promoter	k off	Combined chromatin state	-0.00660845	4.36717e-05	0.9739	No	Negative
BF	Promoter	Promoter mean occupancy	Combined chromatin state	0.453057	0.205261	0.01764	Yes	Positive
BF	Promoter	Switching correlation time	Combined chromatin state	0.161147	0.0259684	0.422	No	Positive
BF	Promoter	Mean transcript synthesis rate	Combined chromatin state	0.659747	0.435266	0.0001813	Yes	Positive
BS	Promoter	Burst frequency	Combined chromatin state	0.184054	0.033876	0.2105	No	Positive
BS	Promoter	Burst size	Combined chromatin state	0.469172	0.220122	0.0007687	Yes	Positive
BS	Promoter	k syn	Combined chromatin state	0.0834276	0.00696017	0.5729	No	Positive
BS	Promoter	k off	Combined chromatin state	-0.296259	0.0877694	0.0409	Yes	Negative
BS	Promoter	Promoter mean occupancy	Combined chromatin state	0.462191	0.213621	0.0009424	Yes	Positive
BS	Promoter	Switching correlation time	Combined chromatin state	0.42446	0.180166	0.00264	Yes	Positive
BS	Promoter	Mean transcript synthesis rate	Combined chromatin state	0.534057	0.285216	9.253e-05	Yes	Positive

## Sheet: Table S10 P-values
P-values for statistical tests performed for each Figure panel
Figure	Statistical test	P-value	Significance
1e naive PRO-seq, pausing index (DV vs non-DV genes)	Wilcoxon rank-sum	P < 2.2e-16	***
1f Toll mutant PRO-seq, pausing index (DV vs non-DV genes)	Wilcoxon rank-sum	P < 2.2e-16	***
1g Toll mutant PRO-seq, pausing index for dorsal ectoderm genes (gd7 vs Tollrm9rm10 + Toll10B)	Wilcoxon signed-rank	P = 2.7e-9	***
1g Toll mutant PRO-seq, pausing index for neuroectoderm genes (Tollrm9rm10 vs gd7 + Toll10B)	Wilcoxon signed-rank	P = 3.1e-9	***
1g Toll mutant PRO-seq, pausing index for mesoderm genes (Toll10b vs gd7 + Tollrm9rm10)	Wilcoxon signed-rank	P = 1.3e-10	***
2b ATAC-seq Dorsal ectoderm enhancers (gd7 vs Tollrm9rm10)	Wilcoxon signed-rank	P < 2.2e-16	***
2b ATAC-seq Dorsal ectoderm enhancers (gd7 vs Toll10b)	Wilcoxon signed-rank	P < 2.2e-16	***
2b ATAC-seq Neuroectoderm enhancers (Tollrm9rm10 vs gd7)	Wilcoxon signed-rank	P < 2.2e-16	***
2b ATAC-seq Neuroectoderm enhancers (Tollrm9rm10 vs Toll10b)	Wilcoxon signed-rank	P < 2.2e-16	***
2b ATAC-seq mesoderm enhancers (Toll10b vs gd7)	Wilcoxon signed-rank	P < 2.2e-16	***
2b ATAC-seq mesoderm enhancers (Toll10b vs Tollrm9rm10)	Wilcoxon signed-rank	P < 2.2e-16	***
2b H3K27ac Dorsal ectoderm enhancers (gd7 vs Tollrm9rm10)	Wilcoxon signed-rank	P = 3.5e-12	***
2b H3K27ac Dorsal ectoderm enhancers (gd7 vs Toll10b)	Wilcoxon signed-rank	P = 8.1e-13	***
2b H3K27ac Neuroectoderm enhancers (Tollrm9rm10 vs gd7)	Wilcoxon signed-rank	P = 9.8e-7	***
2b H3K27ac Neuroectoderm enhancers (Tollrm9rm10 vs Toll10b)	Wilcoxon signed-rank	P = 2e-5	***
2b H3K27ac mesoderm enhancers (Toll10b vs gd7)	Wilcoxon signed-rank	P = 1.2e-14	***
2b H3K27ac mesoderm enhancers (Toll10b vs Tollrm9rm10)	Wilcoxon signed-rank	P = 2.2e-15	***
2b CBP Dorsal ectoderm enhancers (gd7 vs Tollrm9rm10)	Wilcoxon signed-rank	P < 2.2e-16	***
2b CBP Dorsal ectoderm enhancers (gd7 vs Toll10b)	Wilcoxon signed-rank	P = 3.2e-17	***
2b CBP Neuroectoderm enhancers (Tollrm9rm10 vs gd7)	Wilcoxon signed-rank	P = 1.4e-9	***
2b CBP Neuroectoderm enhancers (Tollrm9rm10 vs Toll10b)	Wilcoxon signed-rank	P = 8.3e-5	***
2b CBP mesoderm enhancers (Toll10b vs gd7)	Wilcoxon signed-rank	P < 2.2e-16	***
2b CBP mesoderm enhancers (Toll10b vs Tollrm9rm10)	Wilcoxon signed-rank	P < 2.2e-16	***
2c Dorsal ectoderm	Pearson correlation	P < 2.2e-16	***
2c Neuroectoderm	Pearson correlation	P < 2.2e-16	***
2c Mesoderm	Pearson correlation	P < 2.2e-16	***
2b ATAC-seq Dorsal ectoderm promoters (gd7 vs Tollrm9rm10)	Wilcoxon signed-rank	P = 4.1e-12	***
2b ATAC-seq Dorsal ectoderm promoters (gd7 vs Toll10b)	Wilcoxon signed-rank	P < 2.2e-16	***
2b ATAC-seq Neuroectoderm promoters (Tollrm9rm10 vs gd7)	Wilcoxon signed-rank	P = 9.2e-13	***
2b ATAC-seq Neuroectoderm promoters (Tollrm9rm10 vs Toll10b)	Wilcoxon signed-rank	P = 3.7e-8	***
2b ATAC-seq mesoderm promoters (Toll10b vs gd7)	Wilcoxon signed-rank	P = 1.2e-15	***
2b ATAC-seq mesoderm promoters (Toll10b vs Tollrm9rm10)	Wilcoxon signed-rank	P = 1.8e-14	***
2b H3K27ac Dorsal ectoderm promoters (gd7 vs Tollrm9rm10)	Wilcoxon signed-rank	P = 0.00016	*
2b H3K27ac Dorsal ectoderm promoters (gd7 vs Toll10b)	Wilcoxon signed-rank	P = 0.014	***
2b H3K27ac Neuroectoderm promoters (Tollrm9rm10 vs gd7)	Wilcoxon signed-rank	ns	ns
2b H3K27ac Neuroectoderm promoters (Tollrm9rm10 vs Toll10b)	Wilcoxon signed-rank	ns	ns
2b H3K27ac mesoderm promoters (Toll10b vs gd7)	Wilcoxon signed-rank	P = 2.1e-6	***
2b H3K27ac mesoderm promoters (Toll10b vs Tollrm9rm10)	Wilcoxon signed-rank	P = 0.0002	***
2b CBP Dorsal ectoderm promoters (gd7 vs Tollrm9rm10)	Wilcoxon signed-rank	P = 0.019	*
2b CBP Dorsal ectoderm promoters (gd7 vs Toll10b)	Wilcoxon signed-rank	P = 0.00015	***
2b CBP Neuroectoderm promoters (Tollrm9rm10 vs gd7)	Wilcoxon signed-rank	ns	ns
2b CBP Neuroectoderm promoters (Tollrm9rm10 vs Toll10b)	Wilcoxon signed-rank	ns	ns
2b CBP mesoderm promoters (Toll10b vs gd7)	Wilcoxon signed-rank	P = 0.015	*
2b CBP mesoderm promoters (Toll10b vs Tollrm9rm10)	Wilcoxon signed-rank	P = 0.0004	***
2e Dorsal ectoderm	Pearson correlation	P < 2.2e-16	***
2e Neuroectoderm	Pearson correlation	P < 1.6e-7	***
2e Mesoderm	Pearson correlation	P < 2.2e-16	***
2g PRO-seq eRNA Dorsal ectoderm enhancers (gd7 vs Tollrm9rm10)	Wilcoxon signed-rank	P < 2.2e-16	***
2g PRO-seq eRNA Dorsal ectoderm enhancers (gd7 vs Toll10b)	Wilcoxon signed-rank	P < 2.2e-16	***
2g PRO-seq eRNA Neuroectoderm enhancers (Tollrm9rm10 vs gd7)	Wilcoxon signed-rank	P = 1.7e-10	***
2g PRO-seq eRNA Neuroectoderm enhancers (Tollrm9rm10 vs Toll10b)	Wilcoxon signed-rank	P = 5.5e-12	***
2g PRO-seq eRNA mesoderm enhancers (Toll10b vs gd7)	Wilcoxon signed-rank	P= 1e-13	***
2g PRO-seq eRNA mesoderm enhancers (Toll10b vs Tollrm9rm10)	Wilcoxon signed-rank	P = 5.2e-10	***
3b CUT&Tag CycT Dorsal ectoderm promoters (gd7 vs Tollrm9rm10)	Wilcoxon signed-rank	P = 0.00025	***
3b CUT&Tag CycT Dorsal ectoderm promoters (gd7 vs Toll10b)	Wilcoxon signed-rank	P = 2.7e12	***
3b CUT&Tag CycT Neuroectoderm promoters (Tollrm9rm10 vs gd7)	Wilcoxon signed-rank	P = 1.4e-13	***
3b CUT&Tag CycT Neuroectoderm promoters (Tollrm9rm10 vs Toll10b)	Wilcoxon signed-rank	P = 0.013	*
3b CUT&Tag CycT mesoderm promoters (Toll10b vs gd7)	Wilcoxon signed-rank	P =5.2e-15	***
3b CUT&Tag CycT mesoderm promoters (Toll10b vs Tollrm9rm10)	Wilcoxon signed-rank	P = 5.7e-14	***
3b CUT&Tag CycT Dorsal ectoderm enhancers (gd7 vs Tollrm9rm10)	Wilcoxon signed-rank	P < 2.2e-16	***
3b CUT&Tag CycT Dorsal ectoderm enhancers (gd7 vs Toll10b)	Wilcoxon signed-rank	P < 2.2e-16	***
3b CUT&Tag CycT Neuroectoderm enhancers (Tollrm9rm10 vs gd7)	Wilcoxon signed-rank	P = 2.6e-13	***
3b CUT&Tag CycT Neuroectoderm enhancers (Tollrm9rm10 vs Toll10b)	Wilcoxon signed-rank	P = 00097	***
3b CUT&Tag CycT mesoderm enhancers (Toll10b vs gd7)	Wilcoxon signed-rank	P < 2.2e-16	***
3b CUT&Tag CycT mesoderm enhancers (Toll10b vs Tollrm9rm10)	Wilcoxon signed-rank	P < 2.2e-16	***
3b CUT&Tag Cdk9 Dorsal ectoderm promoters (gd7 vs Tollrm9rm10)	Wilcoxon signed-rank	P = 0.0059	**
3b CUT&Tag Cdk9 Dorsal ectoderm promoters (gd7 vs Toll10b)	Wilcoxon signed-rank	P = 0.00028	***
3b CUT&Tag Cdk9 Neuroectoderm promoters (Tollrm9rm10 vs gd7)	Wilcoxon signed-rank	P = 2.8e-9	***
3b CUT&Tag Cdk9 Neuroectoderm promoters (Tollrm9rm10 vs Toll10b)	Wilcoxon signed-rank	ns	ns
3b CUT&Tag Cdk9 mesoderm promoters (Toll10b vs gd7)	Wilcoxon signed-rank	P = 1.3e-6	***
3b CUT&Tag Cdk9 mesoderm promoters (Toll10b vs Tollrm9rm10)	Wilcoxon signed-rank	P = 8.8e-8	***
3b CUT&Tag Cdk9 Dorsal ectoderm enhancers (gd7 vs Tollrm9rm10)	Wilcoxon signed-rank	P = 4.2e-12	***
3b CUT&Tag Cdk9 Dorsal ectoderm enhancers (gd7 vs Toll10b)	Wilcoxon signed-rank	P < 2.2e-16	***
3b CUT&Tag Cdk9 Neuroectoderm enhancers (Tollrm9rm10 vs gd7)	Wilcoxon signed-rank	P = 8.3e-7	***
3b CUT&Tag Cdk9 Neuroectoderm enhancers (Tollrm9rm10 vs Toll10b)	Wilcoxon signed-rank	P = 0.00029	***
3b CUT&Tag Cdk9 mesoderm enhancers (Toll10b vs gd7)	Wilcoxon signed-rank	P < 2.2e-16	***
3b CUT&Tag Cdk9 mesoderm enhancers (Toll10b vs Tollrm9rm10)	Wilcoxon signed-rank	P = 7.2e-13	***
3b CUT&Tag BRD4/fs(1)h Dorsal ectoderm promoters (gd7 vs Tollrm9rm10)	Wilcoxon signed-rank	P =3.6e-8	***
3b CUT&Tag BRD4/fs(1)h Dorsal ectoderm promoters (gd7 vs Toll10b)	Wilcoxon signed-rank	P = 0.0012	**
3b CUT&Tag BRD4/fs(1)h Neuroectoderm promoters (Tollrm9rm10 vs gd7)	Wilcoxon signed-rank	P = 9.3e-8	***
3b CUT&Tag BRD4/fs(1)h Neuroectoderm promoters (Tollrm9rm10 vs Toll10b)	Wilcoxon signed-rank	ns	ns
3b CUT&Tag BRD4/fs(1)h mesoderm promoters (Toll10b vs gd7)	Wilcoxon signed-rank	P < 2.2e-16	***
3b CUT&Tag BRD4/fs(1)h mesoderm promoters (Toll10b vs Tollrm9rm10)	Wilcoxon signed-rank	P = 1.7e-11	***
3b CUT&Tag BRD4/fs(1)h Dorsal ectoderm enhancers (gd7 vs Tollrm9rm10)	Wilcoxon signed-rank	P < 2.2e-16	***
3b CUT&Tag BRD4/fs(1)h Dorsal ectoderm enhancers (gd7 vs Toll10b)	Wilcoxon signed-rank	P < 2.2e-16	***
3b CUT&Tag BRD4/fs(1)h Neuroectoderm enhancers (Tollrm9rm10 vs gd7)	Wilcoxon signed-rank	P = 1.7e-12	***
3b CUT&Tag BRD4/fs(1)h Neuroectoderm enhancers (Tollrm9rm10 vs Toll10b)	Wilcoxon signed-rank	P = 0.00022	***
3b CUT&Tag BRD4/fs(1)h mesoderm enhancers (Toll10b vs gd7)	Wilcoxon signed-rank	P < 2.2e-16	***
3b CUT&Tag BRD4/fs(1)h mesoderm enhancers (Toll10b vs Tollrm9rm10)	Wilcoxon signed-rank	P < 2.2e-16	***
3e ChIP-qPCR CycT: doc1 promoter (Doc enh del vs control)	t-test (two-tailed, unpaired)	P = 0.04	*
3e ChIP-qPCR CycT: doc2 promoter (Doc enh del vs control)	t-test (two-tailed, unpaired)	P = 0.02	*
3e ChIP-qPCR CycT: doc3 promoter (Doc enh del vs control)	t-test (two-tailed, unpaired)	P = 0.07	ns
3e ChIP-qPCR CycT: intact enhancer E4 (Doc enh del vs control)	t-test (two-tailed, unpaired)	P = 0.08	ns
3e ChIP-qPCR BRD4/fs(1)h: doc1 promoter (Doc enh del vs control)	t-test (two-tailed, unpaired)	P = 0.04	*
3e ChIP-qPCR BRD4/fs(1)h: doc2 promoter (Doc enh del vs control)	t-test (two-tailed, unpaired)	P = 0.13	ns
3e ChIP-qPCR BRD4/fs(1)h: doc3 promoter (Doc enh del vs control)	t-test (two-tailed, unpaired)	P = 0.27	ns
3e ChIP-qPCR BRD4/fs(1)h: intact enhancer E4 (Doc enh del vs control)	t-test (two-tailed, unpaired)	P = 0.04	*
3f RT-qPCR: CycT (wild-type vs P-TEFb OE)	t-test (two-tailed, unpaired)	P = 0.0008	***
3f RT-qPCR: Cdk9 (wild-type vs P-TEFb OE)	t-test (two-tailed, unpaired)	P = 0.0006	***
3f RT-qPCR: dpp (wild-type vs P-TEFb OE)	t-test (two-tailed, unpaired)	P = 0.001	**
3f RT-qPCR: zen (wild-type vs P-TEFb OE)	t-test (two-tailed, unpaired)	P = 0.13	ns
3f RT-qPCR: ind (wild-type vs P-TEFb OE)	t-test (two-tailed, unpaired)	P = 0.04	*
3f RT-qPCR: sog (wild-type vs P-TEFb OE)	t-test (two-tailed, unpaired)	P = 0.04	*
3f RT-qPCR: twi (wild-type vs P-TEFb OE)	t-test (two-tailed, unpaired)	P = 0.26	ns
3f RT-qPCR: sna (wild-type vs P-TEFb OE)	t-test (two-tailed, unpaired)	P = 0.004	**
4b ATAC-seq enhancers nc11 DV vs shuffled	Wilcoxon rank-sum	P < 2.2e-16	***
4b ATAC-seq enhancers nc11 non-DV vs shuffled	Wilcoxon rank-sum	P < 2.2e-16	***
4b ATAC-seq enhancers nc12 DV vs shuffled	Wilcoxon rank-sum	P < 2.2e-16	***
4b ATAC-seq enhancers nc12 non-DV vs shuffled	Wilcoxon rank-sum	P < 2.2e-16	***
4b ATAC-seq enhancers nc12 DV vs shuffled	Wilcoxon rank-sum	P < 2.2e-16	***
4b ATAC-seq enhancers nc11 non-DV vs shuffled	Wilcoxon rank-sum	P < 2.2e-16	***
4b ATAC-seq promoters nc11 DV vs shuffled	Wilcoxon rank-sum	P < 2.2e-16	***
4b ATAC-seq promoters nc11 non-DV vs shuffled	Wilcoxon rank-sum	P < 2.2e-16	***
4b ATAC-seq promoters nc12 DV vs shuffled	Wilcoxon rank-sum	P < 2.2e-16	***
4b ATAC-seq promoters nc12 non-DV vs shuffled	Wilcoxon rank-sum	P < 2.2e-16	***
4b ATAC-seq promoters nc12 DV vs shuffled	Wilcoxon rank-sum	P < 2.2e-16	***
4b ATAC-seq promoters nc11 non-DV vs shuffled	Wilcoxon rank-sum	P < 2.2e-16	***
4d ATAC-seq (zld RNAi vs control) DV enhancers log2 fold change vs shuffled enhancer log2 fold change	Wilcoxon rank-sum	P < 2.2e-16	***
4d ATAC-seq (zld RNAi vs control) non-DV enhancers log2 fold change vs shuffled enhancer log2 fold change	Wilcoxon rank-sum	P < 2.2e-16	***
4d ATAC-seq (zld RNAi vs control) DV promoters log2 fold change vs shuffled promoters log2 fold change	Wilcoxon rank-sum	P = 6.6e-16	***
4d ATAC-seq (zld RNAi vs control) non-DV promoters log2 fold change vs shuffled promoters log2 fold change	Wilcoxon rank-sum	P=4.1e-13	***
4d ATAC-seq (opa RNAi vs control) DV enhancers log2 fold change vs shuffled enhancer log2 fold change	Wilcoxon rank-sum	P = 0.004	**
4d ATAC-seq (opa RNAi vs control) non-DV enhancers log2 fold change vs shuffled enhancer log2 fold change	Wilcoxon rank-sum	P = 0.112	ns
4d ATAC-seq (opa RNAi vs control) DV promoters log2 fold change vs shuffled promoters log2 fold change	Wilcoxon rank-sum	P = 0.017	*
4d ATAC-seq (opa RNAi vs control) non-DV promoters log2 fold change vs shuffled promoters log2 fold change	Wilcoxon rank-sum	P = 1.427e-6	***
4d ATAC-seq (CLAMP RNAi vs control) DV enhancers log2 fold change vs shuffled enhancer log2 fold change	Wilcoxon rank-sum	P = 3.78e-7	***
4d ATAC-seq (CLAMP RNAi vs control) non-DV enhancers log2 fold change vs shuffled enhancer log2 fold change	Wilcoxon rank-sum	P = 1.55e-9	***
4d ATAC-seq (CLAMP RNAi vs control) DV promoters log2 fold change vs shuffled promoters log2 fold change	Wilcoxon rank-sum	P = 6.9e-9	***
4d ATAC-seq (CLAMP RNAi vs control) non-DV promoters log2 fold change vs shuffled promoters log2 fold change	Wilcoxon rank-sum	P = 0.0003	***
4d ATAC-seq (GAF deGradFP vs control) DV enhancers log2 fold change vs shuffled enhancer log2 fold change	Wilcoxon rank-sum	P = 0.898	ns
4d ATAC-seq (GAF deGradFP vs control) non-DV enhancers log2 fold change vs shuffled enhancer log2 fold change	Wilcoxon rank-sum	P = 5.51e-6	***
4d ATAC-seq (GAF deGradFP vs control) DV promoters log2 fold change vs shuffled promoters log2 fold change	Wilcoxon rank-sum	P = 0.018	*
4d ATAC-seq (GAF deGradFP vs control) non-DV promoters log2 fold change vs shuffled promoters log2 fold change	Wilcoxon rank-sum	P = 0.94	ns
4h PRO-seq log2 gene body read count (2.5-3 h) DV genes linked to early acetylated vs non-acetylated enhancers	Wilcoxon rank-sum	P = 6.2e-6	***
4h PRO-seq log2 gene body read count (4.5-5 h) DV genes linked to early acetylated vs non-acetylated enhancers	Wilcoxon rank-sum	P = 0.015	*
5c Burst size, Dorsal ectoderm genes (Dorsal ectoderm vs neuroectoderm (early) and mesoderm (early) scRNA-seq clusters)	Wilcoxon signed-rank	P = 9.5e-13	***
5c Burst size, neuroectoderm genes (Neuroectoderm (early) vs dorsal ectoderm and mesoderm (early) scRNA-seq clusters)	Wilcoxon signed-rank	P = 2.8e-7	***
5c Burst size, Mesoderm genes (Mesoderm (early) vs dorsal ectoderm and neuroectoderm (early) scRNA-seq clusters)	Wilcoxon signed-rank	P = 1.4e-6	***
5c Burst size, DV vs non-DV genes	Wilcoxon rank-sum	P < 2.2e-16	***
5c Burst frequency, Dorsal ectoderm genes (Dorsal ectoderm vs neuroectoderm (early) and mesoderm (early) scRNA-seq clusters)	Wilcoxon signed-rank	P = 0.002	**
5c Burst frequency, neuroectoderm genes (Neuroectoderm (early) vs dorsal ectoderm and mesoderm (early) scRNA-seq clusters)	Wilcoxon signed-rank	P = 0.004	**
5c Burst frequency, Mesoderm genes (Mesoderm (early) vs dorsal ectoderm and neuroectoderm (early) scRNA-seq clusters)	Wilcoxon signed-rank	P = 4e-8	***
5cBurst frequency, DV vs non-DV genes	Wilcoxon rank-sum	P < 2.2e-16	***
5g (See supplemental table 9 for Pearson correlation, coefficient of determination (R2) and P-values)
5h DV genes linked to proximal enhancers, log2 fold change in burst size vs frequency (active vs inactive scRNA-seq tissue clusters)	Wilcoxon rank-sum	P = 0.0012	***
5h DV genes linked to distal enhancers, log2 fold change in burst size vs frequency (active vs inactive scRNA-seq tissue clusters)	Wilcoxon rank-sum	P = 0.72	ns
5i Burst frequency: BF significant genes (active vs inactive scRNA-seq tissue clusters)	Wilcoxon signed-rank	P = 5.5e-8	***
5i Burst frequency: BS significant genes (active vs inactive scRNA-seq tissue clusters)	Wilcoxon signed-rank	ns	ns
5i Burst frequency: Both BS and BF significant genes (active vs inactive scRNA-seq tissue clusters)	Wilcoxon signed-rank	P=5-7e-5	***
5i Burst size: BF significant genes (active vs inactive scRNA-seq tissue clusters)	Wilcoxon signed-rank	ns	ns
5i Burst size: BS significant genes (active vs inactive scRNA-seq tissue clusters)	Wilcoxon signed-rank	P=3.2e-10	***
5i Burst size: Both BS and BF significant genes (active vs inactive scRNA-seq tissue clusters)	Wilcoxon signed-rank	P = 0.001	**
5i koff : BF significant genes (active vs inactive scRNA-seq tissue clusters)	Wilcoxon signed-rank	ns	ns
5i koff: BS significant genes (active vs inactive scRNA-seq tissue clusters)	Wilcoxon signed-rank	P = 8.9e-6	***
5i koff: Both BS and BF significant genes (active vs inactive scRNA-seq tissue clusters)	Wilcoxon signed-rank	P = 0.027	*
5i ksyn: BF significant genes (active vs inactive scRNA-seq tissue clusters)	Wilcoxon signed-rank	ns	ns
5i ksyn: BS significant genes (active vs inactive scRNA-seq tissue clusters)	Wilcoxon signed-rank	ns	ns
5i ksyn: Both BS and BF significant genes (active vs inactive scRNA-seq tissue clusters)	Wilcoxon signed-rank	ns	ns
5i Burst frequency: log2 fold change (active vs inactive scRNA-seq tissue cluster), BF significant vs BS significant genes	Wilcoxon rank-sum	P = 1.3e-9	***
5i Burst frequency: log2 fold change (active vs inactive scRNA-seq tissue cluster), BF significant vs both significant genes	Wilcoxon rank-sum	ns	ns
5i Burst frequency: log2 fold change (active vs inactive scRNA-seq tissue cluster), BS significant vs both significant genes	Wilcoxon rank-sum	P = 0.00017	***
5i Burst size: log2 fold change (active vs inactive scRNA-seq tissue cluster), BF significant vs BS significant genes	Wilcoxon rank-sum	P = 5.8e-8	***
5i Burst size: log2 fold change (active vs inactive scRNA-seq tissue cluster), BF significant vs both significant genes	Wilcoxon rank-sum	P = 0.0001	***
5i Burst size: log2 fold change (active vs inactive scRNA-seq tissue cluster), BS significant vs both significant genes	Wilcoxon rank-sum	ns	ns
5i koff: log2 fold change (active vs inactive scRNA-seq tissue cluster), BF significant vs BS significant genes	Wilcoxon rank-sum	P = 0.001	**
5i koff: log2 fold change (active vs inactive scRNA-seq tissue cluster), BF significant vs both significant genes	Wilcoxon rank-sum	P = 0.0017	***
5i koff: log2 fold change (active vs inactive scRNA-seq tissue cluster), BS significant vs both significant genes	Wilcoxon rank-sum	ns	ns
5i ksyn: log2 fold change (active vs inactive scRNA-seq tissue cluster), BF significant vs BS significant genes	Wilcoxon rank-sum	P = 0.02	*
5i ksyn: log2 fold change (active vs inactive scRNA-seq tissue cluster), BF significant vs both significant genes	Wilcoxon rank-sum	P = 0.03	*
5i ksyn: log2 fold change (active vs inactive scRNA-seq tissue cluster), BS significant vs both significant genes	Wilcoxon rank-sum	ns	ns
5j (See supplemental table 9 for Pearson correlation, coefficient of determination (R2) and P-values)
S1a Toll mutant PRO-seq, fold change in transcription for dorsal ectoderm genes (gd7 vs Tollrm9rm10 + Toll10B)	Wilcoxon signed-rank	P < 2.2e-16	***
S1a Toll mutant PRO-seq, fold change in transcription for neuroectoderm genes (Tollrm9rm10 vs gd7 + Toll10B)	Wilcoxon signed-rank	P < 4.9e-15	***
S1a Toll mutant PRO-seq, fold change in transcription for mesoderm genes (Toll10b vs gd7 + Tollrm9rm10)	Wilcoxon signed-rank	P < 2.2e-16	***
S1f Toll mutant PRO-seq, pausing index (DV vs non-DV genes)	Wilcoxon rank-sum	P < 2.2e-16	***
S1f Toll mutant PRO-seq, pausing index (AP vs non-DV genes)	Wilcoxon rank-sum	P < 2.2e-16	***
S3d PRO-seq log2 gene body read count (2.5-3 h vs 4.5-5 h) for DV genes linked to enhancers with significantly gained accessibility at 5 h AEL relative to 3 h AEL Toll mutant ATAC-seq	Wilcoxon signed-rank	P = 0.00074	***
S3d PRO-seq log2 gene body read count (2.5-3 h vs 4.5-5 h) for DV genes linked to enhancers with significantly lost accessibility at 5 h AEL relative to 3 h AEL Toll mutant ATAC-seq	Wilcoxon signed-rank	P = 0.00023	***
S3d PRO-seq log2 gene body read count (2.5-3 h vs 4.5-5 h) for DV genes linked to enhancers with stable accessibility at 5 h AEL relative to 3 h AEL Toll mutant ATAC-seq	Wilcoxon signed-rank	ns	ns
S3g ATAC-seq log2 read count, shn E1 enhancer (gd7 vs Tollrm9rm10 + Toll10B) 3h AEL	t-test (two-tailed, unpaired)	P = 0.52	ns
S3g ATAC-seq log2 read count, shn E1 enhancer (gd7 vs Tollrm9rm10 + Toll10B) 4h AEL	t-test (two-tailed, unpaired)	P = 0.0005	***
S3g ATAC-seq log2 read count, shn E1 enhancer (gd7 vs Tollrm9rm10 + Toll10B) 5h AEL	t-test (two-tailed, unpaired)	P = 0.004	**
S3g ATAC-seq log2 read count, shn E2 enhancer (gd7 vs Tollrm9rm10 + Toll10B) 3h AEL	t-test (two-tailed, unpaired)	P = 0.29	ns
S3g ATAC-seq log2 read count, shn E2 enhancer (gd7 vs Tollrm9rm10 + Toll10B) 4h AEL	t-test (two-tailed, unpaired)	P = 0.006	**
S3g ATAC-seq log2 read count, shn E2 enhancer (gd7 vs Tollrm9rm10 + Toll10B) 5h AEL	t-test (two-tailed, unpaired)	P = 0.0002	***
S4b CycT ChIP-qPCR: dpp promoter (gd7 vs Tollrm9rm10 + Toll10B)	t-test (two-tailed, unpaired)	P = 0.02	*
S4b CycT ChIP-qPCR: tld promoter (gd7 vs Tollrm9rm10 + Toll10B)	t-test (two-tailed, unpaired)	P = 0.28	ns
S4b CycT ChIP-qPCR: ind promoter (Tollrm9rm10 vs gd7 + Toll10B)	t-test (two-tailed, unpaired)	P = 0.006	**
S4b CycT ChIP-qPCR: ths promoter (Tollrm9rm10 vs gd7 + Toll10B)	t-test (two-tailed, unpaired)	P = 0.04	*
S4b CycT ChIP-qPCR: sog promoter (Tollrm9rm10 vs gd7 + Toll10B)	t-test (two-tailed, unpaired)	P = 0.25	ns
S4b CycT ChIP-qPCR: sna promoter (Toll10B vs gd7 + Tollrm9rm10)	t-test (two-tailed, unpaired)	P = 3.9e-5	***
S4b CycT ChIP-qPCR: twi promoter (Toll10B vs gd7 + Tollrm9rm10)	t-test (two-tailed, unpaired)	P = 0.003	**
S4e ChIP-qPCR H3K27ac: doc1 promoter (Doc enh del vs control)	t-test (two-tailed, unpaired)	P = 0.04	*
S4e ChIP-qPCR H3K27ac: doc2 promoter (Doc enh del vs control)	t-test (two-tailed, unpaired)	P = 0.11	ns
S4e ChIP-qPCR H3K27ac: doc3 promoter (Doc enh del vs control)	t-test (two-tailed, unpaired)	P = 0.11	ns
S4e ChIP-qPCR H3K27ac: intact enhancer E4 (Doc enh del vs control)	t-test (two-tailed, unpaired)	P = 0.046	*
S4e ChIP-qPCR H3K27me3: doc1 promoter (Doc enh del vs control)	t-test (two-tailed, unpaired)	P = 0.58	ns
S4e ChIP-qPCR H3K27me3: doc2 promoter (Doc enh del vs control)	t-test (two-tailed, unpaired)	P = 0.26	ns
S4e ChIP-qPCR H3K27me3: doc3 promoter (Doc enh del vs control)	t-test (two-tailed, unpaired)	P = 0.3	ns
S4e ChIP-qPCR H3K27me3: intact enhancer E4 (Doc enh del vs control)	t-test (two-tailed, unpaired)	P = 0.47	ns
S4e ChIP-qPCR CBP: doc1 promoter (Doc enh del vs control)	t-test (two-tailed, unpaired)	P = 0.014	*
S4e ChIP-qPCR CBP: doc2 promoter (Doc enh del vs control)	t-test (two-tailed, unpaired)	P = 0.03	*
S4e ChIP-qPCR CBP: doc3 promoter (Doc enh del vs control)	t-test (two-tailed, unpaired)	P = 0.25	ns
S4e ChIP-qPCR CBP: intact enhancer E4 (Doc enh del vs control)	t-test (two-tailed, unpaired)	P = 0.72	ns
S4f ChIP-qPCR CycT: dpp promoter (wild-type vs P-TEFb OE)	t-test (two-tailed, unpaired)	P = 0.24	ns
S4f ChIP-qPCR CycT: dpp enhancer (wild-type vs P-TEFb OE)	t-test (two-tailed, unpaired)	P = 0.48	ns
S4f ChIP-qPCR CycT: ind promoter (wild-type vs P-TEFb OE)	t-test (two-tailed, unpaired)	P = 0.39	ns
S4f ChIP-qPCR CycT: ind enhancer (wild-type vs P-TEFb OE)	t-test (two-tailed, unpaired)	P = 0.03	*
S4f ChIP-qPCR CycT: twi promoter (wild-type vs P-TEFb OE)	t-test (two-tailed, unpaired)	P = 0.99	ns
S4f ChIP-qPCR CycT: twi enhancer (wild-type vs P-TEFb OE)	t-test (two-tailed, unpaired)	P = 0.37	ns
S4f ChIP-qPCR CycT: intergenic control (wild-type vs P-TEFb OE)	t-test (two-tailed, unpaired)	P = 0.22	ns
S4g in situ ectopic expression: dpp (wild-type vs P-TEFb OE)	Fisher's exact test on odds ratio	P < 0.00001	***
S4g in situ ectopic expression: zen (wild-type vs P-TEFb OE)	Fisher's exact test on odds ratio	P < 0.00001	***
S4g in situ ectopic expression: ind (wild-type vs P-TEFb OE)	Fisher's exact test on odds ratio	P = 0.002	**
S4g in situ ectopic expression: sog (wild-type vs P-TEFb OE)	Fisher's exact test on odds ratio	P < 0.00001	***
S4g in situ ectopic expression: twi (wild-type vs P-TEFb OE)	Fisher's exact test on odds ratio	P = 0.0002	***
S4g in situ ectopic expression: sna (wild-type vs P-TEFb OE)	Fisher's exact test on odds ratio	P = 0.0004	***
S4h in situ precocious ectopic expression: dpp (wild-type vs P-TEFb OE)	Fisher's exact test on odds ratio	P < 0.00001	***
S4h in situ precocious ectopic expression: twi (wild-type vs P-TEFb OE)	Fisher's exact test on odds ratio	P = 0.2461	ns
S4h in situ precocious ectopic expression: sna (wild-type vs P-TEFb OE)	Fisher's exact test on odds ratio	P = 0.0431	*
S4i Odds ratio from in situ hybridization ectopic expression (wild-type vs P-TEFb OE) vs Toll mutant CycT CUT&Tag promoter occupancy (inactive vs active tissue mutant) for DV genes.	Pearson correlation	P = 0.068	ns
S6f CBP CUT&Tag enhancers nc7-9 DV vs shuffled	Wilcoxon rank-sum	P < 2.2e-16	***
S6f CBP CUT&Tag enhancers nc7-9 non-DV vs shuffled	Wilcoxon rank-sum	P < 2.2e-16	***
S6f CBP CUT&Tag enhancers nc11-13 DV vs shuffled	Wilcoxon rank-sum	P < 2.2e-16	***
S6f CBP CUT&Tag enhancers nc11-13 non-DV vs shuffled	Wilcoxon rank-sum	P < 2.2e-16	***
S6f CBP CUT&Tag enhancers nc14 DV vs shuffled	Wilcoxon rank-sum	P < 2.2e-16	***
S6f CBP CUT&Tag enhancers nc14 non-DV vs shuffled	Wilcoxon rank-sum	P < 2.2e-16	***
S6f CBP CUT&Tag promoters nc7-9 DV vs shuffled	Wilcoxon rank-sum	P < 2.2e-16	***
S6f CBP CUT&Tag promoters nc7-9 non-DV vs shuffled	Wilcoxon rank-sum	P = 0.01	*
S6f CBP CUT&Tag promoters nc11-13 DV vs shuffled	Wilcoxon rank-sum	P < 2.2e-16	***
S6f CBP CUT&Tag promoters nc11-13 non-DV vs shuffled	Wilcoxon rank-sum	P = 2.3e-4	***
S6f CBP CUT&Tag promoters nc14 DV vs shuffled	Wilcoxon rank-sum	P < 2.2e-16	***
S6f CBP CUT&Tag promoters nc14 non-DV vs shuffled	Wilcoxon rank-sum	P = 1.6e-8	***
S6f Cdk9 CUT&Tag enhancers nc7-9 DV vs shuffled	Wilcoxon rank-sum	P = 4.3e-9	***
S6f Cdk9 CUT&Tag enhancers nc7-9 non-DV vs shuffled	Wilcoxon rank-sum	P = 5.6e-4	***
S6f Cdk9 CUT&Tag enhancers nc11-13 DV vs shuffled	Wilcoxon rank-sum	P < 2.2e-16	***
S6f Cdk9 CUT&Tag enhancers nc11-13 non-DV vs shuffled	Wilcoxon rank-sum	P = 4.5e-10	***
S6f Cdk9 CUT&Tag enhancers nc14 DV vs shuffled	Wilcoxon rank-sum	P < 2.2e-16	***
S6f Cdk9 CUT&Tag enhancers nc14 non-DV vs shuffled	Wilcoxon rank-sum	P < 2.2e-16	***
S6f Cdk9 CUT&Tag promoters nc7-9 DV vs shuffled	Wilcoxon rank-sum	P = 7e-4	***
S6f Cdk9 CUT&Tag promoters nc7-9 non-DV vs shuffled	Wilcoxon rank-sum	ns	ns
S6f Cdk9 CUT&Tag promoters nc11-13 DV vs shuffled	Wilcoxon rank-sum	P = 7.6e-13	***
S6f Cdk9 CUT&Tag promoters nc11-13 non-DV vs shuffled	Wilcoxon rank-sum	ns	ns
S6f Cdk9 CUT&Tag promoters nc14 DV vs shuffled	Wilcoxon rank-sum	P < 2.2e-16	***
S6f Cdk9 CUT&Tag promoters nc14 non-DV vs shuffled	Wilcoxon rank-sum	P = 0.008	**
S6f BRD4/fs(1)h CUT&Tag enhancers nc7-9 DV vs shuffled	Wilcoxon rank-sum	P < 2.2e-16	***
S6f BRD4/fs(1)h CUT&Tag enhancers nc7-9 non-DV vs shuffled	Wilcoxon rank-sum	P < 2.2e-16	***
S6f BRD4/fs(1)h CUT&Tag enhancers nc11-13 DV vs shuffled	Wilcoxon rank-sum	P < 2.2e-16	***
S6f BRD4/fs(1)h CUT&Tag enhancers nc11-13 non-DV vs shuffled	Wilcoxon rank-sum	P < 2.2e-16	***
S6f BRD4/fs(1)h CUT&Tag enhancers nc14 DV vs shuffled	Wilcoxon rank-sum	P < 2.2e-16	***
S6f BRD4/fs(1)h CUT&Tag enhancers nc14 non-DV vs shuffled	Wilcoxon rank-sum	P < 2.2e-16	***
S6f BRD4/fs(1)h CUT&Tag promoters nc7-9 DV vs shuffled	Wilcoxon rank-sum	P < 2.2e-16	***
S6f BRD4/fs(1)h CUT&Tag promoters nc7-9 non-DV vs shuffled	Wilcoxon rank-sum	P = 2.8e-11	***
S6f BRD4/fs(1)h CUT&Tag promoters nc11-13 DV vs shuffled	Wilcoxon rank-sum	P < 2.2e-16	***
S6f BRD4/fs(1)h CUT&Tag promoters nc11-13 non-DV vs shuffled	Wilcoxon rank-sum	P < 2.2e-16	***
S6f BRD4/fs(1)h CUT&Tag promoters nc14 DV vs shuffled	Wilcoxon rank-sum	P < 2.2e-16	***
S6f BRD4/fs(1)h CUT&Tag promoters nc14 non-DV vs shuffled	Wilcoxon rank-sum	P < 2.2e-16	***
S7h Burst size, Dorsal ectoderm scRNA-seq cluster values from PCNA:eGFP vs w1118 genotypes	Pearson correlation	P < 2.2e-16	***
S7h Burst size, Neuroectoderm (early) scRNA-seq cluster values from PCNA:eGFP vs w1118 genotypes	Pearson correlation	P < 2.2e-16	***
S7h Burst size, Mesoderm (early) scRNA-seq cluster values from PCNA:eGFP vs w1118 genotypes	Pearson correlation	P < 2.2e-16	***
S7h Burst frequency, Dorsal ectoderm scRNA-seq cluster values from PCNA:eGFP vs w1118 genotypes	Pearson correlation	P < 2.2e-16	***
S7h Burst frequency, Neuroectoderm (early) scRNA-seq cluster values from PCNA:eGFP vs w1118 genotypes	Pearson correlation	P < 2.2e-16	***
S7h Burst frequency, Mesoderm (early) scRNA-seq cluster values from PCNA:eGFP vs w1118 genotypes	Pearson correlation	P < 2.2e-16	***
S8h Promoter mean occupancy: BF significant genes (active vs inactive scRNA-seq tissue clusters)	Wilcoxon signed-rank	P = 0.02	*
S8h Promoter mean occupancy: BS significant genes (active vs inactive scRNA-seq tissue clusters)	Wilcoxon signed-rank	P = 4.6e-6	***
S8h Promoter mean occupancy: Both BS and BF significant genes (active vs inactive scRNA-seq tissue clusters)	Wilcoxon signed-rank	P = 0.0003	***
S8h Switching correlation time: BF significant genes (active vs inactive scRNA-seq tissue clusters)	Wilcoxon signed-rank	ns	ns
S8h Switching correlation time: BS significant genes (active vs inactive scRNA-seq tissue clusters)	Wilcoxon signed-rank	P = 8.9e-6	***
S8h Switching correlation time: Both BS and BF significant genes (active vs inactive scRNA-seq tissue clusters)	Wilcoxon signed-rank	P = 0.027	*
S8h mean transcript synthesis rate : BF significant genes (active vs inactive scRNA-seq tissue clusters)	Wilcoxon signed-rank	P = 3.5e-8	***
S8h mean transcript synthesis rate: BS significant genes (active vs inactive scRNA-seq tissue clusters)	Wilcoxon signed-rank	P = 1.1e-7	***
S8h mean transcript synthesis rate: Both BS and BF significant genes (active vs inactive scRNA-seq tissue clusters)	Wilcoxon signed-rank	P = 0.0002	***
S8h Promoter mean occupancy: log2 fold change (active vs inactive scRNA-seq tissue cluster), BF significant vs BS significant genes	Wilcoxon rank-sum	ns
S8h Promoter mean occupancy: log2 fold change (active vs inactive scRNA-seq tissue cluster), BF significant vs both significant genes	Wilcoxon rank-sum	P = 0.03	*
S8h Promoter mean occupancy: log2 fold change (active vs inactive scRNA-seq tissue cluster), BS significant vs both significant genes	Wilcoxon rank-sum	ns
S8h Switching correlation time: log2 fold change (active vs inactive scRNA-seq tissue cluster), BF significant vs BS significant genes	Wilcoxon rank-sum	P = 3.5e-5	***
S8h Switching correlation time: log2 fold change (active vs inactive scRNA-seq tissue cluster), BF significant vs both significant genes	Wilcoxon rank-sum	P = 0.01	*
S8h Switching correlation time: log2 fold change (active vs inactive scRNA-seq tissue cluster), BS significant vs both significant genes	Wilcoxon rank-sum	ns	ns
S8h mean transcript synthesis rate: log2 fold change (active vs inactive scRNA-seq tissue cluster), BF significant vs BS significant genes	Wilcoxon rank-sum	P = 0.016	*
S8h mean transcript synthesis rate: log2 fold change (active vs inactive scRNA-seq tissue cluster), BF significant vs both significant genes	Wilcoxon rank-sum	P = 0.03	*
S8h mean transcript synthesis rate: log2 fold change (active vs inactive scRNA-seq tissue cluster), BS significant vs both significant genes	Wilcoxon rank-sum	ns	ns
S8i (See supplemental table 9 for Pearson correlation, coefficient of determination (R2) and P-values)
