# Supplementary material for: Tissue-specific RNA Polymerase II promoter-proximal pause release and burst kinetics in a Drosophila embryonic patterning network
Source: Genome Biol. 2024 Jan 2;25:2. doi: 10.1186/s13059-023-03135-0 (PMC10763363; doi:10.1186/s13059-023-03135-0)
Supplement: Supplementary file 7 — Additional file 7 Tables S8 and S9. List of primer sequences, and PRO-seq, ChIP-seq, ATAC-seq and CUT&Tag library mapping information. [file 13059_2023_3135_MOESM7_ESM.xlsx]

## Sheet: Table S8 Primer sequences
Primers used in this study
ChIP-qPCR primers
Gene	Feature	Forward primer sequence	Reverse primer sequence
dpp	Promoter	CGCCGCGAAAGATACCAGAT	TCTTGCACTCACACTCAGGC
dpp	Enhancer (E1)	AGCCAAGTGTCTAAGCCGAC	CCAGAAACCAACAACGGCAC
tld	Promoter	GCGGTCAGTCGAGATTCTGC	GCAGCAGGTAACAGATCCCA
sog	Promoter	GATTGCACATCGGTCGTTCG	ATCGGGAGTGCGGTTTGAAT
ths	Promoter	GCACGTTTGGCTTCGGTTTA	AATGTCGGCTAAAGGCGTTG
ind	Promoter	GACAGTTTCGCACAGTCAGC	ACGCGACATCTTGGGTTTCT
ind	Enhancer (E1)	TGCGTTTATTAGCACCGCAC	CAACAAAACCAGACGGAGCC
sna	Promoter	GCGCAGAGTTCCGGGTATAA	AGTATAGAGCGGTGGTTGCG
twi	Promoter	GAGCGGGATGGCAAGACAA	GATCCTTCCGGCCATTGCT
twi	Enhancer (E1)	GCGCAGCTAGATTTGCAGTC	ACGGAGGATCAGGGACCTAC
doc1	Promoter	CAGTGGCGCAGAAAAACACT	CATTTTGTGAGCAGCGGAGG
doc2	Promoter	CCCACGAAGCGCTGACTATC	TCCGCTGACTGTGCAACTTC
doc3	Promoter	ACCTGAGGATAGGGATCGGA	GCGGGCACTACTTCAGTTCT
doc1-3	Enhancer (E4)	ATGCGCCGTCTGACCATAAT	TGACGAACGTAGTCGAGCTG
Control locus 1	Intergenic	AGCGCCGTGCGAAGGTAAAC	ATGGCCATTCCCCAAGGTCAT
Control locus 2	Intergenic	ATACACTTGGTAGAGGGCGTGCTAAAA	CCCGCTGAAAAGGGGAAACAC
Control locus 3	Intergenic	AAACTGCCGCACGACGGAGG	CGGCCCTGCAACGCCTGTAA
RT-qPCR primers
Gene	Feature	Forward primer sequence	Reverse primer sequence
doc1	Transcript	GGAGACGGAGTTCGTAGCTG	CCTTTTGCAGCGGGATTGAC
doc2	Transcript	CCAGAACGATCGCATCACCA	GGCGATGAAGACATCTTGCG
doc3	Transcript	CCCCCAACAGGCCTTTATCT	TCCGTTTGCATCTCGACTGA
Elba3	Transcript	CGATTCGTAGAATTCCGGGT	CTTGCTCATGGACAGCAATG
RpL32	Transcript	TGGGCGATCTCGCCGCAGTA	CAGAGTGCGTCGCCGCTTCA
28SrRNA	Transcript	GCGGGGAAAGAAGACCCTTT	GCCCCAGTCAAACTCCCTAC
dpp	Transcript	CCGACAGTTCAACGAAGTGC	CTCCTCTGCTCCTTGACAGC
zen	Transcript	TCAGCAGATCCTTCCGAGGT	TAGTTGGGAGGCAGACCGAT
ind	Transcript	GCAATTGCCGCCAATACACA	GTAATCCGCCCACAACTGGA
sog	Transcript	TGTGTGGCGATACCCAAGAA	GCGGGCACTCGTTTTTGATA
twi	Transcript	CCCTCAAACTGGCCACAAGAT	CCAAGGCCTTCAGCAAAGATA
sna	Transcript	TCGGGATACTCCTACACTCC	GTACATCTTCTGGCACTCGT
Cdk9	Transcript	GGCCCGTGCTTTTAGCATTC	TGGACCATAGTTGCGGTCAC
CycT	Transcript	TGAGGAGAAACACACGCCTC	TGGTTTCAGGCCAGGCATAG
Primers used to clone Cdk9 and CycT into pUAS-K10attB
Gene	Feature	Forward primer sequence	Reverse primer sequence
Cdk9	cDNA	AAGCGGCCGCGATGGCGCACATGTCCCA	AGTAAGTCTAGACTACCAAACCCGGTCAATCA
CycT	cDNA	TAATTGGGTACCATGAGTCTCCTAGCCACGCC	AGTAAGTCTAGACTACTTCTTGTTGTAGACGGGCA

## Sheet: Table S9 Library information
PRO-seq, ChIP-seq, ATAC-seq and CUT&Tag library mapping information
Drosophila early embryo PRO-seq and qPRO-seq
Library	Mapped reads (dm6)
wt_naive_qPRO_R1	7132562
wt_naive_qPRO_R2	5955217
wt_naive_PRO_R1	11758951
wt_naive_PRO_R2	18538537
gd7_3h_PRO_R1	21778043
gd7_3h_PRO_R2	12602865
gd7_5h_PRO_R1	16001065
gd7_5h_PRO_R2	13986469
Tollrm9/rm10_3h_PRO_R1	17383801
Tollrm9/rm10_3h_PRO_R2	17573765
Tollrm9/rm10_5h_PRO_R1	8542602
Tollrm9/rm10_5h_PRO_R2	14692855
Toll10B_3h_PRO_R1	11199029
Toll10B_3h_PRO_R2	13570425
Toll10B_5h_PRO_R1	12288258
Toll10B_5h_PRO_R2	12774885
Drosophila early embryo anti-CBP ChIP-seq
Library	Mapped reads (dm6)
gd7_2to4h_ChIP_Input_R1	37891517
gd7_2to4h_ChIP_Input_R2	40462598
gd7_2to4h_ChIP_CBP_R1	15503808
gd7_2to4h_ChIP_CBP_R2	15200410
Tollrm9rm10_2to4h_ChIP_Input_R1	33652300
Tollrm9rm10_2to4h_ChIP_Input_R2	39089241
Tollrm9rm10_2to4h_ChIP_CBP_R1	10082669
Tollrm9rm10_2to4h_ChIP_CBP_R2	6895729
Toll10B_2to4h_ChIP_Input_R1	38185185
Toll10B_2to4h_ChIP_Input_R2	39980926
Toll10B_2to4h_ChIP_CBP_R1	8184690
Toll10B_2to4h_ChIP_CBP_R2	5412273
Drosophila early embryo ATAC-seq
Library	Mapped reads (dm6)
gd7_3h_ATAC_R1	117364586
gd7_3h_ATAC_R2	108978282
gd7_3h_ATAC_R3	94797982
gd7_4h_ATAC_R1	111497975
gd7_4h_ATAC_R2	113572591
gd7_4h_ATAC_R3	99896198
gd7_5h_ATAC_R1	121517967
gd7_5h_ATAC_R2	109403534
gd7_5h_ATAC_R3	110028399
Tollrm9rm10_3h_ATAC_R1	102296849
Tollrm9rm10_3h_ATAC_R2	99882280
Tollrm9rm10_3h_ATAC_R3	101508016
Tollrm9rm10_4h_ATAC_R1	119091269
Tollrm9rm10_4h_ATAC_R2	118943752
Tollrm9rm10_4h_ATAC_R3	126787358
Tollrm9rm10_5h_ATAC_R1	131315752
Tollrm9rm10_5h_ATAC_R2	147358016
Tollrm9rm10_5h_ATAC_R3	128055952
Toll10B_3h_ATAC_R1	114721771
Toll10B_3h_ATAC_R2	131651331
Toll10B_3h_ATAC_R3	98643383
Toll10B_4h_ATAC_R1	134693669
Toll10B_4h_ATAC_R2	150675747
Toll10B_4h_ATAC_R3	125145829
Toll10B_5h_ATAC_R1	126450220
Toll10B_5h_ATAC_R2	100796082
Toll10B_5h_ATAC_R3	103916351
Drosophila early embryo CUT&Tag
Library	Mapped reads (dm6)
wt_nc7to9_CUT&Tag_Cdk9_R1	3947971
wt_nc7to9_CUT&Tag_Cdk9_R2	3227800
wt_nc11to13_CUT&Tag_Cdk9_R1	6655438
wt_nc11to13_CUT&Tag_Cdk9_R2	5781268
wt_nc14_CUT&Tag_Cdk9_R1	7121824
wt_nc14_CUT&Tag_Cdk9_R2	5881431
wt_nc7to9_CUT&Tag_CBP_R1	4639525
wt_nc7to9_CUT&Tag_CBP_R2	6709111
wt_nc11to13_CUT&Tag_CBP_R1	9165748
wt_nc11to13_CUT&Tag_CBP_R2	8643813
wt_nc14_CUT&Tag_CBP_R1	8235448
wt_nc14_CUT&Tag_CBP_R2	14154116
wt_nc7to9_CUT&Tag_BRD4_R1	6743106
wt_nc7to9_CUT&Tag_BRD4_R2	7844142
wt_nc11to13_CUT&Tag_BRD4_R1	7612183
wt_nc11to13_CUT&Tag_BRD4_R2	12215157
wt_nc14_CUT&Tag_BRD4_R1	16286837
wt_nc14_CUT&Tag_BRD4_R2	13436231
gd7_2to4h_CUT&Tag_Cdk9_R1	14171385
gd7_2to4h_CUT&Tag_Cdk9_R2	126470362
Tollrm9rm10_2to4h_CUT&Tag_Cdk9_R1	10204045
Tollrm9rm10_2to4h_CUT&Tag_Cdk9_R2	13279133
Toll10B_2to4h_CUT&Tag_Cdk9_R1	9972296
Toll10B_2to4h_CUT&Tag_Cdk9_R2	15482698
gd7_2to4h_CUT&Tag_CycT_R1	11468881
gd7_2to4h_CUT&Tag_CycT_R2	406
Tollrm9rm10_2to4h_CUT&Tag_CycT_R1	9758059
Tollrm9rm10_2to4h_CUT&Tag_CycT_R2	13912978
Toll10B_2to4h_CUT&Tag_CycT_R1	14051853
Toll10B_2to4h_CUT&Tag_CycT_R2	12655711
gd7_2to4h_CUT&Tag_BRD4_R1	12984194
gd7_2to4h_CUT&Tag_BRD4_R2	502
Tollrm9rm10_2to4h_CUT&Tag_BRD4_R1	11774181
Tollrm9rm10_2to4h_CUT&Tag_BRD4_R2	11238881
Toll10B_2to4h_CUT&Tag_BRD4_R1	9329142
Toll10B_2to4h_CUT&Tag_BRD4_R2	11126185
gd7_2to4h_CUT&Tag_Rpb3_R1	20606595
gd7_2to4h_CUT&Tag_Rpb3_R2	31434840
Tollrm9rm10_2to4h_CUT&Tag_Rpb3_R1	17104855
Tollrm9rm10_2to4h_CUT&Tag_Rpb3_R2	24869746
Toll10B_2to4h_CUT&Tag_Rpb3_R1	13698898
Toll10B_2to4h_CUT&Tag_Rpb3_R2	28926110
gd7_2to4h_CUT&Tag_5SerP_R1	24100636
gd7_2to4h_CUT&Tag_5SerP_R2	44629047
Tollrm9rm10_2to4h_CUT&Tag_5SerP_R1	27243491
Tollrm9rm10_2to4h_CUT&Tag_5SerP_R2	50861134
Toll10B_2to4h_CUT&Tag_5SerP_R1	16854961
Toll10B_2to4h_CUT&Tag_5SerP_R2	43343711
gd7_2to4h_CUT&Tag_2SerP_R1	21198882
gd7_2to4h_CUT&Tag_2SerP_R2	31873463
Tollrm9rm10_2to4h_CUT&Tag_2SerP_R1	18434717
Tollrm9rm10_2to4h_CUT&Tag_2SerP_R2	2354573
Toll10B_2to4h_CUT&Tag_2SerP_R1	18882252
Toll10B_2to4h_CUT&Tag_2SerP_R2	5646
gd7_2to4h_CUT&Tag_Dl_R1	155318
gd7_2to4h_CUT&Tag_Dl_R2	176011
Tollrm9rm10_2to4h_CUT&Tag_Dl_R1	139001
Tollrm9rm10_2to4h_CUT&Tag_Dl_R2	97677
Toll10B_2to4h_CUT&Tag_Dl_R1	13344
Toll10B_2to4h_CUT&Tag_Dl_R2	38
